# Supplementary material for: Improved gene co-expression network quality through expression dataset down-sampling and network aggregation
Source: Sci Rep. 2019 Oct 8;9:14431. doi: 10.1038/s41598-019-50885-8 (PMC6783424; doi:10.1038/s41598-019-50885-8)
Supplement: Supplementary file 2 — Supplementary Table 1 [file 41598_2019_50885_MOESM2_ESM.xlsx]

## Sheet: Ath_RNAseq
SRR1744382	SRP051763
SRR1744369	SRP051763
SRR1744373	SRP051763
SRR1744366	SRP051763
SRR2080053	SRP051763
SRR1744383	SRP051763
SRR2080035	SRP051763
SRR1744363	SRP051763
SRR1744387	SRP051763
SRR1744352	SRP051763
SRR1744372	SRP051763
SRR1744381	SRP051763
SRR1744374	SRP051763
SRR2080031	SRP051763
SRR1744365	SRP051763
SRR1744386	SRP051763
SRR1744384	SRP051763
SRR2080054	SRP051763
SRR2080045	SRP051763
SRR1744367	SRP051763
SRR2080041	SRP051763
SRR1744364	SRP051763
SRR1744375	SRP051763
SRR2080052	SRP051763
SRR2080044	SRP051763
SRR1744353	SRP051763
SRR2080047	SRP051763
SRR1744357	SRP051763
SRR2080036	SRP051763
SRR1744376	SRP051763
SRR1744358	SRP051763
SRR2080050	SRP051763
SRR1744351	SRP051763
SRR1744378	SRP051763
SRR2080046	SRP051763
SRR2080039	SRP051763
SRR1744350	SRP051763
SRR2080042	SRP051763
SRR2080034	SRP051763
SRR1744354	SRP051763
SRR2080037	SRP051763
SRR1744359	SRP051763
SRR2080040	SRP051763
SRR1744361	SRP051763
SRR1744362	SRP051763
SRR2080049	SRP051763
SRR2080043	SRP051763
SRR1744360	SRP051763
SRR1744356	SRP051763
SRR2080051	SRP051763
SRR2080038	SRP051763
SRR1744404	SRP051764
SRR1744389	SRP051764
SRR1744390	SRP051764
SRR1744403	SRP051764
SRR1744401	SRP051764
SRR1744400	SRP051764
SRR1744397	SRP051764
SRR1744396	SRP051764
SRR1744406	SRP051764
SRR1744399	SRP051764
SRR1744402	SRP051764
SRR1744392	SRP051764
SRR1744407	SRP051764
SRR1744391	SRP051764
SRR1744412	SRP051764
SRR1744398	SRP051764
SRR1744405	SRP051764
SRR1744409	SRP051764
SRR1744411	SRP051764
SRR1744393	SRP051764
SRR1744408	SRP051764
SRR1744410	SRP051764
SRR1744394	SRP051764
SRR1744395	SRP051764
SRR1761513	SRP052302
SRR1761507	SRP052302
SRR1761518	SRP052302
SRR1761515	SRP052302
SRR1761514	SRP052302
SRR1761512	SRP052302
SRR1761508	SRP052302
SRR1761523	SRP052302
SRR1761511	SRP052302
SRR1761522	SRP052302
SRR1761516	SRP052302
SRR1761509	SRP052302
SRR1761521	SRP052302
SRR1761520	SRP052302
SRR1761519	SRP052302
SRR1761506	SRP052302
SRR1761517	SRP052302
SRR1761510	SRP052302
SRR1768384	SRP052705
SRR1768411	SRP052705
SRR1768407	SRP052705
SRR1768406	SRP052705
SRR1768402	SRP052705
SRR1768409	SRP052705
SRR1768383	SRP052705
SRR1768370	SRP052705
SRR1768408	SRP052705
SRR1768401	SRP052705
SRR1768403	SRP052705
SRR1768410	SRP052705
SRR1791625	SRP053277
SRR1791621	SRP053277
SRR1791622	SRP053277
SRR1791623	SRP053277
SRR1791608	SRP053277
SRR1791619	SRP053277
SRR1791626	SRP053277
SRR1791609	SRP053277
SRR1791616	SRP053277
SRR1791624	SRP053277
SRR1791627	SRP053277
SRR1791620	SRP053277
SRR1792927	SRP053306
SRR1792924	SRP053306
SRR1792929	SRP053306
SRR1792928	SRP053306
SRR1792926	SRP053306
SRR1792925	SRP053306
SRR1802169	SRP053394
SRR1802172	SRP053394
SRR1802165	SRP053394
SRR1802173	SRP053394
SRR1802166	SRP053394
SRR1802167	SRP053394
SRR1802168	SRP053394
SRR1802171	SRP053394
SRR1802164	SRP053394
SRR1802170	SRP053394
SRR1909025	SRP056035
SRR1909029	SRP056035
SRR1909019	SRP056035
SRR1909021	SRP056035
SRR1909023	SRP056035
SRR1909030	SRP056035
SRR1909026	SRP056035
SRR1909024	SRP056035
SRR1909022	SRP056035
SRR1909028	SRP056035
SRR1909027	SRP056035
SRR1909020	SRP056035
SRR2500946	SRP056594
SRR2500948	SRP056594
SRR2500947	SRP056594
SRR2962411	SRP056594
SRR1931617	SRP056594
SRR2500945	SRP056594
SRR2500944	SRP056594
SRR1931619	SRP056594
SRR1931616	SRP056594
SRR1931618	SRP056594
SRR1931620	SRP056594
SRR1931614	SRP056594
SRR2962412	SRP056594
SRR1931615	SRP056594
SRR2014752	SRP058133
SRR2014760	SRP058133
SRR2014753	SRP058133
SRR2014757	SRP058133
SRR2014756	SRP058133
SRR2014754	SRP058133
SRR2014765	SRP058133
SRR2014751	SRP058133
SRR2014763	SRP058133
SRR2014764	SRP058133
SRR2014759	SRP058133
SRR2014762	SRP058133
SRR2014758	SRP058133
SRR2014761	SRP058133
SRR2014766	SRP058133
SRR2014755	SRP058133
SRR2060634	SRP059384
SRR2061397	SRP059384
SRR2061403	SRP059384
SRR2061401	SRP059384
SRR2061398	SRP059384
SRR2061402	SRP059384
SRR2061405	SRP059384
SRR2060631	SRP059384
SRR2060632	SRP059384
SRR2061406	SRP059384
SRR2061400	SRP059384
SRR2061399	SRP059384
SRR2086166	SRP060292
SRR2086165	SRP060292
SRR2088866	SRP060432
SRR2088875	SRP060432
SRR2088869	SRP060432
SRR2088871	SRP060432
SRR2088873	SRP060432
SRR2088870	SRP060432
SRR2088865	SRP060432
SRR2088876	SRP060432
SRR2088867	SRP060432
SRR2088868	SRP060432
SRR2088872	SRP060432
SRR2088874	SRP060432
SRR2094587	SRP060594
SRR2094583	SRP060594
SRR2163037	SRP062359
SRR2187111	SRP062901
SRR2187112	SRP062901
SRR2187109	SRP062901
SRR2187110	SRP062901
SRR2187608	SRP062911
SRR2187612	SRP062911
SRR2187611	SRP062911
SRR2187606	SRP062911
SRR2187609	SRP062911
SRR2187613	SRP062911
SRR2187605	SRP062911
SRR2187610	SRP062911
SRR2187604	SRP062911
SRR2187607	SRP062911
SRR2658679	SRP064782
SRR2659264	SRP064782
SRR2658969	SRP064782
SRR2658764	SRP064782
SRR2658680	SRP064782
SRR2658642	SRP064782
SRR2659276	SRP064782
SRR2658853	SRP064782
SRR2658733	SRP064782
SRR2658677	SRP064782
SRR2658041	SRP064782
SRR2658819	SRP064782
SRR2889255	SRP065605
SRR2889249	SRP065605
SRR2889254	SRP065605
SRR2889256	SRP065605
SRR2895684	SRP065605
SRR2895685	SRP065605
SRR2895686	SRP065605
SRR2898686	SRP065605
SRR2898681	SRP065605
SRR2898684	SRP065605
SRR2898682	SRP065605
SRR2898688	SRP065605
SRR2898687	SRP065605
SRR2889698	SRP065614
SRR2889697	SRP065614
SRR2889701	SRP065615
SRR2889700	SRP065615
SRR2889699	SRP065615
SRR633727	SRP017578
SRR633726	SRP017578
SRR633731	SRP017578
SRR633728	SRP017578
SRR633732	SRP017578
SRR633733	SRP017578
SRR633730	SRP017578
SRR633729	SRP017578
SRR634974	SRP017587
SRR634970	SRP017587
SRR634971	SRP017587
SRR634972	SRP017587
SRR634969	SRP017587
SRR634973	SRP017587
SRR764886	SRP018842
SRR764885	SRP018842
SRR764887	SRP018842
SRR944362	SRP028304
SRR946017	SRP028359
SRR946016	SRP028359
SRR1004830	SRP029637
SRR1004834	SRP029637
SRR1004832	SRP029637
SRR1004829	SRP029637
SRR1004833	SRP029637
SRR1004831	SRP029637
SRR1004790	SRP029637
SRR1004791	SRP029637
SRR1061359	SRP034742
SRR1061365	SRP034742
SRR1061361	SRP034742
SRR1061357	SRP034742
SRR1061358	SRP034742
SRR1061364	SRP034742
SRR1061360	SRP034742
SRR1061363	SRP034742
SRR1061362	SRP034742
SRR1104136	SRP035234
SRR1104133	SRP035234
SRR1104135	SRP035234
SRR1104134	SRP035234
SRR1106559	SRP035272
SRR1105823	SRP035272
SRR1105824	SRP035272
SRR1105822	SRP035272
SRR1105827	SRP035272
SRR1105830	SRP035272
SRR1105826	SRP035272
SRR1105825	SRP035272
SRR1105831	SRP035272
SRR1105829	SRP035272
SRR1105828	SRP035272
SRR1105832	SRP035272
SRR1179984	SRP039091
SRR1179996	SRP039091
SRR1180006	SRP039091
SRR1180005	SRP039091
SRR1179986	SRP039091
SRR1179959	SRP039091
SRR1180009	SRP039091
SRR1179964	SRP039091
SRR1179974	SRP039091
SRR1179958	SRP039091
SRR1179961	SRP039091
SRR1179965	SRP039091
SRR1179990	SRP039091
SRR1179985	SRP039091
SRR1179994	SRP039091
SRR1180001	SRP039091
SRR1179967	SRP039091
SRR1179972	SRP039091
SRR1179998	SRP039091
SRR1179966	SRP039091
SRR1180003	SRP039091
SRR1179983	SRP039091
SRR1179980	SRP039091
SRR1179973	SRP039091
SRR1180008	SRP039091
SRR1180004	SRP039091
SRR1179960	SRP039091
SRR1179969	SRP039091
SRR1179968	SRP039091
SRR1180002	SRP039091
SRR1179981	SRP039091
SRR1179956	SRP039091
SRR1179976	SRP039091
SRR1180000	SRP039091
SRR1179993	SRP039091
SRR1179989	SRP039091
SRR1179963	SRP039091
SRR1179997	SRP039091
SRR1179992	SRP039091
SRR1179988	SRP039091
SRR1179979	SRP039091
SRR1179977	SRP039091
SRR1179999	SRP039091
SRR1179991	SRP039091
SRR1179987	SRP039091
SRR1179971	SRP039091
SRR1179982	SRP039091
SRR1179975	SRP039091
SRR1179957	SRP039091
SRR1179970	SRP039091
SRR1179978	SRP039091
SRR1179995	SRP039091
SRR1180007	SRP039091
SRR1179962	SRP039091
SRR1232481	SRP041113
SRR1232480	SRP041113
SRR1232479	SRP041113
SRR1232488	SRP041113
SRR1232490	SRP041113
SRR1232482	SRP041113
SRR1232489	SRP041113
SRR1232478	SRP041113
SRR1232477	SRP041113
SRR1232483	SRP041113
SRR1232476	SRP041113
SRR1238088	SRP041167
SRR1257398	SRP041308
SRR1257406	SRP041308
SRR1257402	SRP041308
SRR1257393	SRP041308
SRR1257395	SRP041308
SRR1257399	SRP041308
SRR1257390	SRP041308
SRR1257405	SRP041308
SRR1257396	SRP041308
SRR1257407	SRP041308
SRR1257400	SRP041308
SRR1257401	SRP041308
SRR1257391	SRP041308
SRR1257389	SRP041308
SRR1257397	SRP041308
SRR1257403	SRP041308
SRR1257394	SRP041308
SRR1257404	SRP041308
SRR1257392	SRP041308
SRR1257408	SRP041308
SRR1261509	SRP041424
SRR1261351	SRP041424
SRR1575204	SRP041554
SRR1574689	SRP041554
SRR1575220	SRP041554
SRR1575207	SRP041554
SRR1575215	SRP041554
SRR1575214	SRP041554
SRR1575213	SRP041554
SRR1575225	SRP041554
SRR1596300	SRP047144
SRR1581015	SRP047144
SRR1596305	SRP047144
SRR1584416	SRP047144
SRR1584415	SRP047144
SRR1598767	SRP047144
SRR1581017	SRP047144
SRR1596299	SRP047144
SRR1595601	SRP047144
SRR1581016	SRP047144
SRR1576069	SRP047144
SRR1595557	SRP047144
SRR1585305	SRP047144
SRR1585304	SRP047144
SRR1585303	SRP047144
SRR1584414	SRP047144
SRR1598766	SRP047144
SRR1598765	SRP047144
SRR1583556	SRP047144
SRR1582209	SRP047144
SRR1577101	SRP047144
SRR1595569	SRP047144
SRR1583579	SRP047144
SRR1576251	SRP047144
SRR1283945	SRP041897
SRR1283944	SRP041897
SRR1283943	SRP041897
SRR1292875	SRP042122
SRR1292874	SRP042122
SRR1292876	SRP042122
SRR1292877	SRP042123
SRR1292879	SRP042123
SRR1292878	SRP042123
SRR1497919	SRP043981
SRR1496188	SRP043981
SRR1496639	SRP043981
SRR1496762	SRP043981
SRR1497126	SRP043981
SRR1497777	SRP043981
SRR1559345	SRP043981
SRR1497245	SRP043981
SRR1559346	SRP043981
SRR1496421	SRP043981
SRR1548703	SRP045478
SRR1548698	SRP045478
SRR1548684	SRP045478
SRR1548699	SRP045478
SRR1548695	SRP045478
SRR1548682	SRP045478
SRR1548687	SRP045478
SRR1548701	SRP045478
SRR1548702	SRP045478
SRR1548692	SRP045478
SRR1548683	SRP045478
SRR1548685	SRP045478
SRR1548700	SRP045478
SRR1548689	SRP045478
SRR1548705	SRP045478
SRR1548691	SRP045478
SRR1548694	SRP045478
SRR1548686	SRP045478
SRR1548688	SRP045478
SRR1548690	SRP045478
SRR1548696	SRP045478
SRR1548704	SRP045478
SRR1548697	SRP045478
SRR1548693	SRP045478
SRR1584462	SRP047445
SRR1584463	SRP047445
SRR1584460	SRP047445
SRR1584461	SRP047445
SRR1613923	SRP048970
SRR1613926	SRP048970
SRR1613928	SRP048970
SRR1613930	SRP048970
SRR1613922	SRP048970
SRR1613927	SRP048970
SRR1613929	SRP048970
SRR1613921	SRP048970
SRR1613924	SRP048970
SRR1613925	SRP048970
SRR1640370	SRP049534
SRR1640371	SRP049534
SRR1640367	SRP049534
SRR1640366	SRP049534
SRR1652316	SRP049707
SRR1652317	SRP049707
SRR1652313	SRP049707
SRR1652315	SRP049707
SRR1652314	SRP049707
SRR1655106	SRP049993
SRR1655108	SRP049993
SRR1655121	SRP049993
SRR1655111	SRP049993
SRR1655105	SRP049993
SRR1655113	SRP049993
SRR1655112	SRP049993
SRR1655110	SRP049993
SRR1655107	SRP049993
SRR1655109	SRP049993
SRR1655117	SRP049993
SRR1655120	SRP049993
SRR1655118	SRP049993
SRR1655119	SRP049993
SRR1655115	SRP049993
SRR1655114	SRP049993
SRR1655104	SRP049993
SRR1655116	SRP049993
SRR1734309	SRP051513
SRR1734308	SRP051513
SRR1734314	SRP051513
SRR1734301	SRP051513
SRR1734304	SRP051513
SRR1734306	SRP051513
SRR1734316	SRP051513
SRR1734305	SRP051513
SRR1734315	SRP051513
SRR1734317	SRP051513
SRR1734302	SRP051513
SRR1734325	SRP051513
SRR1734319	SRP051513
SRR1734318	SRP051513
SRR1734313	SRP051513
SRR1734311	SRP051513
SRR1734307	SRP051513
SRR1734322	SRP051513
SRR1734321	SRP051513
SRR1734299	SRP051513
SRR1734312	SRP051513
SRR1734320	SRP051513
SRR1734310	SRP051513
SRR1734327	SRP051513
SRR1734323	SRP051513
SRR1734300	SRP051513
SRR1734324	SRP051513
SRR1734298	SRP051513
SRR1734303	SRP051513
SRR1734326	SRP051513
SRR1744370	SRP051763
SRR1744379	SRP051763
SRR1744380	SRP051763
SRR2080055	SRP051763
SRR2080033	SRP051763
SRR1744385	SRP051763
SRR2080032	SRP051763
SRR1744371	SRP051763
SRR2080056	SRP051763
SRR1744377	SRP051763
SRR1744355	SRP051763
SRR2080048	SRP051763
SRR1744368	SRP051763
SRR548277	SRP015327
SRR548278	SRP015327
SRR553453	SRP015359
SRR553455	SRP015359
SRR553456	SRP015359
SRR609413	SRP016527
SRR609410	SRP016527
SRR609415	SRP016527
SRR609417	SRP016527
SRR609408	SRP016527
SRR609412	SRP016527
SRR609418	SRP016527
SRR609416	SRP016527
SRR609411	SRP016527
SRR609407	SRP016527
SRR609414	SRP016527
SRR584120	SRP016025
SRR584122	SRP016025
SRR584121	SRP016025
SRR584118	SRP016025
SRR584115	SRP016025
SRR584123	SRP016025
SRR584126	SRP016025
SRR584124	SRP016025
SRR584117	SRP016025
SRR584116	SRP016025
SRR584125	SRP016025
SRR584119	SRP016025
SRR584136	SRP016026
SRR584130	SRP016026
SRR584132	SRP016026
SRR584135	SRP016026
SRR584133	SRP016026
SRR584128	SRP016026
SRR584127	SRP016026
SRR584134	SRP016026
SRR584129	SRP016026
SRR584131	SRP016026
SRR584137	SRP016026
SRR605660	SRP016591
SRR605657	SRP016591
SRR605661	SRP016591
SRR605658	SRP016591
SRR605659	SRP016591
SRR605662	SRP016591
SRR627649	SRP017386
SRR627640	SRP017386
SRR627658	SRP017386
SRR627671	SRP017386
SRR627673	SRP017386
SRR627674	SRP017386
SRR627631	SRP017386
SRR627644	SRP017386
SRR627641	SRP017386
SRR627682	SRP017386
SRR627646	SRP017386
SRR627639	SRP017386
SRR627672	SRP017386
SRR627650	SRP017386
SRR627676	SRP017386
SRR627670	SRP017386
SRR627634	SRP017386
SRR627675	SRP017386
SRR627635	SRP017386
SRR627636	SRP017386
SRR627687	SRP017386
SRR627645	SRP017386
SRR627642	SRP017386
SRR627637	SRP017386
SRR627629	SRP017386
SRR627633	SRP017386
SRR627643	SRP017386
SRR627688	SRP017386
SRR627669	SRP017386
SRR627678	SRP017386
SRR627630	SRP017386
SRR627664	SRP017386
SRR627632	SRP017386
SRR627652	SRP017386
SRR627638	SRP017386
SRR627668	SRP017386
SRR627654	SRP017386
SRR627651	SRP017386
SRR627647	SRP017386
SRR627665	SRP017386
SRR627685	SRP017386
SRR627666	SRP017386
SRR627679	SRP017386
SRR627663	SRP017386
SRR627680	SRP017386
SRR627661	SRP017386
SRR627683	SRP017386
SRR627681	SRP017386
SRR627648	SRP017386
SRR627677	SRP017386
SRR627660	SRP017386
SRR627655	SRP017386
SRR627684	SRP017386
SRR627653	SRP017386
SRR627662	SRP017386
SRR627659	SRP017386
SRR627667	SRP017386
SRR627686	SRP017386
SRR627657	SRP017386
SRR627656	SRP017386
SRR631035	SRP017541
SRR631034	SRP017541
SRR826283	SRP021005
SRR826412	SRP021005
SRR649742	SRP018003
SRR649738	SRP018003
SRR649746	SRP018003
SRR649740	SRP018003
SRR649741	SRP018003
SRR649744	SRP018003
SRR649737	SRP018003
SRR649743	SRP018003
SRR649745	SRP018003
SRR649739	SRP018003
SRR649747	SRP018003
SRR974753	SRP018118
SRR974752	SRP018118
SRR974751	SRP018118
SRR974750	SRP018118
SRR653574	SRP018266
SRR653585	SRP018266
SRR653576	SRP018266
SRR653573	SRP018266
SRR653580	SRP018266
SRR671948	SRP018404
SRR700533	SRP018537
SRR776585	SRP019502
SRR776583	SRP019502
SRR776584	SRP019502
SRR776586	SRP019502
SRR797231	SRP019997
SRR797230	SRP019997
SRR833246	SRP019997
SRR797240	SRP019997
SRR797241	SRP019997
SRR797194	SRP019997
SRR825594	SRP020951
SRR825587	SRP020951
SRR825590	SRP020951
SRR825591	SRP020951
SRR1610506	SRP021196
SRR1610503	SRP021196
SRR1610484	SRP021196
SRR1610504	SRP021196
SRR1610507	SRP021196
SRR1610483	SRP021196
SRR1610505	SRP021196
SRR1610508	SRP021196
SRR1610502	SRP021196
SRR1610480	SRP021196
SRR1610491	SRP021196
SRR1610494	SRP021196
SRR1610487	SRP021196
SRR1610500	SRP021196
SRR1610485	SRP021196
SRR1610490	SRP021196
SRR1610501	SRP021196
SRR1610479	SRP021196
SRR1610481	SRP021196
SRR1610495	SRP021196
SRR1610489	SRP021196
SRR1610488	SRP021196
SRR1610499	SRP021196
SRR1610496	SRP021196
SRR1610497	SRP021196
SRR1610493	SRP021196
SRR1610478	SRP021196
SRR1610492	SRP021196
SRR1610486	SRP021196
SRR1610482	SRP021196
SRR1610498	SRP021196
SRR863541	SRP022925
SRR863540	SRP022925
SRR863549	SRP022925
SRR863548	SRP022925
SRR907287	SRP026082
SRR907308	SRP026082
SRR907284	SRP026082
SRR907286	SRP026082
SRR907307	SRP026082
SRR907283	SRP026082
SRR921315	SRP026260
SRR921316	SRP026260
SRR921312	SRP026260
SRR921311	SRP026260
SRR921313	SRP026260
SRR921314	SRP026260
SRR921395	SRP026271
SRR921386	SRP026271
SRR925686	SRP026486
SRR924661	SRP026486
SRR925868	SRP026541
SRR926211	SRP026541
SRR926191	SRP026541
SRR926001	SRP026541
SRR926197	SRP026541
SRR925871	SRP026541
SRR925867	SRP026541
SRR926213	SRP026541
SRR926218	SRP026541
SRR926200	SRP026541
SRR926212	SRP026541
SRR926190	SRP026541
SRR926201	SRP026541
SRR926217	SRP026541
SRR925859	SRP026541
SRR926195	SRP026541
SRR925872	SRP026541
SRR926214	SRP026541
SRR926205	SRP026541
SRR926216	SRP026541
SRR926206	SRP026541
SRR926189	SRP026541
SRR925870	SRP026541
SRR926209	SRP026541
SRR925869	SRP026541
SRR926002	SRP026541
SRR926208	SRP026541
SRR926204	SRP026541
SRR925873	SRP026541
SRR926188	SRP026541
SRR926202	SRP026541
SRR925865	SRP026541
SRR926215	SRP026541
SRR926187	SRP026541
SRR926000	SRP026541
SRR1307156	SRP026703
SRR1307153	SRP026703
SRR1307155	SRP026703
SRR1307158	SRP026703
SRR1307154	SRP026703
SRR1307157	SRP026703
SRR944367	SRP028304
SRR944368	SRP028304
SRR944369	SRP028304
SRR944365	SRP028304
SRR944366	SRP028304
SRR944370	SRP028304
SRR944363	SRP028304
SRR944364	SRP028304
SRR944371	SRP028304
SRR946020	SRP028359
SRR946019	SRP028359
SRR946021	SRP028359
SRR946018	SRP028359
SRR953373	SRP028855
SRR953372	SRP028855
SRR953034	SRP028855
SRR953376	SRP028855
SRR953374	SRP028855
SRR953371	SRP028855
SRR953031	SRP028855
SRR953375	SRP028855
SRR953028	SRP028855
SRR953029	SRP028855
SRR953370	SRP028855
SRR953032	SRP028855
SRR953027	SRP028855
SRR953369	SRP028855
SRR953033	SRP028855
SRR953030	SRP028855
SRR953399	SRP028878
SRR953401	SRP028878
SRR953400	SRP028878
SRR988021	SRP029957
SRR988011	SRP029957
SRR988017	SRP029957
SRR988019	SRP029957
SRR988015	SRP029957
SRR988022	SRP029957
SRR988016	SRP029957
SRR988013	SRP029957
SRR988010	SRP029957
SRR988020	SRP029957
SRR988018	SRP029957
SRR988012	SRP029957
SRR966472	SRP029587
SRR966474	SRP029587
SRR966478	SRP029587
SRR970149	SRP029606
SRR976398	SRP029896
SRR1001903	SRP030399
SRR1001910	SRP030399
SRR1001909	SRP030399
SRR1001901	SRP030399
SRR1001908	SRP030399
SRR1001904	SRP030399
SRR1001902	SRP030399
SRR1001905	SRP030399
SRR1001906	SRP030399
SRR1001907	SRP030399
SRR1013919	SRP031626
SRR1013922	SRP031626
SRR1013890	SRP031626
SRR1013882	SRP031626
SRR1013887	SRP031626
SRR1013894	SRP031626
SRR1013921	SRP031626
SRR1013880	SRP031626
SRR1013878	SRP031626
SRR1013892	SRP031626
SRR1013891	SRP031626
SRR1013885	SRP031626
SRR1013899	SRP031626
SRR1013886	SRP031626
SRR1013884	SRP031626
SRR1013912	SRP031626
SRR1013923	SRP031626
SRR1013913	SRP031626
SRR1013900	SRP031626
SRR1013915	SRP031626
SRR1013925	SRP031626
SRR1013909	SRP031626
SRR1013881	SRP031626
SRR1013918	SRP031626
SRR1019441	SRP032274
SRR1019439	SRP032274
SRR1019443	SRP032274
SRR1019437	SRP032274
SRR1019436	SRP032274
SRR1019442	SRP032274
SRR1019438	SRP032274
SRR1019440	SRP032274
SRR1020623	SRP032366
SRR1020622	SRP032366
SRR1020624	SRP032366
SRR1020621	SRP032366
SRR1037376	SRP032990
SRR1037375	SRP032990
SRR1046859	SRP033660
SRR1046883	SRP033660
SRR1046892	SRP033660
SRR1046867	SRP033660
SRR1046865	SRP033660
SRR1046882	SRP033660
SRR1046860	SRP033660
SRR1046886	SRP033660
SRR1046866	SRP033660
SRR1046890	SRP033660
SRR1046881	SRP033660
SRR1046897	SRP033660
SRR1046911	SRP033661
SRR1046916	SRP033661
SRR1046913	SRP033661
SRR1046931	SRP033661
SRR1046939	SRP033661
SRR1046928	SRP033661
SRR1046938	SRP033661
SRR1046908	SRP033661
SRR1046932	SRP033661
SRR1046905	SRP033661
SRR1046912	SRP033661
SRR1046934	SRP033661
SRR1046917	SRP033661
SRR1046930	SRP033661
SRR1046937	SRP033661
SRR1046914	SRP033661
SRR1046915	SRP033661
SRR1046933	SRP033661
SRR1046919	SRP033661
SRR1046935	SRP033661
SRR1046921	SRP033661
SRR1046942	SRP033661
SRR1046936	SRP033661
SRR1046907	SRP033661
SRR1046929	SRP033661
SRR1046925	SRP033661
SRR1046918	SRP033661
SRR1046941	SRP033661
SRR1046924	SRP033661
SRR1046906	SRP033661
SRR1049786	SRP034154
SRR1049783	SRP034154
SRR1049784	SRP034154
SRR1049788	SRP034154
SRR1049787	SRP034154
SRR1049785	SRP034154
SRR1055526	SRP034631
SRR1055447	SRP034631
SRR1058176	SRP034715
SRR1058191	SRP034715
SRR1058314	SRP034715
SRR1058197	SRP034715
SRR1058194	SRP034715
SRR1058178	SRP034715
SRR1058309	SRP034715
SRR1058170	SRP034715
SRR1058311	SRP034715
SRR1058180	SRP034715
SRR1058179	SRP034715
SRR1058308	SRP034715
SRR1058183	SRP034715
SRR1058177	SRP034715
SRR1058182	SRP034715
SRR1058184	SRP034715
SRR1058161	SRP034715
SRR1058169	SRP034715
SRR1058158	SRP034715
SRR1058181	SRP034715
SRR1058167	SRP034715
SRR1058157	SRP034715
SRR1058144	SRP034715
SRR1058287	SRP034715
SRR1058165	SRP034715
SRR1058166	SRP034715
SRR1058217	SRP034715
SRR1058168	SRP034715
SRR1058189	SRP034715
SRR1058210	SRP034715
SRR1058266	SRP034715
SRR1058151	SRP034715
SRR1058292	SRP034715
SRR1058149	SRP034715
SRR1058276	SRP034715
SRR1058141	SRP034715
SRR1058145	SRP034715
SRR1058164	SRP034715
SRR1058281	SRP034715
SRR1058186	SRP034715
SRR1058214	SRP034715
SRR1058315	SRP034715
SRR1058222	SRP034715
SRR1058286	SRP034715
SRR1058289	SRP034715
SRR1058295	SRP034715
SRR1058150	SRP034715
SRR1058293	SRP034715
SRR1058275	SRP034715
SRR1058146	SRP034715
SRR1058280	SRP034715
SRR1058200	SRP034715
SRR1058219	SRP034715
SRR1058325	SRP034715
SRR1058205	SRP034715
SRR1058306	SRP034715
SRR1058140	SRP034715
SRR1058283	SRP034715
SRR1058199	SRP034715
SRR1058277	SRP034715
SRR1058135	SRP034715
SRR1058239	SRP034715
SRR1058211	SRP034715
SRR1058323	SRP034715
SRR1058278	SRP034715
SRR1058153	SRP034715
SRR1058244	SRP034715
SRR1058237	SRP034715
SRR1058235	SRP034715
SRR1058202	SRP034715
SRR1058319	SRP034715
SRR1058271	SRP034715
SRR1058322	SRP034715
SRR1058317	SRP034715
SRR1058152	SRP034715
SRR1058279	SRP034715
SRR1058240	SRP034715
SRR1058243	SRP034715
SRR1058318	SRP034715
SRR1058321	SRP034715
SRR1058231	SRP034715
SRR1058232	SRP034715
SRR1058190	SRP034715
SRR1058238	SRP034715
SRR1058216	SRP034715
SRR1058215	SRP034715
SRR1058241	SRP034715
SRR1058143	SRP034715
SRR1058242	SRP034715
SRR1058226	SRP034715
SRR1058268	SRP034715
SRR1058206	SRP034715
SRR1058134	SRP034715
SRR1058270	SRP034715
SRR1058246	SRP034715
SRR1058228	SRP034715
SRR1058269	SRP034715
SRR1058227	SRP034715
SRR1058201	SRP034715
SRR1058142	SRP034715
SRR1058274	SRP034715
SRR1058267	SRP034715
SRR1058324	SRP034715
SRR1058233	SRP034715
SRR1058273	SRP034715
SRR1058229	SRP034715
SRR1105606	SRP035269
SRR1105583	SRP035269
SRR1105584	SRP035269
SRR1105581	SRP035269
SRR1105597	SRP035269
SRR1105605	SRP035269
SRR1105602	SRP035269
SRR1105601	SRP035269
SRR1105598	SRP035269
SRR1105599	SRP035269
SRR1105603	SRP035269
SRR1105604	SRP035269
SRR1105600	SRP035269
SRR1138696	SRP035589
SRR1138701	SRP035589
SRR1138698	SRP035589
SRR1138693	SRP035589
SRR1138692	SRP035589
SRR1138700	SRP035589
SRR1138695	SRP035589
SRR1138699	SRP035589
SRR1144843	SRP035849
SRR1144844	SRP035849
SRR1144845	SRP035849
SRR1144842	SRP035849
SRR1260033	SRP040597
SRR1260038	SRP040597
SRR1260035	SRP040597
SRR1286088	SRP040597
SRR1260034	SRP040597
SRR1260036	SRP040597
SRR1260032	SRP040597
SRR1260037	SRP040597
SRR1192255	SRP040120
SRR1192256	SRP040120
SRR1192257	SRP040120
SRR1192258	SRP040120
SRR1192260	SRP040120
SRR1192259	SRP040120
SRR1207194	SRP040674
SRR1207197	SRP040674
SRR1207200	SRP040674
SRR1207195	SRP040674
SRR1207201	SRP040674
SRR1207196	SRP040674
SRR1207198	SRP040674
SRR1207199	SRP040674
SRR1264872	SRP041507
SRR1264834	SRP041507
SRR1264878	SRP041507
SRR1264876	SRP041507
SRR1264858	SRP041507
SRR1264833	SRP041507
SRR1264887	SRP041507
SRR1264831	SRP041507
SRR1264897	SRP041507
SRR1264862	SRP041507
SRR1264865	SRP041507
SRR1264893	SRP041507
SRR1264867	SRP041507
SRR1264881	SRP041507
SRR1264830	SRP041507
SRR1264898	SRP041507
SRR1264849	SRP041507
SRR1264874	SRP041507
SRR1264892	SRP041507
SRR1264885	SRP041507
SRR1264873	SRP041507
SRR1264868	SRP041507
SRR1264884	SRP041507
SRR1264848	SRP041507
SRR1264863	SRP041507
SRR1264879	SRP041507
SRR1264838	SRP041507
SRR1264850	SRP041507
SRR1264905	SRP041507
SRR1264870	SRP041507
SRR1264851	SRP041507
SRR1264895	SRP041507
SRR1264880	SRP041507
SRR1264855	SRP041507
SRR1264891	SRP041507
SRR1264889	SRP041507
SRR1264882	SRP041507
SRR1264832	SRP041507
SRR1264837	SRP041507
SRR1264883	SRP041507
SRR1264835	SRP041507
SRR1264899	SRP041507
SRR1264869	SRP041507
SRR1264904	SRP041507
SRR1264856	SRP041507
SRR1264839	SRP041507
SRR1264900	SRP041507
SRR1264877	SRP041507
SRR1264871	SRP041507
SRR1264888	SRP041507
SRR1264875	SRP041507
SRR1264860	SRP041507
SRR1264861	SRP041507
SRR1264845	SRP041507
SRR1264840	SRP041507
SRR1264902	SRP041507
SRR1264864	SRP041507
SRR1264847	SRP041507
SRR1264912	SRP041507
SRR1264854	SRP041507
SRR1264911	SRP041507
SRR1264908	SRP041507
SRR1264890	SRP041507
SRR1264866	SRP041507
SRR1264859	SRP041507
SRR1264853	SRP041507
SRR1264844	SRP041507
SRR1264836	SRP041507
SRR1264910	SRP041507
SRR1264857	SRP041507
SRR1264896	SRP041507
SRR1264906	SRP041507
SRR1264846	SRP041507
SRR1264852	SRP041507
SRR1264894	SRP041507
SRR1264903	SRP041507
SRR1264842	SRP041507
SRR1264843	SRP041507
SRR1264901	SRP041507
SRR1264907	SRP041507
SRR1264886	SRP041507
SRR1264909	SRP041507
SRR1264841	SRP041507
SRR1283201	SRP041864
SRR1283200	SRP041864
SRR1283202	SRP041864
SRR1283203	SRP041864
SRR1287674	SRP042004
SRR1287671	SRP042004
SRR1287668	SRP042004
SRR1287667	SRP042004
SRR1287665	SRP042004
SRR1287663	SRP042004
SRR1287676	SRP042004
SRR1287664	SRP042004
SRR1287670	SRP042004
SRR1287678	SRP042004
SRR1287673	SRP042004
SRR1287672	SRP042004
SRR1287677	SRP042004
SRR1287675	SRP042004
SRR1287669	SRP042004
SRR1287666	SRP042004
SRR1292208	SRP042088
SRR1292207	SRP042088
SRR1292205	SRP042088
SRR1292210	SRP042088
SRR1292209	SRP042088
SRR1292206	SRP042088
SRR1298723	SRP042237
SRR1298721	SRP042237
SRR1298729	SRP042237
SRR1298720	SRP042237
SRR1298725	SRP042237
SRR1298719	SRP042237
SRR1298722	SRP042237
SRR1298727	SRP042237
SRR1298728	SRP042237
SRR1298726	SRP042237
SRR1298724	SRP042237
SRR1299117	SRP042272
SRR1299122	SRP042272
SRR1299121	SRP042272
SRR1299119	SRP042272
SRR1299120	SRP042272
SRR1299118	SRP042272
SRR1302272	SRP042365
SRR1302270	SRP042365
SRR1302271	SRP042365
SRR1302269	SRP042365
SRR1302273	SRP042365
SRR1302268	SRP042365
SRR1312891	SRP042618
SRR1312892	SRP042618
SRR1503852	SRP043993
SRR1503848	SRP043993
SRR1503853	SRP043993
SRR1503851	SRP043993
SRR1575169	SRP043993
SRR1503849	SRP043993
SRR1575168	SRP043993
SRR1503854	SRP043993
SRR1508370	SRP044116
SRR1508379	SRP044116
SRR1508374	SRP044116
SRR1508375	SRP044116
SRR1508383	SRP044116
SRR1508382	SRP044116
SRR1508373	SRP044116
SRR1508369	SRP044116
SRR1508372	SRP044116
SRR1508380	SRP044116
SRR1508381	SRP044116
SRR1508378	SRP044116
SRR1508376	SRP044116
SRR1508377	SRP044116
SRR1508384	SRP044116
SRR1508371	SRP044116
SRR1508461	SRP044123
SRR1508462	SRP044123
SRR1508464	SRP044123
SRR1508460	SRP044123
SRR1508468	SRP044123
SRR1508467	SRP044123
SRR1508465	SRP044123
SRR1508463	SRP044123
SRR1508458	SRP044123
SRR1508466	SRP044123
SRR1508459	SRP044123
SRR1521950	SRP044687
SRR1521949	SRP044687
SRR1521947	SRP044687
SRR1521948	SRP044687
SRR1523325	SRP044746
SRR3046812	SRP044746
SRR3046817	SRP044746
SRR1523324	SRP044746
SRR1523323	SRP044746
SRR3046816	SRP044746
SRR3046814	SRP044746
SRR3046820	SRP044746
SRR1523315	SRP044746
SRR1523318	SRP044746
SRR3046810	SRP044746
SRR3046813	SRP044746
SRR3046815	SRP044746
SRR1523309	SRP044746
SRR1523320	SRP044746
SRR1523307	SRP044746
SRR1523319	SRP044746
SRR1523305	SRP044746
SRR1523314	SRP044746
SRR1523321	SRP044746
SRR3046818	SRP044746
SRR3046821	SRP044746
SRR1523326	SRP044746
SRR1523317	SRP044746
SRR1523313	SRP044746
SRR1523308	SRP044746
SRR3046811	SRP044746
SRR1523322	SRP044746
SRR1523306	SRP044746
SRR3046819	SRP044746
SRR1523303	SRP044746
SRR1523310	SRP044746
SRR1523312	SRP044746
SRR1523316	SRP044746
SRR1523311	SRP044746
SRR1523304	SRP044746
SRR1524941	SRP044814
SRR1524945	SRP044814
SRR1524938	SRP044814
SRR1524946	SRP044814
SRR1524940	SRP044814
SRR1524935	SRP044814
SRR1538705	SRP045323
SRR1538704	SRP045323
SRR1538706	SRP045323
SRR1538703	SRP045323
SRR1538707	SRP045323
SRR1538708	SRP045323
SRR1564474	SRP046088
SRR1564470	SRP046088
SRR1564471	SRP046088
SRR1564469	SRP046088
SRR1564473	SRP046088
SRR1564472	SRP046088
SRR1575314	SRP047143
SRR2000583	SRP047143
SRR2000588	SRP047143
SRR2000582	SRP047143
SRR2000589	SRP047143
SRR2155691	SRP047143
SRR2000577	SRP047143
SRR2000586	SRP047143
SRR2000581	SRP047143
SRR2000579	SRP047143
SRR2000585	SRP047143
SRR2000587	SRP047143
SRR2000580	SRP047143
SRR2000584	SRP047143
SRR2000576	SRP047143
SRR1578877	SRP047297
SRR1578857	SRP047297
SRR1578874	SRP047297
SRR1578876	SRP047297
SRR1578863	SRP047297
SRR1578858	SRP047297
SRR1578864	SRP047297
SRR1578859	SRP047297
SRR1578870	SRP047297
SRR1578854	SRP047297
SRR1578855	SRP047297
SRR1578866	SRP047297
SRR1578875	SRP047297
SRR1578861	SRP047297
SRR1578856	SRP047297
SRR1578860	SRP047297
SRR1578868	SRP047297
SRR1578869	SRP047297
SRR1578862	SRP047297
SRR1578865	SRP047297
SRR1578872	SRP047297
SRR1578867	SRP047297
SRR1578871	SRP047297
SRR1578873	SRP047297
SRR1606325	SRP048726
SRR1608973	SRP048726
SRR1608977	SRP048726
SRR1609063	SRP048726
SRR1609064	SRP048726
SRR1609065	SRP048726
SRR1618840	SRP049163
SRR1618843	SRP049163
SRR1618838	SRP049163
SRR1618845	SRP049163
SRR1654360	SRP049951
SRR1654366	SRP049951
SRR1654364	SRP049951
SRR1654362	SRP049951
SRR1654353	SRP049951
SRR1654361	SRP049951
SRR1654363	SRP049951
SRR064159	SRP003234
SRR064158	SRP003234
SRR064160	SRP003234
SRR064153	SRP003234
SRR064161	SRP003234
SRR064165	SRP003234
SRR064155	SRP003234
SRR064162	SRP003234
SRR064163	SRP003234
SRR064150	SRP003234
SRR064154	SRP003234
SRR064149	SRP003234
SRR064164	SRP003234
SRR064167	SRP003234
SRR064166	SRP003234
SRR064979	SRP003413
SRR064981	SRP003413
SRR210767	SRP003699
SRR069568	SRP003864
SRR069567	SRP003864
SRR069571	SRP003864
SRR069572	SRP003864
SRR069569	SRP003864
SRR069570	SRP003864
SRR069566	SRP003864
SRR069565	SRP003864
SRR069573	SRP003864
SRR069574	SRP003864
SRR070573	SRP003951
SRR070570	SRP003951
SRR070571	SRP003951
SRR070572	SRP003951
SRR074262	SRP004047
SRR074285	SRP004047
SRR100215	SRP005700
SRR100216	SRP005700
SRR100214	SRP005700
SRR100211	SRP005700
SRR514999	SRP007110
SRR514998	SRP007110
SRR514997	SRP007110
SRR307068	SRP007424
SRR307074	SRP007424
SRR307075	SRP007424
SRR307071	SRP007424
SRR307076	SRP007424
SRR307067	SRP007424
SRR307072	SRP007424
SRR307070	SRP007424
SRR307073	SRP007424
SRR307069	SRP007424
SRR309178	SRP007484
SRR309179	SRP007484
SRR309149	SRP007484
SRR309151	SRP007484
SRR309184	SRP007484
SRR309180	SRP007484
SRR309175	SRP007484
SRR309148	SRP007484
SRR309186	SRP007484
SRR309150	SRP007484
SRR309145	SRP007484
SRR309152	SRP007484
SRR309159	SRP007484
SRR309185	SRP007484
SRR309167	SRP007484
SRR309156	SRP007484
SRR309162	SRP007484
SRR309164	SRP007484
SRR309182	SRP007484
SRR309170	SRP007484
SRR309165	SRP007484
SRR309168	SRP007484
SRR309172	SRP007484
SRR309160	SRP007484
SRR309147	SRP007484
SRR309174	SRP007484
SRR309183	SRP007484
SRR309169	SRP007484
SRR309181	SRP007484
SRR309154	SRP007484
SRR309161	SRP007484
SRR309146	SRP007484
SRR309177	SRP007484
SRR309157	SRP007484
SRR309155	SRP007484
SRR309176	SRP007484
SRR309163	SRP007484
SRR309171	SRP007484
SRR309173	SRP007484
SRR309158	SRP007484
SRR309153	SRP007484
SRR309166	SRP007484
SRR314816	SRP007511
SRR314814	SRP007511
SRR314817	SRP007511
SRR314818	SRP007511
SRR314813	SRP007511
SRR314815	SRP007511
SRR517965	SRP013996
SRR517966	SRP013996
SRR653898	SRP013996
SRR653899	SRP013996
SRR653904	SRP013996
SRR653905	SRP013996
SRR520248	SRP014178
SRR520242	SRP014178
SRR520246	SRP014178
SRR520244	SRP014178
SRR520237	SRP014178
SRR520239	SRP014178
SRR520238	SRP014178
SRR520245	SRP014178
SRR520247	SRP014178
SRR520241	SRP014178
SRR520243	SRP014178
SRR520240	SRP014178
SRR524734	SRP014462
SRR527167	SRP014577
SRR527165	SRP014577
SRR527164	SRP014577
SRR527166	SRP014577
SRR527175	SRP014577
SRR525162	SRP014482
SRR525112	SRP014482
SRR525109	SRP014482
SRR525156	SRP014482
SRR525146	SRP014482
SRR525155	SRP014482
SRR525166	SRP014482
SRR525118	SRP014482
SRR525159	SRP014482
SRR525154	SRP014482
SRR525170	SRP014482
SRR525103	SRP014482
SRR525110	SRP014482
SRR525134	SRP014482
SRR525161	SRP014482
SRR525157	SRP014482
SRR525108	SRP014482
SRR525153	SRP014482
SRR525111	SRP014482
SRR525144	SRP014482
SRR525147	SRP014482
SRR525158	SRP014482
SRR525140	SRP014482
SRR525104	SRP014482
SRR525165	SRP014482
SRR525151	SRP014482
SRR525164	SRP014482
SRR525129	SRP014482
SRR525137	SRP014482
SRR525150	SRP014482
SRR525149	SRP014482
SRR525148	SRP014482
SRR525130	SRP014482
SRR525168	SRP014482
SRR525105	SRP014482
SRR525143	SRP014482
SRR525138	SRP014482
SRR525152	SRP014482
SRR525133	SRP014482
SRR525141	SRP014482
SRR525107	SRP014482
SRR525115	SRP014482
SRR525123	SRP014482
SRR525122	SRP014482
SRR525135	SRP014482
SRR525132	SRP014482
SRR525163	SRP014482
SRR525106	SRP014482
SRR525139	SRP014482
SRR525116	SRP014482
SRR525136	SRP014482
SRR525101	SRP014482
SRR525131	SRP014482
SRR525113	SRP014482
SRR525121	SRP014482
SRR525145	SRP014482
SRR525120	SRP014482
SRR525124	SRP014482
SRR525117	SRP014482
SRR525142	SRP014482
SRR525128	SRP014482
SRR525114	SRP014482
SRR525102	SRP014482
SRR525119	SRP014482
SRR525126	SRP014482
SRR525160	SRP014482
SRR525125	SRP014482
SRR525127	SRP014482
SRR837536	SRP014318
SRR837534	SRP014318
SRR837535	SRP014318
SRR544880	SRP014909
SRR544881	SRP014909
SRR546147	SRP014970
SRR546151	SRP014970
SRR546150	SRP014970
SRR546152	SRP014970
SRR546154	SRP014970
SRR546148	SRP014970
SRR546149	SRP014970
SRR546153	SRP014970
SRR547532	SRP015130
SRR547531	SRP015130
SRR547533	SRP015130
ERR466187	ERP005391
ERR466189	ERP005391
ERR466188	ERP005391
ERR476705	ERP005565
ERR476702	ERP005565
ERR476703	ERP005565
ERR476704	ERP005565
ERR476706	ERP005565
ERR588041	ERP006778
ERR588044	ERP006778
ERR588042	ERP006778
ERR588043	ERP006778
ERR588040	ERP006778
ERR588046	ERP006778
ERR588038	ERP006778
ERR588039	ERP006778
ERR588045	ERP006778
ERR588049	ERP006778
ERR588047	ERP006778
ERR588048	ERP006778
ERR754069	ERP009505
ERR754058	ERP009505
ERR754072	ERP009505
ERR754087	ERP009505
ERR754074	ERP009505
ERR754070	ERP009505
ERR754053	ERP009505
ERR754063	ERP009505
ERR754078	ERP009505
ERR754060	ERP009505
ERR754079	ERP009505
ERR754082	ERP009505
ERR754073	ERP009505
ERR754057	ERP009505
ERR754064	ERP009505
ERR754068	ERP009505
ERR754067	ERP009505
ERR754090	ERP009505
ERR754089	ERP009505
ERR754075	ERP009505
ERR754076	ERP009505
ERR754084	ERP009505
ERR754081	ERP009505
ERR754061	ERP009505
ERR754085	ERP009505
ERR754071	ERP009505
ERR754086	ERP009505
ERR754054	ERP009505
ERR754083	ERP009505
ERR754077	ERP009505
ERR754055	ERP009505
ERR754066	ERP009505
ERR754059	ERP009505
ERR754065	ERP009505
ERR754056	ERP009505
ERR902090	ERP010579
ERR902088	ERP010579
ERR902086	ERP010579
ERR902089	ERP010579
ERR902091	ERP010579
ERR902087	ERP010579
ERR1194839	ERP013651
ERR1194851	ERP013651
ERR1194842	ERP013651
ERR1194845	ERP013651
ERR1194847	ERP013651
ERR1194825	ERP013651
ERR1194829	ERP013651
ERR1194863	ERP013651
ERR1194820	ERP013651
ERR1194858	ERP013651
ERR1194861	ERP013651
ERR1194832	ERP013651
ERR1194841	ERP013651
ERR1194844	ERP013651
ERR1194862	ERP013651
ERR1194864	ERP013651
ERR1194828	ERP013651
ERR1194846	ERP013651
ERR1194821	ERP013651
ERR1194836	ERP013651
ERR1194818	ERP013651
ERR1194852	ERP013651
ERR1194834	ERP013651
ERR1194860	ERP013651
ERR1194840	ERP013651
ERR1194838	ERP013651
ERR1194833	ERP013651
ERR1194837	ERP013651
DRP001756
DRP001756
DRP001756
DRP001756
DRP001756
DRP002301
DRP002301
DRP002301
DRP002301
DRP002301
DRP002301
DRP002301

## Sheet: Sly_RNAseq
DRR034306	DRP002631
DRR034307	DRP002631
DRR034308	DRP002631
DRR034309	DRP002631
DRR034310	DRP002631
DRR034311	DRP002631
DRR034313	DRP002631
DRR034314	DRP002631
DRR034315	DRP002631
DRR034316	DRP002631
DRR034317	DRP002631
DRR034320	DRP002631
DRR034321	DRP002631
DRR034322	DRP002631
DRR034324	DRP002631
DRR034325	DRP002631
DRR034326	DRP002631
DRR034327	DRP002631
DRR034328	DRP002631
DRR034329	DRP002631
DRR057375	DRP003091
DRR057376	DRP003091
DRR057377	DRP003091
DRR057378	DRP003091
DRR057379	DRP003091
DRR057380	DRP003091
DRR057381	DRP003091
DRR057383	DRP003091
DRR057384	DRP003091
DRR057385	DRP003091
DRR057386	DRP003091
DRR057387	DRP003091
DRR057389	DRP003091
DRR057390	DRP003091
DRR057391	DRP003091
DRR057392	DRP003091
DRR057394	DRP003091
DRR057395	DRP003091
DRR057396	DRP003091
DRR057397	DRP003091
ERR426391	ERP004750
ERR426392	ERP004750
ERR426393	ERP004750
ERR426394	ERP004750
SRR1013035	SRP031491
SRR1013036	SRP031491
SRR1013037	SRP031491
SRR1013038	SRP031491
SRR1013039	SRP031491
SRR1013040	SRP031491
SRR1013041	SRP031491
SRR1013042	SRP031491
SRR1013043	SRP031491
SRR1013044	SRP031491
SRR1013045	SRP031491
SRR1013046	SRP031491
SRR1013047	SRP031491
SRR1013048	SRP031491
SRR1013049	SRP031491
SRR1013050	SRP031491
SRR1013051	SRP031491
SRR1013052	SRP031491
SRR1013053	SRP031491
SRR1013054	SRP031491
SRR1013055	SRP031491
SRR1013056	SRP031491
SRR1013057	SRP031491
SRR1013058	SRP031491
SRR1013059	SRP031491
SRR1013060	SRP031491
SRR1013061	SRP031491
SRR1013062	SRP031491
SRR1013063	SRP031491
SRR1013064	SRP031491
SRR1013065	SRP031491
SRR1013066	SRP031491
SRR1013067	SRP031491
SRR1013068	SRP031491
SRR1013069	SRP031491
SRR1013070	SRP031491
SRR1013071	SRP031491
SRR1013072	SRP031491
SRR1013073	SRP031491
SRR1013074	SRP031491
SRR1013075	SRP031491
SRR1013076	SRP031491
SRR1013077	SRP031491
SRR1013078	SRP031491
SRR1013079	SRP031491
SRR1013080	SRP031491
SRR1013081	SRP031491
SRR1013082	SRP031491
SRR1013083	SRP031491
SRR1013084	SRP031491
SRR1013085	SRP031491
SRR1013086	SRP031491
SRR1013087	SRP031491
SRR1013088	SRP031491
SRR1013089	SRP031491
SRR1013090	SRP031491
SRR1013091	SRP031491
SRR1013092	SRP031491
SRR1013093	SRP031491
SRR1013094	SRP031491
SRR1013095	SRP031491
SRR1013096	SRP031491
SRR1013097	SRP031491
SRR1013098	SRP031491
SRR1013099	SRP031491
SRR1013100	SRP031491
SRR1013101	SRP031491
SRR1013102	SRP031491
SRR1013103	SRP031491
SRR1013104	SRP031491
SRR1013105	SRP031491
SRR1013106	SRP031491
SRR1013107	SRP031491
SRR1013108	SRP031491
SRR1013109	SRP031491
SRR1013110	SRP031491
SRR1013111	SRP031491
SRR1013112	SRP031491
SRR1013113	SRP031491
SRR1013114	SRP031491
SRR1013115	SRP031491
SRR1013116	SRP031491
SRR1013117	SRP031491
SRR1013118	SRP031491
SRR1013119	SRP031491
SRR1013120	SRP031491
SRR1013121	SRP031491
SRR1013122	SRP031491
SRR1013123	SRP031491
SRR1013124	SRP031491
SRR1013125	SRP031491
SRR1013126	SRP031491
SRR1013127	SRP031491
SRR1013128	SRP031491
SRR1013129	SRP031491
SRR1013130	SRP031491
SRR1013131	SRP031491
SRR1013132	SRP031491
SRR1013133	SRP031491
SRR1013134	SRP031491
SRR1013135	SRP031491
SRR1013136	SRP031491
SRR1013137	SRP031491
SRR1013138	SRP031491
SRR1013139	SRP031491
SRR1013140	SRP031491
SRR1013141	SRP031491
SRR1013142	SRP031491
SRR1013143	SRP031491
SRR1013144	SRP031491
SRR1013145	SRP031491
SRR1013146	SRP031491
SRR1013147	SRP031491
SRR1013148	SRP031491
SRR1013149	SRP031491
SRR1013150	SRP031491
SRR1013151	SRP031491
SRR1013152	SRP031491
SRR1013153	SRP031491
SRR1013154	SRP031491
SRR1013155	SRP031491
SRR1013156	SRP031491
SRR1013157	SRP031491
SRR1013158	SRP031491
SRR1013159	SRP031491
SRR1013160	SRP031491
SRR1013161	SRP031491
SRR1013162	SRP031491
SRR1013163	SRP031491
SRR1013164	SRP031491
SRR1013165	SRP031491
SRR1013166	SRP031491
SRR1013167	SRP031491
SRR1013168	SRP031491
SRR1013169	SRP031491
SRR1013170	SRP031491
SRR1013171	SRP031491
SRR1013172	SRP031491
SRR1013173	SRP031491
SRR1013174	SRP031491
SRR1013175	SRP031491
SRR1013176	SRP031491
SRR1013177	SRP031491
SRR1013178	SRP031491
SRR1013179	SRP031491
SRR1013180	SRP031491
SRR1013181	SRP031491
SRR1013182	SRP031491
SRR1013183	SRP031491
SRR1013184	SRP031491
SRR1013185	SRP031491
SRR1013186	SRP031491
SRR1013187	SRP031491
SRR1013188	SRP031491
SRR1013189	SRP031491
SRR1013190	SRP031491
SRR1013191	SRP031491
SRR1013192	SRP031491
SRR1013193	SRP031491
SRR1013194	SRP031491
SRR1013195	SRP031491
SRR1013196	SRP031491
SRR1013197	SRP031491
SRR1013198	SRP031491
SRR1013199	SRP031491
SRR1013200	SRP031491
SRR1013201	SRP031491
SRR1013202	SRP031491
SRR1013203	SRP031491
SRR1013204	SRP031491
SRR1013205	SRP031491
SRR1013206	SRP031491
SRR1013207	SRP031491
SRR1013208	SRP031491
SRR1013209	SRP031491
SRR1013210	SRP031491
SRR1013211	SRP031491
SRR1013212	SRP031491
SRR1013213	SRP031491
SRR1013214	SRP031491
SRR1013215	SRP031491
SRR1013216	SRP031491
SRR1013217	SRP031491
SRR1013218	SRP031491
SRR1013219	SRP031491
SRR1013220	SRP031491
SRR1013221	SRP031491
SRR1013222	SRP031491
SRR1013223	SRP031491
SRR1013224	SRP031491
SRR1013225	SRP031491
SRR1013226	SRP031491
SRR1013227	SRP031491
SRR1013228	SRP031491
SRR1013229	SRP031491
SRR1013230	SRP031491
SRR1013231	SRP031491
SRR1013232	SRP031491
SRR1013233	SRP031491
SRR1013234	SRP031491
SRR1013235	SRP031491
SRR1013236	SRP031491
SRR1013237	SRP031491
SRR1013238	SRP031491
SRR1013239	SRP031491
SRR1013240	SRP031491
SRR1013241	SRP031491
SRR1013242	SRP031491
SRR1013243	SRP031491
SRR1013244	SRP031491
SRR1013245	SRP031491
SRR1013246	SRP031491
SRR1013247	SRP031491
SRR1013248	SRP031491
SRR1013249	SRP031491
SRR1013250	SRP031491
SRR1013251	SRP031491
SRR1013252	SRP031491
SRR1013253	SRP031491
SRR1013254	SRP031491
SRR1013255	SRP031491
SRR1013256	SRP031491
SRR1013257	SRP031491
SRR1013258	SRP031491
SRR1013259	SRP031491
SRR1013260	SRP031491
SRR1013261	SRP031491
SRR1013262	SRP031491
SRR1013263	SRP031491
SRR1013264	SRP031491
SRR1013265	SRP031491
SRR1013266	SRP031491
SRR1013267	SRP031491
SRR1013268	SRP031491
SRR1013269	SRP031491
SRR1013270	SRP031491
SRR1013271	SRP031491
SRR1013272	SRP031491
SRR1013273	SRP031491
SRR1013274	SRP031491
SRR1013275	SRP031491
SRR1013276	SRP031491
SRR1013277	SRP031491
SRR1013278	SRP031491
SRR1013279	SRP031491
SRR1013280	SRP031491
SRR1013281	SRP031491
SRR1013282	SRP031491
SRR1013283	SRP031491
SRR1013284	SRP031491
SRR1013285	SRP031491
SRR1013286	SRP031491
SRR1013287	SRP031491
SRR1013288	SRP031491
SRR1013289	SRP031491
SRR1013290	SRP031491
SRR1013291	SRP031491
SRR1013292	SRP031491
SRR1013293	SRP031491
SRR1013294	SRP031491
SRR1013295	SRP031491
SRR1013296	SRP031491
SRR1013297	SRP031491
SRR1013298	SRP031491
SRR1013299	SRP031491
SRR1013300	SRP031491
SRR1013301	SRP031491
SRR1013302	SRP031491
SRR1013303	SRP031491
SRR1013304	SRP031491
SRR1013305	SRP031491
SRR1013306	SRP031491
SRR1013307	SRP031491
SRR1013308	SRP031491
SRR1013309	SRP031491
SRR1013310	SRP031491
SRR1013311	SRP031491
SRR1013312	SRP031491
SRR1013313	SRP031491
SRR1013314	SRP031491
SRR1013315	SRP031491
SRR1013316	SRP031491
SRR1013317	SRP031491
SRR1013318	SRP031491
SRR1013319	SRP031491
SRR1013320	SRP031491
SRR1013321	SRP031491
SRR1013322	SRP031491
SRR1013323	SRP031491
SRR1013324	SRP031491
SRR1013325	SRP031491
SRR1013326	SRP031491
SRR1013327	SRP031491
SRR1013328	SRP031491
SRR1013329	SRP031491
SRR1013330	SRP031491
SRR1013331	SRP031491
SRR1013332	SRP031491
SRR1013333	SRP031491
SRR1013334	SRP031491
SRR1013335	SRP031491
SRR1210486	SRP040753
SRR1210487	SRP040753
SRR1210488	SRP040753
SRR1210489	SRP040753
SRR1210490	SRP040753
SRR1210491	SRP040753
SRR1210492	SRP040753
SRR1210493	SRP040753
SRR1258337	SRP041342
SRR1258338	SRP041342
SRR1264631	SRP041499
SRR1264632	SRP041499
SRR1264633	SRP041499
SRR1264634	SRP041499
SRR1266879	SRP041563
SRR1266880	SRP041563
SRR1266881	SRP041563
SRR1266882	SRP041563
SRR1266883	SRP041563
SRR1266884	SRP041563
SRR1266885	SRP041563
SRR1266886	SRP041563
SRR1266887	SRP041563
SRR1266888	SRP041563
SRR1266889	SRP041563
SRR1266890	SRP041563
SRR1266891	SRP041563
SRR1266892	SRP041563
SRR1266893	SRP041563
SRR1266894	SRP041563
SRR1266895	SRP041563
SRR1266896	SRP041563
SRR1266897	SRP041563
SRR1266898	SRP041563
SRR1266899	SRP041563
SRR1273395	SRP041731
SRR1273405	SRP041731
SRR1273406	SRP041731
SRR1273407	SRP041731
SRR1273408	SRP041731
SRR1273412	SRP041731
SRR1273414	SRP041731
SRR1273416	SRP041731
SRR1273418	SRP041731
SRR1379911	SRP043126
SRR1379912	SRP043126
SRR1379913	SRP043126
SRR1379914	SRP043126
SRR1379915	SRP043126
SRR1379916	SRP043126
SRR1379917	SRP043126
SRR1379918	SRP043126
SRR1379919	SRP043126
SRR1379920	SRP043126
SRR1379921	SRP043126
SRR1379922	SRP043126
SRR1379923	SRP043126
SRR1379924	SRP043126
SRR1379925	SRP043126
SRR1379926	SRP043126
SRR1379927	SRP043126
SRR1379928	SRP043126
SRR1380021	SRP043127
SRR1380022	SRP043127
SRR1380023	SRP043127
SRR1380025	SRP043127
SRR1380026	SRP043127
SRR1380027	SRP043127
SRR1380028	SRP043127
SRR1380029	SRP043127
SRR1438229	SRP043486
SRR1438230	SRP043486
SRR1438256	SRP043486
SRR1438257	SRP043486
SRR1514810	SRP044321
SRR1524999	SRP044825
SRR1525001	SRP044825
SRR1525002	SRP044825
SRR1525003	SRP044825
SRR1525004	SRP044825
SRR1525005	SRP044825
SRR1525007	SRP044825
SRR1525008	SRP044825
SRR1525009	SRP044825
SRR1525010	SRP044825
SRR1525011	SRP044825
SRR1525012	SRP044825
SRR1525013	SRP044825
SRR1525014	SRP044825
SRR1525015	SRP044825
SRR1525016	SRP044825
SRR1525017	SRP044825
SRR1525018	SRP044825
SRR1525045	SRP044825
SRR1525046	SRP044825
SRR1525047	SRP044825
SRR1525048	SRP044825
SRR1525049	SRP044825
SRR1525050	SRP044825
SRR1609960	SRP044321
SRR1609961	SRP044321
SRR1706544	SRP051074
SRR1706545	SRP051074
SRR1706546	SRP051074
SRR1706547	SRP051074
SRR1706548	SRP051074
SRR1706549	SRP051074
SRR1706550	SRP051074
SRR1706551	SRP051074
SRR1706552	SRP051074
SRR1706553	SRP051074
SRR1706554	SRP051074
SRR1706555	SRP051074
SRR1740437	SRP051696
SRR1740438	SRP051696
SRR1740439	SRP051696
SRR1740440	SRP051696
SRR1740441	SRP051696
SRR1740442	SRP051696
SRR1740443	SRP051696
SRR1740444	SRP051696
SRR1740445	SRP051696
SRR1771340	SRP052785
SRR1771341	SRP052785
SRR1771342	SRP052785
SRR1771343	SRP052785
SRR1771344	SRP052785
SRR1771345	SRP052785
SRR1771346	SRP052785
SRR1771347	SRP052785
SRR1771348	SRP052785
SRR1771349	SRP052785
SRR1771350	SRP052785
SRR1771351	SRP052785
SRR1805718	SRP055068
SRR1805727	SRP055068
SRR1805729	SRP055068
SRR1805731	SRP055068
SRR1805733	SRP055068
SRR1805735	SRP055068
SRR1805737	SRP055068
SRR1805739	SRP055068
SRR1805741	SRP055068
SRR1805811	SRP055068
SRR1980239	SRP057396
SRR1980240	SRP057396
SRR1980241	SRP057396
SRR1980242	SRP057396
SRR1980243	SRP057396
SRR1980244	SRP057396
SRR1980245	SRP057396
SRR1980246	SRP057396
SRR2102073	SRP044321
SRR2175729	SRP062640
SRR2175730	SRP062640
SRR2175731	SRP062640
SRR2175732	SRP062640
SRR2175733	SRP062640
SRR2175734	SRP062640
SRR2175735	SRP062640
SRR2175736	SRP062640
SRR2175737	SRP062640
SRR2175738	SRP062640
SRR2175739	SRP062640
SRR2175740	SRP062640
SRR2175741	SRP062640
SRR2175742	SRP062640
SRR2175743	SRP062640
SRR2175744	SRP062640
SRR2239881	SRP051701
SRR2239882	SRP051701
SRR2239883	SRP051701
SRR2239884	SRP051701
SRR2239885	SRP051701
SRR2239886	SRP051701
SRR2356905	SRP063634
SRR2356907	SRP063634
SRR2452525	SRP063736
SRR2452526	SRP063736
SRR2452527	SRP063736
SRR2452528	SRP063736
SRR2452529	SRP063736
SRR2452530	SRP063736
SRR2452531	SRP063736
SRR2452532	SRP063736
SRR2452533	SRP063736
SRR2452534	SRP063736
SRR2452535	SRP063736
SRR2452536	SRP063736
SRR2452537	SRP063736
SRR2452538	SRP063736
SRR2452539	SRP063736
SRR2452540	SRP063736
SRR2452541	SRP063736
SRR2452542	SRP063736
SRR2452543	SRP063736
SRR2452544	SRP063736
SRR2452545	SRP063736
SRR2452546	SRP063736
SRR2452547	SRP063736
SRR2452548	SRP063736
SRR2452549	SRP063736
SRR2452550	SRP063736
SRR2452551	SRP063736
SRR2452552	SRP063736
SRR2452553	SRP063736
SRR2452554	SRP063736
SRR2452555	SRP063736
SRR2452556	SRP063736
SRR2452557	SRP063736
SRR2452558	SRP063736
SRR2452559	SRP063736
SRR2452560	SRP063736
SRR2452561	SRP063736
SRR2452562	SRP063736
SRR2452563	SRP063736
SRR2452564	SRP063736
SRR2452565	SRP063736
SRR2452566	SRP063736
SRR2452567	SRP063736
SRR2452568	SRP063736
SRR2452569	SRP063736
SRR2452570	SRP063736
SRR2452571	SRP063736
SRR2478944	SRP063965
SRR2478945	SRP063965
SRR2478946	SRP063965
SRR2478947	SRP063965
SRR2887143	SRP065597
SRR2887144	SRP065597
SRR2887145	SRP065597
SRR2887146	SRP065597
SRR2887147	SRP065597
SRR2887148	SRP065597
SRR2923343	SRP066362
SRR2923830	SRP066362
SRR2924127	SRP066362
SRR2924128	SRP066362
SRR2924129	SRP066362
SRR2924131	SRP066362
SRR2924132	SRP066362
SRR2924133	SRP066362
SRR3031982	SRP067562
SRR3095782	SRP068096
SRR3095783	SRP068096
SRR3095784	SRP068096
SRR3095785	SRP068096
SRR3095786	SRP068096
SRR3095787	SRP068096
SRR3095788	SRP068096
SRR3095789	SRP068096
SRR3095790	SRP068096
SRR3095791	SRP068096
SRR3095792	SRP068096
SRR3095793	SRP068096
SRR3095826	SRP068096
SRR3095827	SRP068096
SRR3095828	SRP068096
SRR3095829	SRP068096
SRR3095830	SRP068096
SRR3095831	SRP068096
SRR3095832	SRP068096
SRR3130839	SRP069007
SRR3130840	SRP069007
SRR3130841	SRP069007
SRR3130842	SRP069007
SRR3130843	SRP069007
SRR3130844	SRP069007
SRR3130845	SRP069007
SRR3130846	SRP069007
SRR346617	SRP008367
SRR346618	SRP008367
SRR346619	SRP008367
SRR346620	SRP008367
SRR346621	SRP008367
SRR346622	SRP008367
SRR346623	SRP008367
SRR346624	SRP008367
SRR346625	SRP008367
SRR346626	SRP008367
SRR346627	SRP008367
SRR346628	SRP008367
SRR346629	SRP008367
SRR346630	SRP008367
SRR346631	SRP008367
SRR346632	SRP008367
SRR389806	SRP007969
SRR389807	SRP007969
SRR389808	SRP007969
SRR390315	SRP007969
SRR390328	SRP007969
SRR390329	SRP007969
SRR390330	SRP007969
SRR390331	SRP007969
SRR390335	SRP007969
SRR390336	SRP007969
SRR404309	SRP010775
SRR404310	SRP010775
SRR404311	SRP010775
SRR404312	SRP010775
SRR404313	SRP010775
SRR404314	SRP010775
SRR404315	SRP010775
SRR404316	SRP010775
SRR404317	SRP010775
SRR404318	SRP010775
SRR404319	SRP010775
SRR404320	SRP010775
SRR404321	SRP010775
SRR404322	SRP010775
SRR404324	SRP010775
SRR404325	SRP010775
SRR404326	SRP010775
SRR404327	SRP010775
SRR404328	SRP010775
SRR404329	SRP010775
SRR507782	SRP009671
SRR531827	SRP014689
SRR533977	SRP014689
SRR533979	SRP014689
SRR533980	SRP014689
SRR533981	SRP014689
SRR533982	SRP014689
SRR533987	SRP014689
SRR533988	SRP014689
SRR533997	SRP014689
SRR533998	SRP014689
SRR533999	SRP014689
SRR534000	SRP014689
SRR534001	SRP014689
SRR534002	SRP014689
SRR546102	SRP014956
SRR546103	SRP014956
SRR546104	SRP014956
SRR546105	SRP014956
SRR546106	SRP014956
SRR546107	SRP014956
SRR546108	SRP014956
SRR546109	SRP014956
SRR546110	SRP014956
SRR546111	SRP014956
SRR546112	SRP014956
SRR546113	SRP014956
SRR546114	SRP014956
SRR546115	SRP014956
SRR546116	SRP014956
SRR546117	SRP014956
SRR567659	SRP016032
SRR567660	SRP016032
SRR567661	SRP016032
SRR567662	SRP016032
SRR567663	SRP016032
SRR567664	SRP016032
SRR567665	SRP016032
SRR567666	SRP016032
SRR567667	SRP016032
SRR567668	SRP016032
SRR567669	SRP016032
SRR567670	SRP016032
SRR567671	SRP016032
SRR567672	SRP016032
SRR567673	SRP016032
SRR567674	SRP016032
SRR567675	SRP016032
SRR567676	SRP016032
SRR567677	SRP016032
SRR567678	SRP016032
SRR567679	SRP016032
SRR567680	SRP016032
SRR567681	SRP016032
SRR567682	SRP016032
SRR567683	SRP016032
SRR567684	SRP016032
SRR567685	SRP016032
SRR567686	SRP016032
SRR567687	SRP016032
SRR567688	SRP016032
SRR567689	SRP016032
SRR567690	SRP016032
SRR567691	SRP016032
SRR567692	SRP016032
SRR567693	SRP016032
SRR567694	SRP016032
SRR567997	SRP015739
SRR567998	SRP015739
SRR567999	SRP015739
SRR568000	SRP015739
SRR569185	SRP015756
SRR569186	SRP015756
SRR653932	SRP018026
SRR653933	SRP018026
SRR653934	SRP018026
SRR653935	SRP018026
SRR653936	SRP018026
SRR653959	SRP018026
SRR653960	SRP018026
SRR653961	SRP018026
SRR653962	SRP018026
SRR653963	SRP018026
SRR653964	SRP018026
SRR653965	SRP018026
SRR653968	SRP018026
SRR653969	SRP018026
SRR653970	SRP018026
SRR653971	SRP018026
SRR653972	SRP018026
SRR653973	SRP018026
SRR653974	SRP018026
SRR653983	SRP018026
SRR653984	SRP018026
SRR653985	SRP018026
SRR653986	SRP018026
SRR653987	SRP018026
SRR653988	SRP018026
SRR653989	SRP018026
SRR653990	SRP018026
SRR653991	SRP018026
SRR653992	SRP018026
SRR653993	SRP018026
SRR653994	SRP018026
SRR653995	SRP018026
SRR653996	SRP018026
SRR653997	SRP018026
SRR653998	SRP018026
SRR653999	SRP018026
SRR654000	SRP018026
SRR654001	SRP018026
SRR654002	SRP018026
SRR654003	SRP018026
SRR654004	SRP018026
SRR654005	SRP018026
SRR654006	SRP018026
SRR654007	SRP018026
SRR654008	SRP018026
SRR654009	SRP018026
SRR654010	SRP018026
SRR654011	SRP018026
SRR654012	SRP018026
SRR654013	SRP018026
SRR654014	SRP018026
SRR654015	SRP018026
SRR654016	SRP018026
SRR654017	SRP018026
SRR654018	SRP018026
SRR654019	SRP018026
SRR654020	SRP018026
SRR654021	SRP018026
SRR654022	SRP018026
SRR654023	SRP018026
SRR654024	SRP018026
SRR654025	SRP018026
SRR654026	SRP018026
SRR654027	SRP018026
SRR768814	SRP018993
SRR768815	SRP018993
SRR768816	SRP018993
SRR768817	SRP018993
SRR768818	SRP018993
SRR768819	SRP018993
SRR768822	SRP018993
SRR768823	SRP018993
SRR768824	SRP018993
SRR768825	SRP018993
SRR768826	SRP018993
SRR768827	SRP018993
SRR768828	SRP018993
SRR768829	SRP018993
SRR768831	SRP018993
SRR768832	SRP018993
SRR768833	SRP018993
SRR768834	SRP018993
SRR768835	SRP018993
SRR768836	SRP018993
SRR768837	SRP018993
SRR768838	SRP018993
SRR768839	SRP018993
SRR768840	SRP018993
SRR768841	SRP018993
SRR768842	SRP018993
SRR768843	SRP018993
SRR768844	SRP018993
SRR768845	SRP018993
SRR768846	SRP018993
SRR768847	SRP018993
SRR768848	SRP018993
SRR768849	SRP018993
SRR768850	SRP018993
SRR768851	SRP018993
SRR768852	SRP018993
SRR768853	SRP018993
SRR768854	SRP018993
SRR768855	SRP018993
SRR768856	SRP018993
SRR768857	SRP018993
SRR768858	SRP018993
SRR768859	SRP018993
SRR768860	SRP018993
SRR768861	SRP018993
SRR768862	SRP018993
SRR768863	SRP018993
SRR768864	SRP018993
SRR768886	SRP018997
SRR768887	SRP018997
SRR768888	SRP018997
SRR768889	SRP018997
SRR768890	SRP018997
SRR768891	SRP018997
SRR768892	SRP018997
SRR768893	SRP018997
SRR768894	SRP018997
SRR768895	SRP018997
SRR768896	SRP018997
SRR768898	SRP018997
SRR786507	SRP019504
SRR786508	SRP019504
SRR786509	SRP019504
SRR786520	SRP019504
SRR786521	SRP019504
SRR786522	SRP019504
SRR786523	SRP019504
SRR786524	SRP019504
SRR786525	SRP019504
SRR786526	SRP019504
SRR786527	SRP019504
SRR786528	SRP019504
SRR786529	SRP019504
SRR786530	SRP019504
SRR786531	SRP019504
SRR786532	SRP019504
SRR786533	SRP019504
SRR786534	SRP019504
SRR786535	SRP019504
SRR786536	SRP019504
SRR786537	SRP019504
SRR786538	SRP019504
SRR786539	SRP019504
SRR786540	SRP019504
SRR786541	SRP019504
SRR786542	SRP019504
SRR786543	SRP019504
SRR786544	SRP019504
SRR786545	SRP019504
SRR786546	SRP019504
SRR786547	SRP019504
SRR786548	SRP019504
SRR786549	SRP019504
SRR786550	SRP019504
SRR786551	SRP019504
SRR786602	SRP019504
SRR786603	SRP019504
SRR786604	SRP019504
SRR786605	SRP019504
SRR786606	SRP019504
SRR788859	SRP019271
SRR788904	SRP019271
SRR863016	SRP022909
SRR863017	SRP022909
SRR863018	SRP022909
SRR863019	SRP022909
SRR863020	SRP022909
SRR863021	SRP022909
SRR863022	SRP022909
SRR863023	SRP022909
SRR863024	SRP022909
SRR863025	SRP022909
SRR863026	SRP022909
SRR863027	SRP022909
SRR863028	SRP022909
SRR863030	SRP022909
SRR863031	SRP022909
SRR863042	SRP022911
SRR863043	SRP022911
SRR863044	SRP022911
SRR863045	SRP022911
SRR863046	SRP022911
SRR863047	SRP022911
SRR863048	SRP022911
SRR863049	SRP022911
SRR863050	SRP022911
SRR863051	SRP022911
SRR863052	SRP022911
SRR863053	SRP022911
SRR863054	SRP022911
SRR863055	SRP022911
SRR863056	SRP022911
SRR863057	SRP022911
SRR863058	SRP022911
SRR863059	SRP022911
SRR863060	SRP022911
SRR863061	SRP022911
SRR863062	SRP022911
SRR863063	SRP022911
SRR863064	SRP022911
SRR863065	SRP022911
SRR863066	SRP022911
SRR863067	SRP022911
SRR863068	SRP022911
SRR863069	SRP022911
SRR863070	SRP022911
SRR863071	SRP022911
SRR863072	SRP022911
SRR863073	SRP022911
SRR863074	SRP022911
SRR863075	SRP022911
SRR863076	SRP022911
SRR863077	SRP022911
SRR863078	SRP022911
SRR863079	SRP022911
SRR863080	SRP022911
SRR863081	SRP022911
SRR863082	SRP022911
SRR863083	SRP022911
SRR863084	SRP022911
SRR863085	SRP022911
SRR863086	SRP022911
SRR863087	SRP022911
SRR863088	SRP022911
SRR863089	SRP022911
SRR863090	SRP022911
SRR863091	SRP022911
SRR863092	SRP022911
SRR863093	SRP022911
SRR863094	SRP022911
SRR924101	SRP026374
SRR924102	SRP026374
SRR926182	SRP026374
SRR926185	SRP026374
SRR941252	SRP027575
SRR941253	SRP027575
SRR941254	SRP027575
SRR941255	SRP027575
SRR941256	SRP027575
SRR941257	SRP027575
SRR941262	SRP027576
SRR941264	SRP027576
SRR941265	SRP027576
SRR941266	SRP027576
SRR941309	SRP027576
SRR941310	SRP027576
SRR943813	SRP028278
SRR943814	SRP028278
SRR943815	SRP028278
SRR943816	SRP028278
SRR943817	SRP028278
SRR943818	SRP028278
SRR943819	SRP028278
SRR943820	SRP028278
SRR943821	SRP028278
SRR943822	SRP028278
SRR943823	SRP028278
SRR943824	SRP028278
SRR943825	SRP028278
SRR943826	SRP028278
SRR943827	SRP028278
SRR943828	SRP028278
SRR943829	SRP028278
SRR943830	SRP028278
SRR948460	SRP028553
SRR948461	SRP028553
SRR948462	SRP028553
SRR948463	SRP028553
SRR948464	SRP028553
SRR948465	SRP028553
SRR948466	SRP028553
SRR948467	SRP028553
SRR948468	SRP028553
SRR948469	SRP028553
SRR948470	SRP028553
SRR948471	SRP028553
SRR948472	SRP028553
SRR948473	SRP028553
SRR948474	SRP028553
SRR948475	SRP028553
SRR948477	SRP028553
SRR948478	SRP028553
SRR948479	SRP028553
SRR948481	SRP028553
SRR948482	SRP028553
SRR948483	SRP028553
SRR948484	SRP028553
SRR948485	SRP028553
SRR948486	SRP028553
SRR948487	SRP028553
SRR948488	SRP028553
SRR948489	SRP028553
SRR948545	SRP026374
SRR948546	SRP026374
SRR949057	SRP026374
SRR950390	SRP028618
SRR963469	SRP028618
SRR963794	SRP028618
SRR963795	SRP028618
SRR988673	SRP030006
SRR988675	SRP030006
SRR988676	SRP030006
SRR988677	SRP030006
SRR988680	SRP030006
SRR988681	SRP030006
SRR988682	SRP030006
SRR993740	SRP030006
SRR993743	SRP030006

## Sheet: Zma_RNAseq
ERR072803	ERP001184
ERR072804	ERP001184
ERR072805	ERP001184
ERR072806	ERP001184
ERR1059392	ERP012784
ERR1059396	ERP012784
ERR1059397	ERP012784
ERR1059399	ERP012784
ERR1059400	ERP012784
ERR1059401	ERP012784
ERR1059402	ERP012784
ERR1059403	ERP012784
ERR1059405	ERP012784
ERR1059407	ERP012784
ERR1059408	ERP012784
ERR1059410	ERP012784
ERR1059413	ERP012784
ERR1059414	ERP012784
ERR1059415	ERP012784
ERR1059419	ERP012784
ERR1059421	ERP012784
ERR1059422	ERP012784
ERR1059429	ERP012784
ERR1059430	ERP012784
ERR1059433	ERP012784
ERR1059439	ERP012784
ERR1059450	ERP012784
ERR1059462	ERP012784
ERR163136	ERP001184
ERR361362	ERP004161
ERR361363	ERP004161
ERR361364	ERP004161
ERR361365	ERP004161
ERR361366	ERP004161
ERR361367	ERP004161
ERR505241	ERP005857
ERR505242	ERP005857
ERR505243	ERP005857
ERR712350	ERP009123
ERR712351	ERP009123
ERR712352	ERP009123
ERR712353	ERP009123
ERR712354	ERP009123
ERR712355	ERP009123
ERR712356	ERP009123
ERR712357	ERP009123
ERR712358	ERP009123
ERR712359	ERP009123
ERR712360	ERP009123
ERR712361	ERP009123
ERR712362	ERP009123
ERR712363	ERP009123
ERR712364	ERP009123
ERR712365	ERP009123
ERR712366	ERP009123
ERR712367	ERP009123
ERR965561	ERP011069
ERR965562	ERP011069
ERR965563	ERP011069
ERR965564	ERP011069
ERR965565	ERP011069
ERR965566	ERP011069
ERR965567	ERP011069
ERR965568	ERP011069
ERR965569	ERP011069
ERR965570	ERP011069
ERR965571	ERP011069
ERR965572	ERP011069
ERR965573	ERP011069
ERR965574	ERP011069
ERR965575	ERP011069
ERR965576	ERP011069
ERR965577	ERP011069
ERR965578	ERP011069
ERR965579	ERP011069
ERR965580	ERP011069
ERR965581	ERP011069
ERR965582	ERP011069
ERR965583	ERP011069
ERR965584	ERP011069
ERR965585	ERP011069
ERR965586	ERP011069
ERR965587	ERP011069
ERR965588	ERP011069
ERR965589	ERP011069
ERR965590	ERP011069
ERR965591	ERP011069
ERR965592	ERP011069
ERR965593	ERP011069
ERR965594	ERP011069
ERR965595	ERP011069
ERR965596	ERP011069
ERR965597	ERP011069
ERR965598	ERP011069
ERR965599	ERP011069
ERR965600	ERP011069
ERR965601	ERP011069
ERR965602	ERP011069
ERR965603	ERP011069
ERR965604	ERP011069
ERR965605	ERP011069
ERR965606	ERP011069
ERR965607	ERP011069
ERR965608	ERP011069
ERR965609	ERP011069
ERR965610	ERP011069
ERR965611	ERP011069
ERR965612	ERP011069
ERR965613	ERP011069
ERR965614	ERP011069
ERR965615	ERP011069
ERR965616	ERP011069
ERR965617	ERP011069
ERR965618	ERP011069
ERR965619	ERP011069
ERR965620	ERP011069
ERR965621	ERP011069
ERR965622	ERP011069
ERR965623	ERP011069
ERR965624	ERP011069
ERR965625	ERP011069
ERR965626	ERP011069
ERR965627	ERP011069
ERR965628	ERP011069
ERR965629	ERP011069
ERR965630	ERP011069
ERR965631	ERP011069
ERR965632	ERP011069
ERR965633	ERP011069
ERR965634	ERP011069
ERR965635	ERP011069
ERR965636	ERP011069
ERR965637	ERP011069
ERR965638	ERP011069
ERR965639	ERP011069
ERR965640	ERP011069
ERR965641	ERP011069
ERR965642	ERP011069
ERR965643	ERP011069
ERR965644	ERP011069
ERR965645	ERP011069
ERR965646	ERP011069
ERR965647	ERP011069
ERR965648	ERP011069
ERR965649	ERP011069
ERR965650	ERP011069
ERR965651	ERP011069
ERR965652	ERP011069
ERR965653	ERP011069
ERR965654	ERP011069
ERR965655	ERP011069
ERR965656	ERP011069
ERR965657	ERP011069
ERR965658	ERP011069
ERR965659	ERP011069
ERR965660	ERP011069
ERR965661	ERP011069
ERR965662	ERP011069
ERR965663	ERP011069
ERR965664	ERP011069
ERR965665	ERP011069
ERR965666	ERP011069
ERR965667	ERP011069
ERR965668	ERP011069
ERR990434	ERP011838
ERR990435	ERP011838
ERR990436	ERP011838
ERR990437	ERP011838
ERR990438	ERP011838
ERR990439	ERP011838
ERR990440	ERP011838
ERR990441	ERP011838
ERR990442	ERP011838
ERR990443	ERP011838
ERR990444	ERP011838
ERR990445	ERP011838
ERR990446	ERP011838
ERR990447	ERP011838
ERR990448	ERP011838
ERR990449	ERP011838
ERR990450	ERP011838
ERR990451	ERP011838
ERR990452	ERP011838
ERR990453	ERP011838
ERR990454	ERP011838
ERR990455	ERP011838
ERR990456	ERP011838
ERR990457	ERP011838
ERR990458	ERP011838
ERR990459	ERP011838
ERR990460	ERP011838
ERR990461	ERP011838
ERR990462	ERP011838
ERR990463	ERP011838
ERR990464	ERP011838
ERR990465	ERP011838
ERR990466	ERP011838
ERR990467	ERP011838
ERR990468	ERP011838
ERR990469	ERP011838
ERR990473	ERP011838
ERR990474	ERP011838
ERR990475	ERP011838
ERR990476	ERP011838
ERR990477	ERP011838
ERR990478	ERP011838
ERR990479	ERP011838
ERR990480	ERP011838
ERR990481	ERP011838
ERR990482	ERP011838
ERR990483	ERP011838
ERR990484	ERP011838
ERR990485	ERP011838
ERR990486	ERP011838
ERR990487	ERP011838
ERR990488	ERP011838
ERR990489	ERP011838
ERR990490	ERP011838
ERR990491	ERP011838
ERR990492	ERP011838
ERR990493	ERP011838
ERR990494	ERP011838
ERR990495	ERP011838
ERR990496	ERP011838
ERR990497	ERP011838
ERR990498	ERP011838
ERR990499	ERP011838
ERR990500	ERP011838
ERR990501	ERP011838
ERR990502	ERP011838
ERR990503	ERP011838
ERR990504	ERP011838
ERR990505	ERP011838
ERR990506	ERP011838
ERR990507	ERP011838
ERR990508	ERP011838
ERR990509	ERP011838
ERR990510	ERP011838
ERR990511	ERP011838
ERR990512	ERP011838
ERR990513	ERP011838
ERR990514	ERP011838
ERR990515	ERP011838
ERR990516	ERP011838
ERR990517	ERP011838
ERR990518	ERP011838
ERR990519	ERP011838
ERR990520	ERP011838
SRR029177	SRP001315
SRR029185	SRP001315
SRR031087	SRP001477
SRR031088	SRP001477
SRR1016026	SRP031872
SRR1016209	SRP031872
SRR1016213	SRP031872
SRR1016214	SRP031872
SRR1016217	SRP031872
SRR1016220	SRP031872
SRR1016223	SRP031872
SRR1016225	SRP031872
SRR1017563	SRP032173
SRR1017564	SRP032173
SRR1017565	SRP032173
SRR1017566	SRP032173
SRR1017567	SRP032173
SRR1017568	SRP032173
SRR1017569	SRP032173
SRR1017570	SRP032173
SRR1017571	SRP032173
SRR1017572	SRP032173
SRR1017573	SRP032173
SRR1017574	SRP032173
SRR1017575	SRP032173
SRR1017576	SRP032173
SRR1017577	SRP032173
SRR1017578	SRP032173
SRR1017579	SRP032173
SRR1017580	SRP032173
SRR1020269	SRP031872
SRR1020270	SRP031872
SRR1020271	SRP031872
SRR1020275	SRP031872
SRR1020281	SRP031872
SRR1020283	SRP031872
SRR1020284	SRP031872
SRR1020285	SRP031872
SRR1023083	SRP032469
SRR1023084	SRP032469
SRR1023086	SRP032469
SRR1023087	SRP032469
SRR1023088	SRP032469
SRR1023090	SRP032469
SRR1023091	SRP032469
SRR1023092	SRP032469
SRR1023093	SRP032469
SRR1023094	SRP032469
SRR1023096	SRP032469
SRR1023097	SRP032469
SRR1023098	SRP032469
SRR1023099	SRP032469
SRR1023100	SRP032469
SRR1023101	SRP032469
SRR1023102	SRP032469
SRR1023103	SRP032469
SRR1023104	SRP032469
SRR1023105	SRP032469
SRR1023106	SRP032469
SRR1023107	SRP032469
SRR1023109	SRP032469
SRR1030974	SRP032921
SRR1030975	SRP032921
SRR1030976	SRP032921
SRR1030977	SRP032921
SRR1030978	SRP032921
SRR1030979	SRP032921
SRR1030980	SRP032921
SRR1030981	SRP032921
SRR1030982	SRP032921
SRR1030983	SRP032921
SRR1030984	SRP032921
SRR1030985	SRP032921
SRR1030986	SRP032921
SRR1030987	SRP032921
SRR1030988	SRP032921
SRR1030989	SRP032921
SRR1030990	SRP032921
SRR1030991	SRP032921
SRR1030992	SRP032921
SRR1030993	SRP032921
SRR1030994	SRP032921
SRR1030995	SRP032921
SRR1030996	SRP032921
SRR1030997	SRP032921
SRR1041548	SRP033422
SRR1041549	SRP033422
SRR1041550	SRP033422
SRR1041551	SRP033422
SRR1041552	SRP033422
SRR1041553	SRP033422
SRR1041554	SRP033422
SRR1041555	SRP033422
SRR1041556	SRP033422
SRR1041557	SRP033422
SRR1041558	SRP033422
SRR1041559	SRP033422
SRR1041560	SRP033422
SRR1041561	SRP033422
SRR1046769	SRP033653
SRR1046772	SRP033653
SRR1046773	SRP033653
SRR1046805	SRP033653
SRR1046806	SRP033653
SRR1046807	SRP033653
SRR1046808	SRP033653
SRR1046809	SRP033653
SRR1046810	SRP033653
SRR1106906	SRP035353
SRR1106907	SRP035353
SRR1106908	SRP035353
SRR1106909	SRP035353
SRR1106910	SRP035353
SRR1106911	SRP035353
SRR1124755	SRP035498
SRR1124756	SRP035498
SRR1138410	SRP035579
SRR1138411	SRP035579
SRR1138412	SRP035579
SRR1138413	SRP035579
SRR1138414	SRP035579
SRR1138415	SRP035579
SRR1138416	SRP035579
SRR1138417	SRP035579
SRR1138418	SRP035579
SRR1138419	SRP035579
SRR1138420	SRP035579
SRR1138421	SRP035579
SRR1138422	SRP035579
SRR1138423	SRP035579
SRR1138424	SRP035579
SRR1138425	SRP035579
SRR1138426	SRP035579
SRR1138427	SRP035579
SRR1138428	SRP035579
SRR1138429	SRP035579
SRR1138430	SRP035579
SRR1138431	SRP035579
SRR1138432	SRP035579
SRR1138433	SRP035579
SRR1138434	SRP035579
SRR1138435	SRP035579
SRR1138436	SRP035579
SRR1138437	SRP035579
SRR1138438	SRP035579
SRR1138439	SRP035579
SRR1138440	SRP035579
SRR1138441	SRP035579
SRR1138442	SRP035579
SRR1138443	SRP035579
SRR1138444	SRP035579
SRR1138445	SRP035579
SRR1138446	SRP035579
SRR1138447	SRP035579
SRR1138448	SRP035579
SRR1138449	SRP035579
SRR1138450	SRP035579
SRR1138451	SRP035579
SRR1138452	SRP035579
SRR1138453	SRP035579
SRR1138454	SRP035579
SRR1138455	SRP035579
SRR1138456	SRP035579
SRR1138457	SRP035579
SRR1138458	SRP035579
SRR1138459	SRP035579
SRR1138460	SRP035579
SRR1138461	SRP035579
SRR1138462	SRP035579
SRR1138463	SRP035579
SRR1138464	SRP035579
SRR1138465	SRP035579
SRR1138466	SRP035579
SRR1138467	SRP035579
SRR1138468	SRP035579
SRR1138469	SRP035579
SRR1138470	SRP035579
SRR1138471	SRP035579
SRR1138473	SRP035579
SRR1138474	SRP035579
SRR1138475	SRP035579
SRR1138476	SRP035579
SRR1138477	SRP035579
SRR1138478	SRP035579
SRR1138479	SRP035579
SRR1138480	SRP035579
SRR1138481	SRP035579
SRR1138482	SRP035579
SRR1138483	SRP035579
SRR1138484	SRP035579
SRR1145626	SRP034962
SRR1145627	SRP034962
SRR1145628	SRP034962
SRR1167033	SRP037558
SRR1168421	SRP037559
SRR1168422	SRP037559
SRR1168423	SRP037559
SRR1168424	SRP037559
SRR1168429	SRP037559
SRR1168430	SRP037559
SRR1168431	SRP037559
SRR1168432	SRP037559
SRR1168434	SRP037559
SRR1168435	SRP037559
SRR1168436	SRP037559
SRR1168437	SRP037559
SRR1169626	SRP037559
SRR1169627	SRP037559
SRR1169628	SRP037559
SRR1169629	SRP037559
SRR1169630	SRP037559
SRR1169631	SRP037559
SRR1169632	SRP037559
SRR1169633	SRP037559
SRR1169634	SRP037559
SRR1169635	SRP037559
SRR1169636	SRP037559
SRR1169637	SRP037559
SRR1169639	SRP037559
SRR1169640	SRP037559
SRR1169641	SRP037559
SRR1169642	SRP037559
SRR1169643	SRP037559
SRR1169644	SRP037559
SRR1169645	SRP037559
SRR1169646	SRP037559
SRR1169647	SRP037559
SRR1169648	SRP037559
SRR1169649	SRP037559
SRR1169650	SRP037559
SRR1169652	SRP037559
SRR1169653	SRP037559
SRR1169654	SRP037559
SRR1169655	SRP037559
SRR1170937	SRP037559
SRR1170938	SRP037559
SRR1170939	SRP037559
SRR1170940	SRP037559
SRR1170941	SRP037559
SRR1170942	SRP037559
SRR1170943	SRP037559
SRR1170944	SRP037559
SRR1170945	SRP037559
SRR1170946	SRP037559
SRR1170947	SRP037559
SRR1170948	SRP037559
SRR1170949	SRP037559
SRR1170950	SRP037559
SRR1170951	SRP037559
SRR1170952	SRP037559
SRR1170953	SRP037559
SRR1170954	SRP037559
SRR1170972	SRP037559
SRR1170973	SRP037559
SRR1170974	SRP037559
SRR1170979	SRP037559
SRR1186847	SRP039594
SRR1186858	SRP039594
SRR1186859	SRP039594
SRR1186861	SRP039594
SRR1186862	SRP039594
SRR1186863	SRP039594
SRR1186864	SRP039594
SRR1186866	SRP039594
SRR1186867	SRP039594
SRR1186869	SRP039594
SRR1186870	SRP039594
SRR1186871	SRP039594
SRR1207411	SRP040690
SRR1207477	SRP040690
SRR1207491	SRP040690
SRR1207496	SRP040690
SRR1207499	SRP040690
SRR1207503	SRP040690
SRR1207507	SRP040690
SRR1207513	SRP040690
SRR1209394	SRP040721
SRR1209395	SRP040721
SRR1209396	SRP040721
SRR1209397	SRP040721
SRR1209398	SRP040721
SRR1209399	SRP040721
SRR1209400	SRP040721
SRR1209401	SRP040721
SRR1238715	SRP041183
SRR1238717	SRP041183
SRR1238718	SRP041183
SRR1238719	SRP041183
SRR1238720	SRP041183
SRR1238724	SRP041183
SRR1272036	SRP041704
SRR1272037	SRP041704
SRR1272038	SRP041704
SRR1272039	SRP041704
SRR1272040	SRP041704
SRR1272041	SRP041704
SRR1272042	SRP041704
SRR1272043	SRP041704
SRR1272044	SRP041704
SRR1272045	SRP041704
SRR1272046	SRP041704
SRR1272047	SRP041704
SRR1272048	SRP041704
SRR1272049	SRP041704
SRR1272050	SRP041704
SRR1272051	SRP041704
SRR1272052	SRP041704
SRR1272053	SRP041704
SRR1272054	SRP041704
SRR1272055	SRP041704
SRR1272056	SRP041704
SRR1272057	SRP041704
SRR1272058	SRP041704
SRR1272059	SRP041704
SRR1272060	SRP041704
SRR1272061	SRP041704
SRR1272062	SRP041704
SRR1272063	SRP041704
SRR1272064	SRP041704
SRR1272065	SRP041704
SRR1272066	SRP041704
SRR1272067	SRP041704
SRR1272068	SRP041704
SRR1272069	SRP041704
SRR1272070	SRP041704
SRR1272071	SRP041704
SRR1272072	SRP041704
SRR1272073	SRP041704
SRR1272074	SRP041704
SRR1272075	SRP041704
SRR1272076	SRP041704
SRR1272077	SRP041704
SRR1272078	SRP041704
SRR1272079	SRP041704
SRR1272080	SRP041704
SRR1272081	SRP041704
SRR1272082	SRP041704
SRR1272083	SRP041704
SRR1272084	SRP041704
SRR1272085	SRP041704
SRR1272086	SRP041704
SRR1272087	SRP041704
SRR1272088	SRP041704
SRR1272089	SRP041704
SRR1272090	SRP041704
SRR1272091	SRP041704
SRR1272092	SRP041704
SRR1272093	SRP041704
SRR1272094	SRP041704
SRR1272095	SRP041704
SRR1272096	SRP041704
SRR1272097	SRP041704
SRR1272098	SRP041704
SRR1272099	SRP041704
SRR1272100	SRP041704
SRR1272101	SRP041704
SRR1272102	SRP041704
SRR1272103	SRP041704
SRR1272104	SRP041704
SRR1272105	SRP041704
SRR1272106	SRP041704
SRR1272107	SRP041704
SRR1272108	SRP041704
SRR1272109	SRP041704
SRR1272110	SRP041704
SRR1272111	SRP041704
SRR1272112	SRP041704
SRR1272113	SRP041704
SRR1272114	SRP041704
SRR1272115	SRP041704
SRR1272116	SRP041704
SRR1272117	SRP041704
SRR1272118	SRP041704
SRR1272119	SRP041704
SRR1272120	SRP041704
SRR1272121	SRP041704
SRR1272122	SRP041704
SRR1272123	SRP041704
SRR1272124	SRP041704
SRR1272125	SRP041704
SRR1272126	SRP041704
SRR1272127	SRP041704
SRR1272128	SRP041704
SRR1272129	SRP041704
SRR1522119	SRP037559
SRR1522125	SRP037559
SRR1583909	SRP047420
SRR1583937	SRP047420
SRR1583938	SRP047420
SRR1586618	SRP047528
SRR1586619	SRP047528
SRR1586620	SRP047528
SRR1586621	SRP047528
SRR1586622	SRP047528
SRR1586623	SRP047528
SRR1586624	SRP047528
SRR1586625	SRP047528
SRR1586626	SRP047528
SRR1586627	SRP047528
SRR1586628	SRP047528
SRR1586629	SRP047528
SRR1586630	SRP047528
SRR1586631	SRP047528
SRR1586632	SRP047528
SRR1586633	SRP047528
SRR1586634	SRP047528
SRR1586635	SRP047528
SRR1586636	SRP047528
SRR1586637	SRP047528
SRR1586638	SRP047528
SRR1586639	SRP047528
SRR1586640	SRP047528
SRR1586641	SRP047528
SRR1586642	SRP047528
SRR1586643	SRP047528
SRR1586644	SRP047528
SRR1586645	SRP047528
SRR1586646	SRP047528
SRR1586647	SRP047528
SRR1586648	SRP047528
SRR1586649	SRP047528
SRR1586650	SRP047528
SRR1586651	SRP047528
SRR1586652	SRP047528
SRR1586653	SRP047528
SRR1586654	SRP047528
SRR1586655	SRP047528
SRR1586656	SRP047528
SRR1586657	SRP047528
SRR1586658	SRP047528
SRR1586659	SRP047528
SRR1586660	SRP047528
SRR1586661	SRP047528
SRR1586662	SRP047528
SRR1586663	SRP047528
SRR1586664	SRP047528
SRR1586665	SRP047528
SRR1586666	SRP047528
SRR1586667	SRP047528
SRR1586668	SRP047528
SRR1586669	SRP047528
SRR1586670	SRP047528
SRR1586671	SRP047528
SRR1586672	SRP047528
SRR1586673	SRP047528
SRR1586674	SRP047528
SRR1586675	SRP047528
SRR1586676	SRP047528
SRR1586677	SRP047528
SRR1586678	SRP047528
SRR1586679	SRP047528
SRR1586680	SRP047528
SRR1586681	SRP047528
SRR1586682	SRP047528
SRR1586683	SRP047528
SRR1586684	SRP047528
SRR1586685	SRP047528
SRR1586686	SRP047528
SRR1586687	SRP047528
SRR1586688	SRP047528
SRR1586689	SRP047528
SRR1586690	SRP047528
SRR1586691	SRP047528
SRR1586692	SRP047528
SRR1586693	SRP047528
SRR1586694	SRP047528
SRR1586695	SRP047528
SRR1586696	SRP047528
SRR1586697	SRP047528
SRR1586698	SRP047528
SRR1586699	SRP047528
SRR1586700	SRP047528
SRR1586701	SRP047528
SRR1586702	SRP047528
SRR1586703	SRP047528
SRR1586704	SRP047528
SRR1586705	SRP047528
SRR1586706	SRP047528
SRR1586707	SRP047528
SRR1586708	SRP047528
SRR1586709	SRP047528
SRR1586710	SRP047528
SRR1586711	SRP047528
SRR1586712	SRP047528
SRR1586713	SRP047528
SRR1586714	SRP047528
SRR1586715	SRP047528
SRR1586716	SRP047528
SRR1586717	SRP047528
SRR1586718	SRP047528
SRR1586719	SRP047528
SRR1586720	SRP047528
SRR1586721	SRP047528
SRR1586722	SRP047528
SRR1586723	SRP047528
SRR1586724	SRP047528
SRR1586725	SRP047528
SRR1586726	SRP047528
SRR1586727	SRP047528
SRR1586728	SRP047528
SRR1586729	SRP047528
SRR1586730	SRP047528
SRR1586731	SRP047528
SRR1586732	SRP047528
SRR1586733	SRP047528
SRR1586734	SRP047528
SRR1586735	SRP047528
SRR1586736	SRP047528
SRR1586737	SRP047528
SRR1586738	SRP047528
SRR1586739	SRP047528
SRR1586740	SRP047528
SRR1586741	SRP047528
SRR1586742	SRP047528
SRR1586743	SRP047528
SRR1586744	SRP047528
SRR1586745	SRP047528
SRR1586746	SRP047528
SRR1586747	SRP047528
SRR1586748	SRP047528
SRR1586749	SRP047528
SRR1586750	SRP047528
SRR1586751	SRP047528
SRR1586752	SRP047528
SRR1586753	SRP047528
SRR1586754	SRP047528
SRR1586755	SRP047528
SRR1586756	SRP047528
SRR1586757	SRP047528
SRR1586758	SRP047528
SRR1586759	SRP047528
SRR1586760	SRP047528
SRR1586761	SRP047528
SRR1586762	SRP047528
SRR1586763	SRP047528
SRR1586764	SRP047528
SRR1586765	SRP047528
SRR1586766	SRP047528
SRR1586767	SRP047528
SRR1586768	SRP047528
SRR1586769	SRP047528
SRR1586770	SRP047528
SRR1586771	SRP047528
SRR1586772	SRP047528
SRR1586773	SRP047528
SRR1586774	SRP047528
SRR1586775	SRP047528
SRR1586776	SRP047528
SRR1586777	SRP047528
SRR1586778	SRP047528
SRR1586779	SRP047528
SRR1586780	SRP047528
SRR1586781	SRP047528
SRR1586782	SRP047528
SRR1586783	SRP047528
SRR1586784	SRP047528
SRR1586785	SRP047528
SRR1586786	SRP047528
SRR1586787	SRP047528
SRR1586788	SRP047528
SRR1586789	SRP047528
SRR1586790	SRP047528
SRR1586791	SRP047528
SRR1586792	SRP047528
SRR1586793	SRP047528
SRR1586794	SRP047528
SRR1586795	SRP047528
SRR1586796	SRP047528
SRR1586797	SRP047528
SRR1586798	SRP047528
SRR1586799	SRP047528
SRR1586800	SRP047528
SRR1586801	SRP047528
SRR1586802	SRP047528
SRR1586803	SRP047528
SRR1586804	SRP047528
SRR1586805	SRP047528
SRR1586806	SRP047528
SRR1586807	SRP047528
SRR1586808	SRP047528
SRR1586809	SRP047528
SRR1586810	SRP047528
SRR1586811	SRP047528
SRR1586812	SRP047528
SRR1586813	SRP047528
SRR1586814	SRP047528
SRR1586815	SRP047528
SRR1586816	SRP047528
SRR1586817	SRP047528
SRR1586818	SRP047528
SRR1586819	SRP047528
SRR1586820	SRP047528
SRR1586821	SRP047528
SRR1586822	SRP047528
SRR1586823	SRP047528
SRR1586824	SRP047528
SRR1586825	SRP047528
SRR1586826	SRP047528
SRR1586827	SRP047528
SRR1586828	SRP047528
SRR1586829	SRP047528
SRR1586830	SRP047528
SRR1586831	SRP047528
SRR1586832	SRP047528
SRR1586833	SRP047528
SRR1586834	SRP047528
SRR1586835	SRP047528
SRR1586836	SRP047528
SRR1586837	SRP047528
SRR1586838	SRP047528
SRR1586839	SRP047528
SRR1586840	SRP047528
SRR1586841	SRP047528
SRR1586842	SRP047528
SRR1586843	SRP047528
SRR1586844	SRP047528
SRR1586845	SRP047528
SRR1586846	SRP047528
SRR1586847	SRP047528
SRR1586848	SRP047528
SRR1586849	SRP047528
SRR1586850	SRP047528
SRR1586851	SRP047528
SRR1586852	SRP047528
SRR1586853	SRP047528
SRR1586854	SRP047528
SRR1586855	SRP047528
SRR1586856	SRP047528
SRR1586857	SRP047528
SRR1586858	SRP047528
SRR1586859	SRP047528
SRR1586860	SRP047528
SRR1586861	SRP047528
SRR1586862	SRP047528
SRR1586863	SRP047528
SRR1586864	SRP047528
SRR1586865	SRP047528
SRR1586866	SRP047528
SRR1586867	SRP047528
SRR1586868	SRP047528
SRR1586869	SRP047528
SRR1586870	SRP047528
SRR1586871	SRP047528
SRR1586872	SRP047528
SRR1586873	SRP047528
SRR1586874	SRP047528
SRR1586875	SRP047528
SRR1586876	SRP047528
SRR1586877	SRP047528
SRR1586878	SRP047528
SRR1586879	SRP047528
SRR1586880	SRP047528
SRR1586881	SRP047528
SRR1586882	SRP047528
SRR1586883	SRP047528
SRR1586884	SRP047528
SRR1586885	SRP047528
SRR1586886	SRP047528
SRR1586887	SRP047528
SRR1586888	SRP047528
SRR1586889	SRP047528
SRR1586890	SRP047528
SRR1586891	SRP047528
SRR1586892	SRP047528
SRR1586893	SRP047528
SRR1586894	SRP047528
SRR1586895	SRP047528
SRR1586896	SRP047528
SRR1586897	SRP047528
SRR1586898	SRP047528
SRR1586899	SRP047528
SRR1586900	SRP047528
SRR1586901	SRP047528
SRR1586902	SRP047528
SRR1586903	SRP047528
SRR1586904	SRP047528
SRR1586905	SRP047528
SRR1586906	SRP047528
SRR1586907	SRP047528
SRR1586908	SRP047528
SRR1586909	SRP047528
SRR1586910	SRP047528
SRR1586911	SRP047528
SRR1586912	SRP047528
SRR1586913	SRP047528
SRR1586914	SRP047528
SRR1586915	SRP047528
SRR1586916	SRP047528
SRR1586917	SRP047528
SRR1586918	SRP047528
SRR1586919	SRP047528
SRR1586920	SRP047528
SRR1586921	SRP047528
SRR1586922	SRP047528
SRR1586923	SRP047528
SRR1586924	SRP047528
SRR1586925	SRP047528
SRR1586926	SRP047528
SRR1586927	SRP047528
SRR1586928	SRP047528
SRR1586929	SRP047528
SRR1586930	SRP047528
SRR1586931	SRP047528
SRR1586932	SRP047528
SRR1586933	SRP047528
SRR1586934	SRP047528
SRR1586935	SRP047528
SRR1586936	SRP047528
SRR1586937	SRP047528
SRR1586938	SRP047528
SRR1586939	SRP047528
SRR1586940	SRP047528
SRR1586941	SRP047528
SRR1586942	SRP047528
SRR1586943	SRP047528
SRR1586944	SRP047528
SRR1586945	SRP047528
SRR1586946	SRP047528
SRR1586947	SRP047528
SRR1586948	SRP047528
SRR1586949	SRP047528
SRR1586950	SRP047528
SRR1586951	SRP047528
SRR1586952	SRP047528
SRR1586953	SRP047528
SRR1586954	SRP047528
SRR1586955	SRP047528
SRR1586956	SRP047528
SRR1586957	SRP047528
SRR1586958	SRP047528
SRR1586959	SRP047528
SRR1586960	SRP047528
SRR1586961	SRP047528
SRR1586962	SRP047528
SRR1586963	SRP047528
SRR1586964	SRP047528
SRR1586965	SRP047528
SRR1586966	SRP047528
SRR1586967	SRP047528
SRR1586968	SRP047528
SRR1586969	SRP047528
SRR1586970	SRP047528
SRR1586971	SRP047528
SRR1586972	SRP047528
SRR1586973	SRP047528
SRR1586974	SRP047528
SRR1586975	SRP047528
SRR1586976	SRP047528
SRR1586977	SRP047528
SRR1586978	SRP047528
SRR1586979	SRP047528
SRR1586980	SRP047528
SRR1586981	SRP047528
SRR1586982	SRP047528
SRR1586983	SRP047528
SRR1586984	SRP047528
SRR1586985	SRP047528
SRR1586986	SRP047528
SRR1586987	SRP047528
SRR1586988	SRP047528
SRR1586989	SRP047528
SRR1586990	SRP047528
SRR1586991	SRP047528
SRR1586992	SRP047528
SRR1586993	SRP047528
SRR1586994	SRP047528
SRR1586995	SRP047528
SRR1586996	SRP047528
SRR1586997	SRP047528
SRR1586998	SRP047528
SRR1586999	SRP047528
SRR1587000	SRP047528
SRR1587001	SRP047528
SRR1587002	SRP047528
SRR1587003	SRP047528
SRR1587004	SRP047528
SRR1587005	SRP047528
SRR1587006	SRP047528
SRR1587007	SRP047528
SRR1587008	SRP047528
SRR1587009	SRP047528
SRR1587010	SRP047528
SRR1587011	SRP047528
SRR1587012	SRP047528
SRR1587013	SRP047528
SRR1587014	SRP047528
SRR1587015	SRP047528
SRR1587016	SRP047528
SRR1587017	SRP047528
SRR1587018	SRP047528
SRR1587019	SRP047528
SRR1587020	SRP047528
SRR1587021	SRP047528
SRR1587022	SRP047528
SRR1587023	SRP047528
SRR1587024	SRP047528
SRR1587025	SRP047528
SRR1587026	SRP047528
SRR1587027	SRP047528
SRR1587028	SRP047528
SRR1587029	SRP047528
SRR1587030	SRP047528
SRR1587031	SRP047528
SRR1587032	SRP047528
SRR1587033	SRP047528
SRR1587034	SRP047528
SRR1587035	SRP047528
SRR1587036	SRP047528
SRR1587037	SRP047528
SRR1587038	SRP047528
SRR1587039	SRP047528
SRR1587040	SRP047528
SRR1587041	SRP047528
SRR1587042	SRP047528
SRR1587043	SRP047528
SRR1587044	SRP047528
SRR1587045	SRP047528
SRR1587046	SRP047528
SRR1587047	SRP047528
SRR1587048	SRP047528
SRR1587049	SRP047528
SRR1587050	SRP047528
SRR1587051	SRP047528
SRR1587052	SRP047528
SRR1587053	SRP047528
SRR1587054	SRP047528
SRR1587055	SRP047528
SRR1587056	SRP047528
SRR1587057	SRP047528
SRR1587058	SRP047528
SRR1587059	SRP047528
SRR1587060	SRP047528
SRR1587061	SRP047528
SRR1587062	SRP047528
SRR1587063	SRP047528
SRR1587064	SRP047528
SRR1587065	SRP047528
SRR1594027	SRP048564
SRR1594028	SRP048564
SRR1594029	SRP048564
SRR1594030	SRP048564
SRR1594031	SRP048564
SRR1594032	SRP048564
SRR1613354	SRP048958
SRR1613355	SRP048958
SRR1613358	SRP048958
SRR1613359	SRP048958
SRR1613364	SRP048958
SRR1613365	SRP048958
SRR1613369	SRP048958
SRR1613370	SRP048958
SRR1619633	SRP014652
SRR1619634	SRP014652
SRR1619635	SRP014652
SRR1619636	SRP014652
SRR1619637	SRP014652
SRR1619638	SRP014652
SRR1619659	SRP014652
SRR1619660	SRP014652
SRR1619661	SRP014652
SRR1619662	SRP014652
SRR1619663	SRP014652
SRR1619664	SRP014652
SRR1619665	SRP014652
SRR1619666	SRP014652
SRR1619667	SRP014652
SRR1619668	SRP014652
SRR1619669	SRP014652
SRR1619670	SRP014652
SRR1619671	SRP014652
SRR1619674	SRP014652
SRR1620828	SRP014652
SRR1620830	SRP014652
SRR1620835	SRP014652
SRR1620836	SRP014652
SRR1620837	SRP014652
SRR1620838	SRP014652
SRR1620839	SRP014652
SRR1620841	SRP014652
SRR1620843	SRP014652
SRR1620844	SRP014652
SRR1620846	SRP014652
SRR1620847	SRP014652
SRR1620849	SRP014652
SRR1620898	SRP014652
SRR1620900	SRP014652
SRR1620901	SRP014652
SRR1620903	SRP014652
SRR1620904	SRP014652
SRR1620906	SRP014652
SRR1620907	SRP014652
SRR1620908	SRP014652
SRR1620909	SRP014652
SRR1620910	SRP014652
SRR1620911	SRP014652
SRR1620912	SRP014652
SRR1620913	SRP014652
SRR1620914	SRP014652
SRR1620915	SRP014652
SRR1620916	SRP014652
SRR1620917	SRP014652
SRR1620918	SRP014652
SRR1620919	SRP014652
SRR1620920	SRP014652
SRR1620921	SRP014652
SRR1620922	SRP014652
SRR1620923	SRP014652
SRR1620924	SRP014652
SRR1620925	SRP014652
SRR1620926	SRP014652
SRR1620927	SRP014652
SRR1620928	SRP014652
SRR1620929	SRP014652
SRR1620930	SRP014652
SRR1620931	SRP014652
SRR1620932	SRP014652
SRR1620933	SRP014652
SRR1620934	SRP014652
SRR1620935	SRP014652
SRR1620936	SRP014652
SRR1620937	SRP014652
SRR1620938	SRP014652
SRR1620939	SRP014652
SRR1620940	SRP014652
SRR1620941	SRP014652
SRR1620942	SRP014652
SRR1620943	SRP014652
SRR1620944	SRP014652
SRR1620945	SRP014652
SRR1620946	SRP014652
SRR1620947	SRP014652
SRR1620948	SRP014652
SRR1620949	SRP014652
SRR1620950	SRP014652
SRR1620952	SRP014652
SRR1620953	SRP014652
SRR1620954	SRP014652
SRR1620955	SRP014652
SRR1620956	SRP014652
SRR1620957	SRP014652
SRR1620959	SRP014652
SRR1620960	SRP014652
SRR1620961	SRP014652
SRR1620962	SRP014652
SRR1620963	SRP014652
SRR1620965	SRP014652
SRR1620966	SRP014652
SRR1620967	SRP014652
SRR1620968	SRP014652
SRR1620969	SRP014652
SRR1620971	SRP014652
SRR1620972	SRP014652
SRR1620973	SRP014652
SRR1620974	SRP014652
SRR1620975	SRP014652
SRR1620976	SRP014652
SRR1620977	SRP014652
SRR1620987	SRP014652
SRR1620988	SRP014652
SRR1620989	SRP014652
SRR1620990	SRP014652
SRR1620991	SRP014652
SRR1620992	SRP014652
SRR1621013	SRP014652
SRR1621014	SRP014652
SRR1621015	SRP014652
SRR1621016	SRP014652
SRR1621017	SRP014652
SRR1621018	SRP014652
SRR1621019	SRP014652
SRR1626419	SRP014652
SRR1626426	SRP014652
SRR1626427	SRP014652
SRR1626452	SRP014652
SRR1633397	SRP014652
SRR1663691	SRP041183
SRR1663693	SRP041183
SRR1663694	SRP041183
SRR1663695	SRP041183
SRR1663696	SRP041183
SRR1663698	SRP041183
SRR1663699	SRP041183
SRR1663701	SRP041183
SRR1663702	SRP041183
SRR1663704	SRP041183
SRR1663705	SRP041183
SRR1663706	SRP041183
SRR1685963	SRP041183
SRR1685964	SRP041183
SRR1685982	SRP041183
SRR1819196	SRP041183
SRR1819198	SRP041183
SRR1819204	SRP041183
SRR1819205	SRP041183
SRR1819617	SRP041183
SRR1819621	SRP041183
SRR1819622	SRP041183
SRR1819624	SRP041183
SRR1819625	SRP041183
SRR1819627	SRP041183
SRR1819630	SRP041183
SRR1819632	SRP041183
SRR2094571	SRP011560
SRR2094573	SRP011560
SRR2094575	SRP011560
SRR2094576	SRP011560
SRR2106048	SRP047420
SRR2106049	SRP047420
SRR2106052	SRP047420
SRR250416	SRP006965
SRR254171	SRP006965
SRR254172	SRP006965
SRR254175	SRP006965
SRR254176	SRP006965
SRR255405	SRP006965
SRR395191	SRP010124
SRR395192	SRP010124
SRR395193	SRP010124
SRR395194	SRP010124
SRR395208	SRP010124
SRR395209	SRP010124
SRR395210	SRP010124
SRR395211	SRP010124
SRR395212	SRP010124
SRR395213	SRP010124
SRR395214	SRP010124
SRR395215	SRP010124
SRR395266	SRP010124
SRR395267	SRP010124
SRR395268	SRP010124
SRR395269	SRP010124
SRR424649	SRP011187
SRR424650	SRP011187
SRR424651	SRP011187
SRR424652	SRP011187
SRR424653	SRP011187
SRR424654	SRP011187
SRR424655	SRP011187
SRR424656	SRP011187
SRR424657	SRP011187
SRR424658	SRP011187
SRR424659	SRP011187
SRR424660	SRP011187
SRR424661	SRP011187
SRR424662	SRP011187
SRR424663	SRP011187
SRR424664	SRP011187
SRR424665	SRP011187
SRR424666	SRP011187
SRR424667	SRP011187
SRR424668	SRP011187
SRR426781	SRP011187
SRR426782	SRP011187
SRR426783	SRP011187
SRR426784	SRP011187
SRR426785	SRP011187
SRR426786	SRP011187
SRR426787	SRP011187
SRR426788	SRP011187
SRR426789	SRP011187
SRR426790	SRP011187
SRR426792	SRP011187
SRR426793	SRP011187
SRR426798	SRP011187
SRR426814	SRP011187
SRR426815	SRP011187
SRR426816	SRP011187
SRR426817	SRP011187
SRR426818	SRP011187
SRR426821	SRP011187
SRR426822	SRP011187
SRR426824	SRP011187
SRR426825	SRP011187
SRR426826	SRP011187
SRR426827	SRP011187
SRR426828	SRP011187
SRR426829	SRP011187
SRR426830	SRP011187
SRR426831	SRP011187
SRR426832	SRP011187
SRR445244	SRP011480
SRR445245	SRP011480
SRR445382	SRP011480
SRR445383	SRP011480
SRR445384	SRP011480
SRR445385	SRP011480
SRR445386	SRP011480
SRR445387	SRP011480
SRR445388	SRP011480
SRR445389	SRP011480
SRR445390	SRP011480
SRR445391	SRP011480
SRR445392	SRP011480
SRR445393	SRP011480
SRR445394	SRP011480
SRR445395	SRP011480
SRR445396	SRP011480
SRR445397	SRP011480
SRR445398	SRP011480
SRR445399	SRP011480
SRR445400	SRP011480
SRR445401	SRP011480
SRR445402	SRP011480
SRR445403	SRP011480
SRR445404	SRP011480
SRR445405	SRP011480
SRR445406	SRP011480
SRR445407	SRP011480
SRR445408	SRP011480
SRR445409	SRP011480
SRR445410	SRP011480
SRR445411	SRP011480
SRR445412	SRP011480
SRR445413	SRP011480
SRR445414	SRP011480
SRR445415	SRP011480
SRR445416	SRP011480
SRR445417	SRP011480
SRR445418	SRP011480
SRR445419	SRP011480
SRR445420	SRP011480
SRR445421	SRP011480
SRR445422	SRP011480
SRR445423	SRP011480
SRR445424	SRP011480
SRR445425	SRP011480
SRR445426	SRP011480
SRR445427	SRP011480
SRR445428	SRP011480
SRR445429	SRP011480
SRR445431	SRP011480
SRR445432	SRP011480
SRR445433	SRP011480
SRR445434	SRP011480
SRR445435	SRP011480
SRR445440	SRP011480
SRR445448	SRP011480
SRR445452	SRP011480
SRR445457	SRP011480
SRR445462	SRP011480
SRR445530	SRP011480
SRR445531	SRP011480
SRR445532	SRP011480
SRR445533	SRP011480
SRR445534	SRP011480
SRR445583	SRP011480
SRR445600	SRP011480
SRR445601	SRP011480
SRR445614	SRP011480
SRR445616	SRP011480
SRR445617	SRP011480
SRR445618	SRP011480
SRR445619	SRP011480
SRR445620	SRP011480
SRR445621	SRP011480
SRR445622	SRP011480
SRR445624	SRP011480
SRR445625	SRP011480
SRR445626	SRP011480
SRR445627	SRP011480
SRR445628	SRP011480
SRR445629	SRP011480
SRR445631	SRP011480
SRR445632	SRP011480
SRR445636	SRP011480
SRR445637	SRP011480
SRR445638	SRP011480
SRR445639	SRP011480
SRR445640	SRP011480
SRR445641	SRP011480
SRR445642	SRP011480
SRR445643	SRP011480
SRR445644	SRP011480
SRR445645	SRP011480
SRR445646	SRP011480
SRR445647	SRP011480
SRR445648	SRP011480
SRR445649	SRP011480
SRR445650	SRP011480
SRR445651	SRP011480
SRR445652	SRP011480
SRR445653	SRP011480
SRR445654	SRP011480
SRR445655	SRP011480
SRR445656	SRP011480
SRR445657	SRP011480
SRR445923	SRP011560
SRR445924	SRP011560
SRR445925	SRP011560
SRR445926	SRP011560
SRR445927	SRP011560
SRR445928	SRP011560
SRR445929	SRP011560
SRR445930	SRP011560
SRR445931	SRP011560
SRR445932	SRP011560
SRR445933	SRP011560
SRR445935	SRP011566
SRR445952	SRP011560
SRR445953	SRP011565
SRR445954	SRP011565
SRR446355	SRP011579
SRR448119	SRP011929
SRR448121	SRP011929
SRR448122	SRP011930
SRR448123	SRP011930
SRR503424	SRP013490
SRR503425	SRP013490
SRR504462	SRP013564
SRR504463	SRP013564
SRR504464	SRP013564
SRR504465	SRP013564
SRR504466	SRP013564
SRR504467	SRP013564
SRR504468	SRP013564
SRR504469	SRP013564
SRR504470	SRP013564
SRR504471	SRP013564
SRR504472	SRP013564
SRR504473	SRP013564
SRR504474	SRP013564
SRR504475	SRP013564
SRR504476	SRP013564
SRR504477	SRP013564
SRR504478	SRP013564
SRR504479	SRP013564
SRR504480	SRP013564
SRR504481	SRP013564
SRR514100	SRP013580
SRR514101	SRP013580
SRR515384	SRP013580
SRR516201	SRP017111
SRR516795	SRP017111
SRR516796	SRP017111
SRR516797	SRP017111
SRR516798	SRP017111
SRR516810	SRP017111
SRR516812	SRP017111
SRR516813	SRP017111
SRR516814	SRP017111
SRR516815	SRP017111
SRR516816	SRP017111
SRR516817	SRP017111
SRR516818	SRP017111
SRR520998	SRP014211
SRR520999	SRP014211
SRR521000	SRP014211
SRR521001	SRP014211
SRR521002	SRP014211
SRR521003	SRP014211
SRR521004	SRP014211
SRR521005	SRP014211
SRR521006	SRP014211
SRR536834	SRP014792
SRR536835	SRP014792
SRR536836	SRP014792
SRR536837	SRP014792
SRR536838	SRP014792
SRR536839	SRP014792
SRR536840	SRP014792
SRR536841	SRP014792
SRR571904	SRP015339
SRR571905	SRP015339
SRR571906	SRP015339
SRR571907	SRP015339
SRR571908	SRP015339
SRR571909	SRP015339
SRR571912	SRP015339
SRR571913	SRP015339
SRR571914	SRP015339
SRR571915	SRP015339
SRR571916	SRP015339
SRR571917	SRP015339
SRR571918	SRP015339
SRR571921	SRP015339
SRR571922	SRP015339
SRR571923	SRP015339
SRR571924	SRP015339
SRR571925	SRP015339
SRR571926	SRP015339
SRR571927	SRP015339
SRR571932	SRP015339
SRR571933	SRP015339
SRR571934	SRP015339
SRR571936	SRP015339
SRR571937	SRP015339
SRR571941	SRP015339
SRR571942	SRP015339
SRR571943	SRP015339
SRR571944	SRP015339
SRR571945	SRP015339
SRR571946	SRP015339
SRR571947	SRP015339
SRR571948	SRP015339
SRR571951	SRP015339
SRR571952	SRP015339
SRR571953	SRP015339
SRR571954	SRP015339
SRR571955	SRP015339
SRR571956	SRP015339
SRR571957	SRP015339
SRR571960	SRP015339
SRR571961	SRP015339
SRR571962	SRP015339
SRR571963	SRP015339
SRR571964	SRP015339
SRR571965	SRP015339
SRR571966	SRP015339
SRR571967	SRP015339
SRR571968	SRP015339
SRR571970	SRP015339
SRR571974	SRP015339
SRR571975	SRP015339
SRR571976	SRP015339
SRR571977	SRP015339
SRR571979	SRP015339
SRR571980	SRP015339
SRR571981	SRP015339
SRR571984	SRP015339
SRR571985	SRP015339
SRR571987	SRP015339
SRR571988	SRP015339
SRR571989	SRP015339
SRR571990	SRP015339
SRR571991	SRP015339
SRR571992	SRP015339
SRR571993	SRP015339
SRR571994	SRP015339
SRR571995	SRP015339
SRR571996	SRP015339
SRR571999	SRP015339
SRR572000	SRP015339
SRR572001	SRP015339
SRR572002	SRP015339
SRR572005	SRP015339
SRR572006	SRP015339
SRR572007	SRP015339
SRR572008	SRP015339
SRR572011	SRP015339
SRR572012	SRP015339
SRR572013	SRP015339
SRR572014	SRP015339
SRR572017	SRP015339
SRR572018	SRP015339
SRR572021	SRP015339
SRR572022	SRP015339
SRR572024	SRP015339
SRR572025	SRP015339
SRR572026	SRP015339
SRR572027	SRP015339
SRR572028	SRP015339
SRR572029	SRP015339
SRR572043	SRP015339
SRR572044	SRP015339
SRR572045	SRP015339
SRR572046	SRP015339
SRR572047	SRP015339
SRR572048	SRP015339
SRR572049	SRP015339
SRR572050	SRP015339
SRR572051	SRP015339
SRR572052	SRP015339
SRR572053	SRP015339
SRR572054	SRP015339
SRR572057	SRP015339
SRR572058	SRP015339
SRR572059	SRP015339
SRR572060	SRP015339
SRR572061	SRP015339
SRR572062	SRP015339
SRR572075	SRP015339
SRR572076	SRP015339
SRR572077	SRP015339
SRR572078	SRP015339
SRR572079	SRP015339
SRR572080	SRP015339
SRR572081	SRP015339
SRR572082	SRP015339
SRR572083	SRP015339
SRR572086	SRP015339
SRR572087	SRP015339
SRR572088	SRP015339
SRR572089	SRP015339
SRR572090	SRP015339
SRR572091	SRP015339
SRR572092	SRP015339
SRR572093	SRP015339
SRR572094	SRP015339
SRR572095	SRP015339
SRR572096	SRP015339
SRR572097	SRP015339
SRR572100	SRP015339
SRR572101	SRP015339
SRR572102	SRP015339
SRR572103	SRP015339
SRR572104	SRP015339
SRR572105	SRP015339
SRR572107	SRP015339
SRR572108	SRP015339
SRR572109	SRP015339
SRR572110	SRP015339
SRR572111	SRP015339
SRR572112	SRP015339
SRR572113	SRP015339
SRR572116	SRP015339
SRR572117	SRP015339
SRR572118	SRP015339
SRR572119	SRP015339
SRR572120	SRP015339
SRR572121	SRP015339
SRR572122	SRP015339
SRR572127	SRP015339
SRR572128	SRP015339
SRR572129	SRP015339
SRR572130	SRP015339
SRR572131	SRP015339
SRR572132	SRP015339
SRR572135	SRP015339
SRR572136	SRP015339
SRR572137	SRP015339
SRR572138	SRP015339
SRR572139	SRP015339
SRR572140	SRP015339
SRR572141	SRP015339
SRR572142	SRP015339
SRR572143	SRP015339
SRR572144	SRP015339
SRR572145	SRP015339
SRR572146	SRP015339
SRR572148	SRP015339
SRR572149	SRP015339
SRR572150	SRP015339
SRR572151	SRP015339
SRR572152	SRP015339
SRR572153	SRP015339
SRR572154	SRP015339
SRR572155	SRP015339
SRR572156	SRP015339
SRR572157	SRP015339
SRR572158	SRP015339
SRR572159	SRP015339
SRR572162	SRP015339
SRR572163	SRP015339
SRR572164	SRP015339
SRR572165	SRP015339
SRR572166	SRP015339
SRR572167	SRP015339
SRR572168	SRP015339
SRR572169	SRP015339
SRR572172	SRP015339
SRR572173	SRP015339
SRR572174	SRP015339
SRR572175	SRP015339
SRR572176	SRP015339
SRR572177	SRP015339
SRR575368	SRP015339
SRR611202	SRP017111
SRR611203	SRP017111
SRR611204	SRP017111
SRR611205	SRP017111
SRR611206	SRP017111
SRR611207	SRP017111
SRR611208	SRP017111
SRR611209	SRP017111
SRR611210	SRP017111
SRR611211	SRP017111
SRR611212	SRP017111
SRR611213	SRP017111
SRR611214	SRP017111
SRR611215	SRP017111
SRR611216	SRP017111
SRR611217	SRP017111
SRR611218	SRP017111
SRR611219	SRP017111
SRR611220	SRP017111
SRR611221	SRP017111
SRR611243	SRP017111
SRR611246	SRP017111
SRR611247	SRP017111
SRR611252	SRP017111
SRR611253	SRP017111
SRR611259	SRP017111
SRR611262	SRP017111
SRR611264	SRP017111
SRR611265	SRP017111
SRR611266	SRP017111
SRR611268	SRP017111
SRR611269	SRP017111
SRR611270	SRP017111
SRR611271	SRP017111
SRR611272	SRP017111
SRR611273	SRP017111
SRR611274	SRP017111
SRR611275	SRP017111
SRR611276	SRP017111
SRR611277	SRP017111
SRR611278	SRP017111
SRR611287	SRP017111
SRR611288	SRP017111
SRR611289	SRP017111
SRR611290	SRP017111
SRR611291	SRP017111
SRR611292	SRP017111
SRR611293	SRP017111
SRR611294	SRP017111
SRR611295	SRP017111
SRR611296	SRP017111
SRR611297	SRP017111
SRR611298	SRP017111
SRR611299	SRP017111
SRR611300	SRP017111
SRR611301	SRP017111
SRR611302	SRP017111
SRR611303	SRP017111
SRR611304	SRP017111
SRR611305	SRP017111
SRR611306	SRP017111
SRR611307	SRP017111
SRR611308	SRP017111
SRR611309	SRP017111
SRR611310	SRP017111
SRR611311	SRP017111
SRR611312	SRP017111
SRR611313	SRP017111
SRR611314	SRP017111
SRR611315	SRP017111
SRR611316	SRP017111
SRR611317	SRP017111
SRR611318	SRP017111
SRR611319	SRP017111
SRR611320	SRP017111
SRR611321	SRP017111
SRR611322	SRP017111
SRR611323	SRP017111
SRR611324	SRP017111
SRR611325	SRP017111
SRR611326	SRP017111
SRR611327	SRP017111
SRR611328	SRP017111
SRR611329	SRP017111
SRR611330	SRP017111
SRR611331	SRP017111
SRR611332	SRP017111
SRR611333	SRP017111
SRR611334	SRP017111
SRR611335	SRP017111
SRR611336	SRP017111
SRR611337	SRP017111
SRR611338	SRP017111
SRR611339	SRP017111
SRR611806	SRP017122
SRR611807	SRP017122
SRR611822	SRP017122
SRR611823	SRP017122
SRR611834	SRP017122
SRR611835	SRP017122
SRR611836	SRP017122
SRR611837	SRP017122
SRR611838	SRP017122
SRR611839	SRP017122
SRR616188	SRP017122
SRR616189	SRP017122
SRR616190	SRP017122
SRR616191	SRP017122
SRR616192	SRP017122
SRR616193	SRP017122
SRR616194	SRP017122
SRR616195	SRP017122
SRR616196	SRP017122
SRR616197	SRP017122
SRR616248	SRP017122
SRR616249	SRP017122
SRR616250	SRP017122
SRR616251	SRP017122
SRR616252	SRP017122
SRR616253	SRP017122
SRR650377	SRP017907
SRR650378	SRP017907
SRR650382	SRP017907
SRR650904	SRP017111
SRR650905	SRP017111
SRR650906	SRP017111
SRR650907	SRP017111
SRR650908	SRP017111
SRR650909	SRP017111
SRR650910	SRP017111
SRR650911	SRP017111
SRR650912	SRP017111
SRR650913	SRP017111
SRR650914	SRP017111
SRR650915	SRP017111
SRR650916	SRP017111
SRR650917	SRP017111
SRR650918	SRP017111
SRR650919	SRP017111
SRR650920	SRP017111
SRR650921	SRP017111
SRR650922	SRP017111
SRR650923	SRP017111
SRR650924	SRP017111
SRR650925	SRP017111
SRR650926	SRP017111
SRR650927	SRP017111
SRR650928	SRP017111
SRR650929	SRP017111
SRR650930	SRP017111
SRR650931	SRP017111
SRR650932	SRP017111
SRR650933	SRP017111
SRR650934	SRP017111
SRR650935	SRP017111
SRR650936	SRP017111
SRR650937	SRP017111
SRR650938	SRP017111
SRR650939	SRP017111
SRR650940	SRP017111
SRR650941	SRP017111
SRR650942	SRP017111
SRR650943	SRP017111
SRR650944	SRP017111
SRR650945	SRP017111
SRR650946	SRP017111
SRR650947	SRP017111
SRR650948	SRP017111
SRR650949	SRP017111
SRR650950	SRP017111
SRR650951	SRP017111
SRR650952	SRP017111
SRR650953	SRP017111
SRR650954	SRP017111
SRR650955	SRP017111
SRR650956	SRP017111
SRR650957	SRP017111
SRR650958	SRP017111
SRR650959	SRP017111
SRR650960	SRP017111
SRR650961	SRP017111
SRR650962	SRP017111
SRR650963	SRP017111
SRR650964	SRP017111
SRR650965	SRP017111
SRR650966	SRP017111
SRR650967	SRP017111
SRR650968	SRP017111
SRR650969	SRP017111
SRR650970	SRP017111
SRR650971	SRP017111
SRR650972	SRP017111
SRR650973	SRP017111
SRR650974	SRP017111
SRR650975	SRP017111
SRR650976	SRP017111
SRR650977	SRP017111
SRR650978	SRP017111
SRR650979	SRP017111
SRR650980	SRP017111
SRR650981	SRP017111
SRR650982	SRP017111
SRR650983	SRP017111
SRR650984	SRP017111
SRR650985	SRP017111
SRR650986	SRP017111
SRR650987	SRP017111
SRR650988	SRP017111
SRR650989	SRP017111
SRR650990	SRP017111
SRR650991	SRP017111
SRR650992	SRP017111
SRR650993	SRP017111
SRR650994	SRP017111
SRR650995	SRP017111
SRR650996	SRP017111
SRR650997	SRP017111
SRR650998	SRP017111
SRR650999	SRP017111
SRR651000	SRP017111
SRR651001	SRP017111
SRR651002	SRP017111
SRR651003	SRP017111
SRR651004	SRP017111
SRR651005	SRP017111
SRR651006	SRP017111
SRR651007	SRP017111
SRR651008	SRP017111
SRR651009	SRP017111
SRR651010	SRP017111
SRR651049	SRP018088
SRR651050	SRP018088
SRR651051	SRP018088
SRR651052	SRP018088
SRR651053	SRP018088
SRR651054	SRP018088
SRR651055	SRP018088
SRR651056	SRP018088
SRR651057	SRP018088
SRR651058	SRP018088
SRR651059	SRP018088
SRR651060	SRP018088
SRR651061	SRP018088
SRR651062	SRP018088
SRR651063	SRP018088
SRR651064	SRP018088
SRR651065	SRP018088
SRR651066	SRP018088
SRR651067	SRP018088
SRR651068	SRP018088
SRR651069	SRP018088
SRR651070	SRP018088
SRR651071	SRP018088
SRR651072	SRP018088
SRR651073	SRP018088
SRR651074	SRP018088
SRR651075	SRP018088
SRR651076	SRP018088
SRR651077	SRP018088
SRR651078	SRP018088
SRR651079	SRP018088
SRR651080	SRP018088
SRR651081	SRP018088
SRR651082	SRP018088
SRR651083	SRP018088
SRR651084	SRP018088
SRR654702	SRP018331
SRR654703	SRP018331
SRR654704	SRP018331
SRR766776	SRP018088
SRR766777	SRP018088
SRR767675	SRP018088
SRR767678	SRP018088
SRR767679	SRP018088
SRR767680	SRP018088
SRR767682	SRP018088
SRR767683	SRP018088
SRR767684	SRP018088
SRR767685	SRP018088
SRR767686	SRP018088
SRR767687	SRP018088
SRR767688	SRP018088
SRR767689	SRP018088
SRR767690	SRP018088
SRR767691	SRP018088
SRR767692	SRP018088
SRR767693	SRP018088
SRR767694	SRP018088
SRR767695	SRP018088
SRR767696	SRP018088
SRR767697	SRP018088
SRR767698	SRP018088
SRR767699	SRP018088
SRR767700	SRP018088
SRR767701	SRP018088
SRR767702	SRP018088
[truncated: 516 more rows]

## Sheet: Ath_microarrays
cell1_ATH1.CEL	E-ATMX-31
cell2_ATH1.CEL	E-ATMX-31
cell3_ATH1.CEL	E-ATMX-31
root1_ATH1.CEL	E-ATMX-31
root2_ATH1.CEL	E-ATMX-31
root3_ATH1.CEL	E-ATMX-31
shoot1_ATH1.CEL	E-ATMX-31
shoot2_ATH1.CEL	E-ATMX-31
shoot3_ATH1.CEL	E-ATMX-31
sail_MLD_1.CEL	E-ATMX-32
sail_MLD_2.CEL	E-ATMX-32
sail_normal_1.CEL	E-ATMX-32
sail_normal_2.CEL	E-ATMX-32
salk_MLD_1.CEL	E-ATMX-32
salk_MLD_2.CEL	E-ATMX-32
salk_normal_1.CEL	E-ATMX-32
salk_normal_2.CEL	E-ATMX-32
wt_MLD_1.CEL	E-ATMX-32
wt_MLD_2.CEL	E-ATMX-32
wt_MLD_3.CEL	E-ATMX-32
wt_normal_1.CEL	E-ATMX-32
wt_normal_2.CEL	E-ATMX-32
wt_normal_3.CEL	E-ATMX-32
MPIZF_MJ_Col.0.200__ATH1_190704.CEL	E-ATMX-33
MPIZF_MJ_Col.0_ATH1_190704.CEL	E-ATMX-33
MPIZF_MJ_GL3_ATH1_190704.CEL	E-ATMX-33
MPIZF_MJ_Gl3L_11072005_ATH1.CEL	E-ATMX-33
MPIZF_MJ_Nr1_COL_030506_ATH1.CEL	E-ATMX-33
MPIZF_MJ_Nr2_TRY1_030506_ATH1.CEL	E-ATMX-33
MPIZF_MJ_Nr2_Try2_030306_ATH1.CEL	E-ATMX-33
MPIZF_MJ_Nr3_TRY2_030506_ATH1.CEL	E-ATMX-33
MPIZF_MJ_Nr4_Bot2_030306_ATH1.CEL	E-ATMX-33
MPIZF_MJ_Nr4_GL3_030506_ATH1.CEL	E-ATMX-33
MPIZF_MJ_Nr5_BOT_030506_ATH1.CEL	E-ATMX-33
MPIZF_MJ_Nr5_Bot3_030306_ATH1.CEL	E-ATMX-33
GSM253153.CEL	E-GEOD-10016
GSM253154.CEL	E-GEOD-10016
GSM253155.CEL	E-GEOD-10016
GSM253156.CEL	E-GEOD-10016
GSM253157.CEL	E-GEOD-10016
GSM253158.CEL	E-GEOD-10016
GSM253159.CEL	E-GEOD-10016
GSM253160.CEL	E-GEOD-10016
GSM253161.CEL	E-GEOD-10016
GSM253162.CEL	E-GEOD-10016
GSM253163.CEL	E-GEOD-10016
GSM253164.CEL	E-GEOD-10016
GSM253165.CEL	E-GEOD-10016
GSM253166.CEL	E-GEOD-10016
GSM253193.CEL	E-GEOD-10019
GSM253194.CEL	E-GEOD-10019
GSM253195.CEL	E-GEOD-10019
GSM253196.CEL	E-GEOD-10019
GSM253197.CEL	E-GEOD-10019
GSM253198.CEL	E-GEOD-10019
GSM253199.CEL	E-GEOD-10019
GSM253200.CEL	E-GEOD-10019
GSM253201.CEL	E-GEOD-10019
GSM258792.CEL	E-GEOD-10248
GSM258793.CEL	E-GEOD-10248
GSM258794.CEL	E-GEOD-10248
GSM258795.CEL	E-GEOD-10248
GSM258796.CEL	E-GEOD-10248
GSM258797.CEL	E-GEOD-10248
GSM260880.cel	E-GEOD-10323
GSM260881.cel	E-GEOD-10323
GSM260882.cel	E-GEOD-10323
GSM260883.cel	E-GEOD-10323
GSM263141.CEL	E-GEOD-10414
GSM263142.CEL	E-GEOD-10414
GSM263143.CEL	E-GEOD-10414
GSM263144.CEL	E-GEOD-10414
GSM263145.CEL	E-GEOD-10414
GSM263146.CEL	E-GEOD-10414
GSM263147.CEL	E-GEOD-10414
GSM263148.CEL	E-GEOD-10414
GSM263149.CEL	E-GEOD-10414
GSM265411.CEL	E-GEOD-10496
GSM265412.CEL	E-GEOD-10496
GSM265413.CEL	E-GEOD-10496
GSM265414.CEL	E-GEOD-10496
GSM265415.CEL	E-GEOD-10496
GSM265416.CEL	E-GEOD-10496
GSM266662.CEL	E-GEOD-10501
GSM266663.CEL	E-GEOD-10501
GSM266664.CEL	E-GEOD-10501
GSM266665.CEL	E-GEOD-10501
GSM266666.CEL	E-GEOD-10501
GSM266667.CEL	E-GEOD-10501
GSM266668.CEL	E-GEOD-10501
GSM266669.CEL	E-GEOD-10501
GSM266670.CEL	E-GEOD-10501
GSM266671.CEL	E-GEOD-10501
GSM266672.CEL	E-GEOD-10501
GSM266673.CEL	E-GEOD-10501
GSM266674.CEL	E-GEOD-10501
GSM266675.CEL	E-GEOD-10501
GSM266676.CEL	E-GEOD-10501
GSM266677.CEL	E-GEOD-10501
GSM268245.CEL	E-GEOD-10643
GSM268246.CEL	E-GEOD-10643
GSM268247.CEL	E-GEOD-10643
GSM268248.CEL	E-GEOD-10643
GSM268249.CEL	E-GEOD-10643
GSM268250.CEL	E-GEOD-10643
GSM268251.CEL	E-GEOD-10643
GSM268252.CEL	E-GEOD-10643
GSM268008.CEL	E-GEOD-10646
GSM268009.CEL	E-GEOD-10646
GSM268010.CEL	E-GEOD-10646
GSM269475.CEL	E-GEOD-10646
GSM269477.CEL	E-GEOD-10646
GSM269478.CEL	E-GEOD-10646
GSM269482.CEL	E-GEOD-10646
GSM269483.CEL	E-GEOD-10646
GSM269484.CEL	E-GEOD-10646
GSM269485.CEL	E-GEOD-10646
GSM269486.CEL	E-GEOD-10646
GSM269487.CEL	E-GEOD-10646
GSM269488.CEL	E-GEOD-10646
GSM269489.CEL	E-GEOD-10646
GSM269490.CEL	E-GEOD-10646
GSM269491.CEL	E-GEOD-10646
GSM269492.CEL	E-GEOD-10646
GSM269493.CEL	E-GEOD-10646
GSM269494.CEL	E-GEOD-10646
GSM269495.CEL	E-GEOD-10646
GSM269496.CEL	E-GEOD-10646
GSM269497.CEL	E-GEOD-10646
GSM269498.CEL	E-GEOD-10646
GSM269499.CEL	E-GEOD-10646
GSM269812.CEL	E-GEOD-10670
GSM269813.CEL	E-GEOD-10670
GSM269814.CEL	E-GEOD-10670
GSM269815.CEL	E-GEOD-10670
GSM269816.CEL	E-GEOD-10670
GSM269817.CEL	E-GEOD-10670
GSM269818.CEL	E-GEOD-10670
GSM269819.CEL	E-GEOD-10670
GSM269820.CEL	E-GEOD-10670
GSM269821.CEL	E-GEOD-10670
GSM269822.CEL	E-GEOD-10670
GSM269823.CEL	E-GEOD-10670
GSM269824.CEL	E-GEOD-10670
GSM269825.CEL	E-GEOD-10670
GSM269826.CEL	E-GEOD-10670
GSM269827.CEL	E-GEOD-10670
GSM269828.CEL	E-GEOD-10670
GSM269829.CEL	E-GEOD-10670
GSM269830.CEL	E-GEOD-10670
GSM269831.CEL	E-GEOD-10670
GSM269832.CEL	E-GEOD-10670
GSM269833.CEL	E-GEOD-10670
GSM270814.CEL	E-GEOD-10719
GSM270853.CEL	E-GEOD-10719
GSM270865.CEL	E-GEOD-10719
GSM270866.CEL	E-GEOD-10719
GSM270868.CEL	E-GEOD-10719
GSM270870.CEL	E-GEOD-10719
GSM271040.CEL	E-GEOD-10732
GSM271053.CEL	E-GEOD-10732
GSM271054.CEL	E-GEOD-10732
GSM271055.CEL	E-GEOD-10732
GSM271056.CEL	E-GEOD-10732
GSM271057.CEL	E-GEOD-10732
GSM271058.CEL	E-GEOD-10732
GSM271059.CEL	E-GEOD-10732
GSM271060.CEL	E-GEOD-10732
GSM271065.CEL	E-GEOD-10732
GSM271066.CEL	E-GEOD-10732
GSM271071.CEL	E-GEOD-10732
GSM271072.CEL	E-GEOD-10732
GSM271073.CEL	E-GEOD-10732
GSM271074.CEL	E-GEOD-10732
GSM271079.CEL	E-GEOD-10732
GSM271080.CEL	E-GEOD-10732
GSM271082.CEL	E-GEOD-10732
GSM270814.CEL	E-GEOD-10749
GSM270853.CEL	E-GEOD-10749
GSM270865.CEL	E-GEOD-10749
GSM270866.CEL	E-GEOD-10749
GSM270868.CEL	E-GEOD-10749
GSM270870.CEL	E-GEOD-10749
GSM271040.CEL	E-GEOD-10749
GSM271053.CEL	E-GEOD-10749
GSM271054.CEL	E-GEOD-10749
GSM271055.CEL	E-GEOD-10749
GSM271056.CEL	E-GEOD-10749
GSM271057.CEL	E-GEOD-10749
GSM271058.CEL	E-GEOD-10749
GSM271059.CEL	E-GEOD-10749
GSM271060.CEL	E-GEOD-10749
GSM271065.CEL	E-GEOD-10749
GSM271066.CEL	E-GEOD-10749
GSM271071.CEL	E-GEOD-10749
GSM271072.CEL	E-GEOD-10749
GSM271073.CEL	E-GEOD-10749
GSM271074.CEL	E-GEOD-10749
GSM271079.CEL	E-GEOD-10749
GSM271080.CEL	E-GEOD-10749
GSM271082.CEL	E-GEOD-10749
GSM272107.CEL	E-GEOD-10801
GSM272108.CEL	E-GEOD-10801
GSM272109.CEL	E-GEOD-10801
GSM272110.CEL	E-GEOD-10801
GSM272111.CEL	E-GEOD-10801
GSM272112.CEL	E-GEOD-10801
GSM275637.CEL	E-GEOD-10876
GSM275638.CEL	E-GEOD-10876
GSM275639.CEL	E-GEOD-10876
GSM275641.CEL	E-GEOD-10876
GSM275642.CEL	E-GEOD-10876
GSM275643.CEL	E-GEOD-10876
GSM277232.CEL	E-GEOD-10928
GSM277233.CEL	E-GEOD-10928
GSM277234.CEL	E-GEOD-10928
GSM277235.CEL	E-GEOD-10928
GSM282693.CEL	E-GEOD-11216
GSM282694.CEL	E-GEOD-11216
GSM282695.CEL	E-GEOD-11216
GSM282696.CEL	E-GEOD-11216
GSM282697.CEL	E-GEOD-11216
GSM282698.CEL	E-GEOD-11216
GSM282699.CEL	E-GEOD-11216
GSM282700.CEL	E-GEOD-11216
GSM282701.CEL	E-GEOD-11216
GSM282702.CEL	E-GEOD-11216
GSM282703.CEL	E-GEOD-11216
GSM290557.CEL	E-GEOD-11532
GSM290558.CEL	E-GEOD-11532
GSM290559.CEL	E-GEOD-11532
GSM290560.CEL	E-GEOD-11532
GSM290561.CEL	E-GEOD-11532
GSM290562.CEL	E-GEOD-11532
GSM290625.CEL	E-GEOD-11538
GSM290626.CEL	E-GEOD-11538
GSM290627.CEL	E-GEOD-11538
GSM290628.CEL	E-GEOD-11538
GSM290629.CEL	E-GEOD-11538
GSM290630.CEL	E-GEOD-11538
GSM290753.CEL	E-GEOD-11558
GSM290755.CEL	E-GEOD-11558
GSM290756.CEL	E-GEOD-11558
GSM290757.CEL	E-GEOD-11558
GSM290758.CEL	E-GEOD-11558
GSM290759.CEL	E-GEOD-11558
GSM290760.CEL	E-GEOD-11558
GSM290761.CEL	E-GEOD-11558
GSM290762.CEL	E-GEOD-11558
GSM290825.CEL	E-GEOD-11558
GSM290827.CEL	E-GEOD-11558
GSM290828.CEL	E-GEOD-11558
GSM291019.CEL	E-GEOD-11558
GSM291020.CEL	E-GEOD-11558
GSM291021.CEL	E-GEOD-11558
GSM291023.CEL	E-GEOD-11558
GSM291024.CEL	E-GEOD-11558
GSM291098.CEL	E-GEOD-11558
GSM291099.CEL	E-GEOD-11558
GSM291101.CEL	E-GEOD-11558
GSM291108.CEL	E-GEOD-11558
GSM291112.CEL	E-GEOD-11558
GSM291113.CEL	E-GEOD-11558
GSM291114.CEL	E-GEOD-11558
GSM291118.CEL	E-GEOD-11558
GSM291119.CEL	E-GEOD-11558
GSM291124.CEL	E-GEOD-11558
GSM291128.CEL	E-GEOD-11558
GSM297379.CEL	E-GEOD-11708
GSM297380.CEL	E-GEOD-11708
GSM297381.CEL	E-GEOD-11708
GSM297382.CEL	E-GEOD-11708
GSM297383.CEL	E-GEOD-11708
GSM297384.CEL	E-GEOD-11708
GSM297385.CEL	E-GEOD-11708
GSM297386.CEL	E-GEOD-11708
GSM297387.CEL	E-GEOD-11708
GSM297388.CEL	E-GEOD-11708
GSM297389.CEL	E-GEOD-11708
GSM297390.CEL	E-GEOD-11708
GSM297391.CEL	E-GEOD-11708
GSM297392.CEL	E-GEOD-11708
GSM297393.CEL	E-GEOD-11708
GSM297394.CEL	E-GEOD-11708
GSM297395.CEL	E-GEOD-11708
GSM297396.CEL	E-GEOD-11708
GSM297397.CEL	E-GEOD-11708
GSM297398.CEL	E-GEOD-11708
GSM297822.CEL	E-GEOD-11758
GSM297823.CEL	E-GEOD-11758
GSM297824.CEL	E-GEOD-11758
GSM297825.CEL	E-GEOD-11758
GSM297826.CEL	E-GEOD-11758
GSM297827.CEL	E-GEOD-11758
GSM297828.CEL	E-GEOD-11758
GSM297829.CEL	E-GEOD-11758
GSM297830.CEL	E-GEOD-11758
GSM297831.CEL	E-GEOD-11758
GSM297832.CEL	E-GEOD-11758
GSM297833.CEL	E-GEOD-11758
GSM297834.CEL	E-GEOD-11758
GSM297835.CEL	E-GEOD-11758
GSM297836.CEL	E-GEOD-11758
GSM297837.CEL	E-GEOD-11758
GSM297838.CEL	E-GEOD-11758
GSM297839.CEL	E-GEOD-11758
GSM297840.CEL	E-GEOD-11758
GSM297841.CEL	E-GEOD-11758
GSM297842.CEL	E-GEOD-11758
GSM297843.CEL	E-GEOD-11758
GSM297894.CEL	E-GEOD-11762
GSM297895.CEL	E-GEOD-11762
GSM297896.CEL	E-GEOD-11762
GSM297897.CEL	E-GEOD-11762
GSM298415.CEL	E-GEOD-11807
GSM298418.CEL	E-GEOD-11807
GSM298420.CEL	E-GEOD-11807
GSM298424.CEL	E-GEOD-11807
GSM298425.CEL	E-GEOD-11807
GSM298427.CEL	E-GEOD-11807
GSM298428.CEL	E-GEOD-11807
GSM298429.CEL	E-GEOD-11807
GSM298470.CEL	E-GEOD-11807
GSM298471.CEL	E-GEOD-11807
GSM298472.CEL	E-GEOD-11807
GSM298473.CEL	E-GEOD-11807
GSM298474.CEL	E-GEOD-11807
GSM298475.CEL	E-GEOD-11807
GSM298476.CEL	E-GEOD-11807
GSM298479.CEL	E-GEOD-11807
GSM298481.CEL	E-GEOD-11807
GSM298482.CEL	E-GEOD-11807
GSM298486.CEL	E-GEOD-11807
GSM298488.CEL	E-GEOD-11807
GSM298490.CEL	E-GEOD-11807
GSM298493.CEL	E-GEOD-11807
GSM298495.CEL	E-GEOD-11807
GSM298498.CEL	E-GEOD-11807
GSM299321.CEL	E-GEOD-11852
GSM299322.CEL	E-GEOD-11852
GSM299323.CEL	E-GEOD-11852
GSM299324.CEL	E-GEOD-11852
GSM299325.CEL	E-GEOD-11852
GSM299326.CEL	E-GEOD-11852
GSM299327.CEL	E-GEOD-11852
GSM299328.CEL	E-GEOD-11852
GSM299329.CEL	E-GEOD-11852
GSM299330.CEL	E-GEOD-11852
GSM299331.CEL	E-GEOD-11852
GSM299332.CEL	E-GEOD-11852
GSM299333.CEL	E-GEOD-11852
GSM299334.CEL	E-GEOD-11852
GSM299335.CEL	E-GEOD-11852
GSM299336.CEL	E-GEOD-11852
GSM299337.CEL	E-GEOD-11852
GSM299338.CEL	E-GEOD-11852
GSM299339.CEL	E-GEOD-11852
GSM299340.CEL	E-GEOD-11852
GSM299341.CEL	E-GEOD-11852
GSM299408.CEL	E-GEOD-11852
GSM299409.CEL	E-GEOD-11852
GSM299410.CEL	E-GEOD-11852
GSM304028.CEL	E-GEOD-12029
GSM304029.CEL	E-GEOD-12029
GSM304031.CEL	E-GEOD-12029
GSM304032.CEL	E-GEOD-12029
GSM305281.CEL	E-GEOD-12137
GSM305282.CEL	E-GEOD-12137
GSM305283.CEL	E-GEOD-12137
GSM305284.CEL	E-GEOD-12137
GSM311273.CEL	E-GEOD-12402
GSM311274.CEL	E-GEOD-12402
GSM311275.CEL	E-GEOD-12402
GSM311276.CEL	E-GEOD-12402
GSM311277.CEL	E-GEOD-12402
GSM311278.CEL	E-GEOD-12402
GSM311279.CEL	E-GEOD-12402
GSM311280.CEL	E-GEOD-12402
GSM311281.CEL	E-GEOD-12402
GSM311282.CEL	E-GEOD-12402
GSM311283.CEL	E-GEOD-12402
GSM311284.CEL	E-GEOD-12402
GSM311285.CEL	E-GEOD-12402
GSM311286.CEL	E-GEOD-12402
GSM315453.CEL	E-GEOD-12551
GSM315454.CEL	E-GEOD-12551
GSM315455.CEL	E-GEOD-12551
GSM315456.CEL	E-GEOD-12551
GSM315457.CEL	E-GEOD-12551
GSM315458.CEL	E-GEOD-12551
GSM315459.CEL	E-GEOD-12551
GSM315460.CEL	E-GEOD-12551
GSM315461.CEL	E-GEOD-12551
GSM315462.CEL	E-GEOD-12551
GSM315463.CEL	E-GEOD-12551
GSM315464.CEL	E-GEOD-12551
GSM315465.CEL	E-GEOD-12551
GSM315466.CEL	E-GEOD-12551
GSM315467.CEL	E-GEOD-12551
GSM315468.CEL	E-GEOD-12551
GSM315469.CEL	E-GEOD-12551
GSM315470.CEL	E-GEOD-12551
GSM315471.CEL	E-GEOD-12551
GSM315472.CEL	E-GEOD-12551
GSM315473.CEL	E-GEOD-12551
GSM315474.CEL	E-GEOD-12551
GSM315970.CEL	E-GEOD-12619
GSM315971.CEL	E-GEOD-12619
GSM315972.CEL	E-GEOD-12619
GSM315973.CEL	E-GEOD-12619
GSM315981.CEL	E-GEOD-12619
GSM315982.CEL	E-GEOD-12619
GSM315983.CEL	E-GEOD-12619
GSM315984.CEL	E-GEOD-12619
GSM318618.CEL	E-GEOD-12691
GSM318619.CEL	E-GEOD-12691
GSM318620.CEL	E-GEOD-12691
GSM318621.CEL	E-GEOD-12691
GSM318622.CEL	E-GEOD-12691
GSM318623.CEL	E-GEOD-12691
GSM318624.CEL	E-GEOD-12691
GSM318625.CEL	E-GEOD-12691
GSM318626.CEL	E-GEOD-12691
GSM318627.CEL	E-GEOD-12691
GSM318830.CEL	E-GEOD-12715
GSM318831.CEL	E-GEOD-12715
GSM318832.CEL	E-GEOD-12715
GSM318834.CEL	E-GEOD-12715
GSM318836.CEL	E-GEOD-12715
GSM318838.CEL	E-GEOD-12715
GSM318841.CEL	E-GEOD-12715
GSM318842.CEL	E-GEOD-12715
GSM318843.CEL	E-GEOD-12715
GSM318844.CEL	E-GEOD-12715
GSM318845.CEL	E-GEOD-12715
GSM318846.CEL	E-GEOD-12715
GSM318536.CEL	E-GEOD-12729
GSM319196.CEL	E-GEOD-12729
GSM319201.CEL	E-GEOD-12729
GSM319202.CEL	E-GEOD-12729
GSM319203.CEL	E-GEOD-12729
GSM319204.CEL	E-GEOD-12729
GSM319205.CEL	E-GEOD-12729
GSM319206.CEL	E-GEOD-12729
GSM319207.CEL	E-GEOD-12729
GSM319208.CEL	E-GEOD-12729
GSM319209.CEL	E-GEOD-12729
GSM319210.CEL	E-GEOD-12729
GSM337901.CEL	E-GEOD-13383
GSM337902.CEL	E-GEOD-13383
GSM339539.CEL	E-GEOD-13469
GSM339540.CEL	E-GEOD-13469
GSM339541.CEL	E-GEOD-13469
GSM339542.CEL	E-GEOD-13469
GSM339543.CEL	E-GEOD-13469
GSM339544.CEL	E-GEOD-13469
GSM339545.CEL	E-GEOD-13469
GSM339546.CEL	E-GEOD-13469
GSM339547.CEL	E-GEOD-13469
GSM339548.CEL	E-GEOD-13469
GSM343416.CEL	E-GEOD-13641
GSM343417.CEL	E-GEOD-13641
GSM343418.CEL	E-GEOD-13641
GSM343419.CEL	E-GEOD-13641
GSM343420.CEL	E-GEOD-13641
GSM343421.CEL	E-GEOD-13641
GSM343422.CEL	E-GEOD-13641
GSM343423.CEL	E-GEOD-13641
GSM343424.CEL	E-GEOD-13641
GSM343425.CEL	E-GEOD-13641
GSM343426.CEL	E-GEOD-13641
GSM343427.CEL	E-GEOD-13641
GSM343428.CEL	E-GEOD-13641
GSM343429.CEL	E-GEOD-13641
GSM343430.CEL	E-GEOD-13641
GSM343431.CEL	E-GEOD-13641
GSM343432.CEL	E-GEOD-13641
GSM343433.CEL	E-GEOD-13641
GSM343434.CEL	E-GEOD-13641
GSM343435.CEL	E-GEOD-13641
GSM345297.CEL	E-GEOD-13739
GSM345298.CEL	E-GEOD-13739
GSM345299.CEL	E-GEOD-13739
GSM345300.CEL	E-GEOD-13739
GSM345301.CEL	E-GEOD-13739
GSM345302.CEL	E-GEOD-13739
GSM345303.CEL	E-GEOD-13739
GSM345304.CEL	E-GEOD-13739
GSM345305.CEL	E-GEOD-13739
GSM345306.CEL	E-GEOD-13739
GSM345307.CEL	E-GEOD-13739
GSM345308.CEL	E-GEOD-13739
GSM345309.CEL	E-GEOD-13739
GSM345310.CEL	E-GEOD-13739
GSM345311.CEL	E-GEOD-13739
GSM345312.CEL	E-GEOD-13739
GSM345313.CEL	E-GEOD-13739
GSM345314.CEL	E-GEOD-13739
GSM345315.CEL	E-GEOD-13739
GSM345316.CEL	E-GEOD-13739
GSM345317.CEL	E-GEOD-13739
GSM345318.CEL	E-GEOD-13739
GSM345319.CEL	E-GEOD-13739
GSM345320.CEL	E-GEOD-13739
GSM345321.CEL	E-GEOD-13739
GSM345322.CEL	E-GEOD-13739
GSM345323.CEL	E-GEOD-13739
GSM345324.CEL	E-GEOD-13739
GSM345325.CEL	E-GEOD-13739
GSM345326.CEL	E-GEOD-13739
GSM345327.CEL	E-GEOD-13739
GSM345328.CEL	E-GEOD-13739
GSM345329.CEL	E-GEOD-13739
GSM345330.CEL	E-GEOD-13739
GSM345331.CEL	E-GEOD-13739
GSM345332.CEL	E-GEOD-13739
GSM345333.CEL	E-GEOD-13739
GSM345334.CEL	E-GEOD-13739
GSM345335.CEL	E-GEOD-13739
GSM345336.CEL	E-GEOD-13739
GSM345337.CEL	E-GEOD-13739
GSM345338.CEL	E-GEOD-13739
GSM345339.CEL	E-GEOD-13739
GSM345340.CEL	E-GEOD-13739
GSM345341.CEL	E-GEOD-13739
GSM345342.CEL	E-GEOD-13739
GSM345343.CEL	E-GEOD-13739
GSM345344.CEL	E-GEOD-13739
GSM345345.CEL	E-GEOD-13739
GSM345346.CEL	E-GEOD-13739
GSM345347.CEL	E-GEOD-13739
GSM345348.CEL	E-GEOD-13739
GSM345349.CEL	E-GEOD-13739
GSM345350.CEL	E-GEOD-13739
GSM345351.CEL	E-GEOD-13739
GSM345352.CEL	E-GEOD-13739
GSM346829.CEL	E-GEOD-13783
GSM346830.CEL	E-GEOD-13783
GSM346831.CEL	E-GEOD-13783
GSM346832.CEL	E-GEOD-13783
GSM346833.CEL	E-GEOD-13783
GSM346834.CEL	E-GEOD-13783
GSM346835.CEL	E-GEOD-13783
GSM346836.CEL	E-GEOD-13783
GSM346837.CEL	E-GEOD-13783
GSM346838.CEL	E-GEOD-13783
GSM346839.CEL	E-GEOD-13783
GSM346840.CEL	E-GEOD-13783
GSM346841.CEL	E-GEOD-13783
GSM346842.CEL	E-GEOD-13783
GSM346843.CEL	E-GEOD-13783
GSM346844.CEL	E-GEOD-13783
GSM346845.CEL	E-GEOD-13783
GSM346846.CEL	E-GEOD-13783
GSM347944.CEL	E-GEOD-13833
GSM347945.CEL	E-GEOD-13833
GSM347946.CEL	E-GEOD-13833
GSM347957.CEL	E-GEOD-13833
GSM347958.CEL	E-GEOD-13833
GSM347959.CEL	E-GEOD-13833
GSM347960.CEL	E-GEOD-13833
GSM347961.CEL	E-GEOD-13833
GSM347962.CEL	E-GEOD-13833
GSM347963.CEL	E-GEOD-13833
GSM347964.CEL	E-GEOD-13833
GSM347965.CEL	E-GEOD-13833
GSM347966.CEL	E-GEOD-13833
GSM347967.CEL	E-GEOD-13833
GSM347983.CEL	E-GEOD-13833
GSM347984.CEL	E-GEOD-13833
GSM347985.CEL	E-GEOD-13833
GSM347987.CEL	E-GEOD-13833
GSM347988.CEL	E-GEOD-13833
GSM347989.CEL	E-GEOD-13833
GSM347990.CEL	E-GEOD-13833
GSM347992.CEL	E-GEOD-13833
GSM347993.CEL	E-GEOD-13833
GSM347995.CEL	E-GEOD-13833
GSM349681.CEL	E-GEOD-13881
GSM349682.CEL	E-GEOD-13881
GSM349683.CEL	E-GEOD-13881
GSM349684.CEL	E-GEOD-13881
GSM349685.CEL	E-GEOD-13881
GSM349686.CEL	E-GEOD-13881
GSM350799.CEL	E-GEOD-13927
GSM350800.CEL	E-GEOD-13927
GSM350801.CEL	E-GEOD-13927
GSM350802.CEL	E-GEOD-13927
GSM350803.CEL	E-GEOD-13927
GSM350804.CEL	E-GEOD-13927
GSM350805.CEL	E-GEOD-13927
GSM350806.CEL	E-GEOD-13927
GSM350855.CEL	E-GEOD-13929
GSM350856.CEL	E-GEOD-13929
GSM350857.CEL	E-GEOD-13929
GSM350858.CEL	E-GEOD-13929
GSM350859.CEL	E-GEOD-13929
GSM350860.CEL	E-GEOD-13929
GSM426497.CEL	E-GEOD-13929
GSM426498.CEL	E-GEOD-13929
GSM426499.CEL	E-GEOD-13929
GSM426500.CEL	E-GEOD-13929
GSM426501.CEL	E-GEOD-13929
GSM426502.CEL	E-GEOD-13929
GSM426503.CEL	E-GEOD-13929
GSM426504.CEL	E-GEOD-13929
GSM426505.CEL	E-GEOD-13929
GSM350861.CEL	E-GEOD-13930
GSM350862.CEL	E-GEOD-13930
GSM350863.CEL	E-GEOD-13930
GSM350864.CEL	E-GEOD-13930
GSM350865.CEL	E-GEOD-13930
GSM350866.CEL	E-GEOD-13930
GSM350867.CEL	E-GEOD-13930
GSM350868.CEL	E-GEOD-13930
GSM350869.CEL	E-GEOD-13930
GSM350799.CEL	E-GEOD-14106
GSM350800.CEL	E-GEOD-14106
GSM350801.CEL	E-GEOD-14106
GSM350802.CEL	E-GEOD-14106
GSM350803.CEL	E-GEOD-14106
GSM350804.CEL	E-GEOD-14106
GSM350805.CEL	E-GEOD-14106
GSM350806.CEL	E-GEOD-14106
GSM350855.CEL	E-GEOD-14106
GSM350856.CEL	E-GEOD-14106
GSM350857.CEL	E-GEOD-14106
GSM350858.CEL	E-GEOD-14106
GSM350859.CEL	E-GEOD-14106
GSM350860.CEL	E-GEOD-14106
GSM350861.CEL	E-GEOD-14106
GSM350862.CEL	E-GEOD-14106
GSM350863.CEL	E-GEOD-14106
GSM350864.CEL	E-GEOD-14106
GSM350865.CEL	E-GEOD-14106
GSM350866.CEL	E-GEOD-14106
GSM350867.CEL	E-GEOD-14106
GSM350868.CEL	E-GEOD-14106
GSM350869.CEL	E-GEOD-14106
GSM426497.CEL	E-GEOD-14106
GSM426498.CEL	E-GEOD-14106
GSM426499.CEL	E-GEOD-14106
GSM426500.CEL	E-GEOD-14106
GSM426501.CEL	E-GEOD-14106
GSM426502.CEL	E-GEOD-14106
GSM426503.CEL	E-GEOD-14106
GSM426504.CEL	E-GEOD-14106
GSM426505.CEL	E-GEOD-14106
GSM358337.CEL	E-GEOD-14332
GSM358338.CEL	E-GEOD-14332
GSM358339.CEL	E-GEOD-14332
GSM358340.CEL	E-GEOD-14332
GSM359416.CEL	E-GEOD-14374
GSM359417.CEL	E-GEOD-14374
GSM359418.CEL	E-GEOD-14374
GSM359419.CEL	E-GEOD-14374
GSM359420.CEL	E-GEOD-14374
GSM359421.CEL	E-GEOD-14374
GSM359422.CEL	E-GEOD-14374
GSM359423.CEL	E-GEOD-14374
GSM359424.CEL	E-GEOD-14374
GSM359425.CEL	E-GEOD-14374
GSM359426.CEL	E-GEOD-14374
GSM359427.CEL	E-GEOD-14374
GSM360225.CEL	E-GEOD-14420
GSM360226.CEL	E-GEOD-14420
GSM360227.CEL	E-GEOD-14420
GSM360228.CEL	E-GEOD-14420
GSM360229.CEL	E-GEOD-14420
GSM360230.CEL	E-GEOD-14420
GSM360231.CEL	E-GEOD-14420
GSM360232.CEL	E-GEOD-14420
GSM360233.CEL	E-GEOD-14420
GSM360234.CEL	E-GEOD-14420
GSM360235.CEL	E-GEOD-14420
GSM360236.CEL	E-GEOD-14420
GSM360237.CEL	E-GEOD-14420
GSM360238.CEL	E-GEOD-14420
GSM360239.CEL	E-GEOD-14420
GSM360240.CEL	E-GEOD-14420
GSM360241.CEL	E-GEOD-14420
GSM360242.CEL	E-GEOD-14420
GSM361976.cel	E-GEOD-14493
GSM361977.cel	E-GEOD-14493
GSM361978.cel	E-GEOD-14493
GSM361979.cel	E-GEOD-14493
GSM361980.cel	E-GEOD-14493
GSM361981.cel	E-GEOD-14493
GSM361982.cel	E-GEOD-14493
GSM361983.cel	E-GEOD-14493
GSM361984.cel	E-GEOD-14493
GSM361985.cel	E-GEOD-14493
GSM361986.cel	E-GEOD-14493
GSM361987.cel	E-GEOD-14493
GSM361988.cel	E-GEOD-14493
GSM361989.cel	E-GEOD-14493
GSM361990.cel	E-GEOD-14493
GSM361991.cel	E-GEOD-14493
GSM361992.cel	E-GEOD-14493
GSM361993.cel	E-GEOD-14493
GSM361994.cel	E-GEOD-14493
GSM361995.cel	E-GEOD-14493
GSM362024.CEL	E-GEOD-14496
GSM362025.CEL	E-GEOD-14496
GSM362026.CEL	E-GEOD-14496
GSM362027.CEL	E-GEOD-14496
GSM362028.CEL	E-GEOD-14496
GSM362029.CEL	E-GEOD-14496
GSM362030.CEL	E-GEOD-14496
GSM362031.CEL	E-GEOD-14496
GSM362032.CEL	E-GEOD-14496
GSM362033.CEL	E-GEOD-14496
GSM362034.CEL	E-GEOD-14496
GSM362035.CEL	E-GEOD-14496
GSM362036.CEL	E-GEOD-14496
GSM362037.CEL	E-GEOD-14496
GSM362038.CEL	E-GEOD-14496
GSM362039.CEL	E-GEOD-14496
GSM362040.CEL	E-GEOD-14496
GSM362041.CEL	E-GEOD-14496
GSM362042.CEL	E-GEOD-14496
GSM362043.CEL	E-GEOD-14496
GSM362044.CEL	E-GEOD-14496
GSM362045.CEL	E-GEOD-14496
GSM362046.CEL	E-GEOD-14496
GSM362047.CEL	E-GEOD-14496
GSM362048.CEL	E-GEOD-14496
GSM362049.CEL	E-GEOD-14496
GSM362050.CEL	E-GEOD-14496
GSM362081.CEL	E-GEOD-14496
GSM362082.CEL	E-GEOD-14496
GSM362083.CEL	E-GEOD-14496
GSM362084.CEL	E-GEOD-14496
GSM362085.CEL	E-GEOD-14496
GSM362086.CEL	E-GEOD-14496
GSM362087.CEL	E-GEOD-14496
GSM362088.CEL	E-GEOD-14496
GSM362089.CEL	E-GEOD-14496
GSM362090.CEL	E-GEOD-14496
GSM362091.CEL	E-GEOD-14496
GSM362092.CEL	E-GEOD-14496
GSM362093.CEL	E-GEOD-14496
GSM362094.CEL	E-GEOD-14496
GSM362095.CEL	E-GEOD-14496
GSM362168.CEL	E-GEOD-14502
GSM362169.CEL	E-GEOD-14502
GSM362170.CEL	E-GEOD-14502
GSM362171.CEL	E-GEOD-14502
GSM362172.CEL	E-GEOD-14502
GSM362173.CEL	E-GEOD-14502
GSM362174.CEL	E-GEOD-14502
GSM362175.CEL	E-GEOD-14502
GSM362176.CEL	E-GEOD-14502
GSM362177.CEL	E-GEOD-14502
GSM362178.CEL	E-GEOD-14502
GSM362179.CEL	E-GEOD-14502
GSM362180.CEL	E-GEOD-14502
GSM362181.CEL	E-GEOD-14502
GSM362182.CEL	E-GEOD-14502
GSM362183.CEL	E-GEOD-14502
GSM362184.CEL	E-GEOD-14502
GSM362185.CEL	E-GEOD-14502
GSM362186.CEL	E-GEOD-14502
GSM362187.CEL	E-GEOD-14502
GSM362188.CEL	E-GEOD-14502
GSM362189.CEL	E-GEOD-14502
GSM362190.CEL	E-GEOD-14502
GSM362191.CEL	E-GEOD-14502
GSM362192.CEL	E-GEOD-14502
GSM362193.CEL	E-GEOD-14502
GSM362194.CEL	E-GEOD-14502
GSM362195.CEL	E-GEOD-14502
GSM362196.CEL	E-GEOD-14502
GSM362197.CEL	E-GEOD-14502
GSM362198.CEL	E-GEOD-14502
GSM362199.CEL	E-GEOD-14502
GSM362200.CEL	E-GEOD-14502
GSM362201.CEL	E-GEOD-14502
GSM362202.CEL	E-GEOD-14502
GSM362203.CEL	E-GEOD-14502
GSM362204.CEL	E-GEOD-14502
GSM362205.CEL	E-GEOD-14502
GSM362206.CEL	E-GEOD-14502
GSM362207.CEL	E-GEOD-14502
GSM362208.CEL	E-GEOD-14502
GSM362209.CEL	E-GEOD-14502
GSM362210.CEL	E-GEOD-14502
GSM362211.CEL	E-GEOD-14502
GSM362212.CEL	E-GEOD-14502
GSM362213.CEL	E-GEOD-14502
GSM362214.CEL	E-GEOD-14502
GSM362215.CEL	E-GEOD-14502
GSM362216.CEL	E-GEOD-14502
GSM362217.CEL	E-GEOD-14502
GSM362218.CEL	E-GEOD-14502
GSM362219.CEL	E-GEOD-14502
GSM362220.CEL	E-GEOD-14502
GSM362221.CEL	E-GEOD-14502
GSM362222.CEL	E-GEOD-14502
GSM362223.CEL	E-GEOD-14502
GSM362224.CEL	E-GEOD-14502
GSM362225.CEL	E-GEOD-14502
GSM362226.CEL	E-GEOD-14502
GSM362227.CEL	E-GEOD-14502
GSM362228.CEL	E-GEOD-14502
GSM362229.CEL	E-GEOD-14502
GSM362230.CEL	E-GEOD-14502
GSM362231.CEL	E-GEOD-14502
GSM362232.CEL	E-GEOD-14502
GSM362233.CEL	E-GEOD-14502
GSM362234.CEL	E-GEOD-14502
GSM362235.CEL	E-GEOD-14502
GSM362236.CEL	E-GEOD-14502
GSM362237.CEL	E-GEOD-14502
GSM362238.CEL	E-GEOD-14502
GSM362239.CEL	E-GEOD-14502
GSM362240.CEL	E-GEOD-14502
GSM362241.CEL	E-GEOD-14502
GSM362242.CEL	E-GEOD-14502
GSM362243.CEL	E-GEOD-14502
GSM362244.CEL	E-GEOD-14502
GSM362245.CEL	E-GEOD-14502
GSM362246.CEL	E-GEOD-14502
GSM362168.CEL	E-GEOD-14578
GSM362169.CEL	E-GEOD-14578
GSM362170.CEL	E-GEOD-14578
GSM362171.CEL	E-GEOD-14578
GSM362172.CEL	E-GEOD-14578
GSM362173.CEL	E-GEOD-14578
GSM362174.CEL	E-GEOD-14578
GSM362175.CEL	E-GEOD-14578
GSM362176.CEL	E-GEOD-14578
GSM362177.CEL	E-GEOD-14578
GSM362178.CEL	E-GEOD-14578
GSM362179.CEL	E-GEOD-14578
GSM362180.CEL	E-GEOD-14578
GSM362181.CEL	E-GEOD-14578
GSM362182.CEL	E-GEOD-14578
GSM362183.CEL	E-GEOD-14578
GSM362184.CEL	E-GEOD-14578
GSM362185.CEL	E-GEOD-14578
GSM362186.CEL	E-GEOD-14578
GSM362187.CEL	E-GEOD-14578
GSM362188.CEL	E-GEOD-14578
GSM362189.CEL	E-GEOD-14578
GSM362190.CEL	E-GEOD-14578
GSM362191.CEL	E-GEOD-14578
GSM362192.CEL	E-GEOD-14578
GSM362193.CEL	E-GEOD-14578
GSM362194.CEL	E-GEOD-14578
GSM362195.CEL	E-GEOD-14578
GSM362196.CEL	E-GEOD-14578
GSM362197.CEL	E-GEOD-14578
GSM362198.CEL	E-GEOD-14578
GSM362199.CEL	E-GEOD-14578
GSM362200.CEL	E-GEOD-14578
GSM362201.CEL	E-GEOD-14578
GSM362202.CEL	E-GEOD-14578
GSM362203.CEL	E-GEOD-14578
GSM362204.CEL	E-GEOD-14578
GSM362205.CEL	E-GEOD-14578
GSM362206.CEL	E-GEOD-14578
GSM362207.CEL	E-GEOD-14578
GSM362208.CEL	E-GEOD-14578
GSM362209.CEL	E-GEOD-14578
GSM362210.CEL	E-GEOD-14578
GSM362211.CEL	E-GEOD-14578
GSM362212.CEL	E-GEOD-14578
GSM362213.CEL	E-GEOD-14578
GSM362214.CEL	E-GEOD-14578
GSM362215.CEL	E-GEOD-14578
GSM362216.CEL	E-GEOD-14578
GSM362217.CEL	E-GEOD-14578
GSM362218.CEL	E-GEOD-14578
GSM362219.CEL	E-GEOD-14578
GSM362220.CEL	E-GEOD-14578
GSM362221.CEL	E-GEOD-14578
GSM362222.CEL	E-GEOD-14578
GSM362223.CEL	E-GEOD-14578
GSM362224.CEL	E-GEOD-14578
GSM362225.CEL	E-GEOD-14578
GSM362226.CEL	E-GEOD-14578
GSM362227.CEL	E-GEOD-14578
GSM362228.CEL	E-GEOD-14578
GSM362229.CEL	E-GEOD-14578
GSM362230.CEL	E-GEOD-14578
GSM362231.CEL	E-GEOD-14578
GSM362232.CEL	E-GEOD-14578
GSM362233.CEL	E-GEOD-14578
GSM362234.CEL	E-GEOD-14578
GSM362235.CEL	E-GEOD-14578
GSM362236.CEL	E-GEOD-14578
GSM362237.CEL	E-GEOD-14578
GSM362238.CEL	E-GEOD-14578
GSM362239.CEL	E-GEOD-14578
GSM362240.CEL	E-GEOD-14578
GSM362241.CEL	E-GEOD-14578
GSM362242.CEL	E-GEOD-14578
GSM362243.CEL	E-GEOD-14578
GSM362244.CEL	E-GEOD-14578
GSM362245.CEL	E-GEOD-14578
GSM362246.CEL	E-GEOD-14578
GSM344723.CEL	E-GEOD-14788
GSM344724.CEL	E-GEOD-14788
GSM344725.CEL	E-GEOD-14788
GSM344726.CEL	E-GEOD-14788
GSM344727.CEL	E-GEOD-14788
GSM344728.CEL	E-GEOD-14788
GSM377717.CEL	E-GEOD-15105
GSM377718.CEL	E-GEOD-15105
GSM377719.CEL	E-GEOD-15105
GSM377720.CEL	E-GEOD-15105
GSM377721.CEL	E-GEOD-15105
GSM377722.CEL	E-GEOD-15105
GSM377723.CEL	E-GEOD-15105
GSM377724.CEL	E-GEOD-15105
GSM377725.CEL	E-GEOD-15105
GSM377726.CEL	E-GEOD-15105
GSM377727.CEL	E-GEOD-15105
GSM377728.CEL	E-GEOD-15105
GSM378645.CEL	E-GEOD-15160
GSM378646.CEL	E-GEOD-15160
GSM378647.CEL	E-GEOD-15160
GSM378648.CEL	E-GEOD-15160
GSM378649.CEL	E-GEOD-15160
GSM378650.CEL	E-GEOD-15160
GSM378651.CEL	E-GEOD-15160
GSM378652.CEL	E-GEOD-15160
GSM378653.CEL	E-GEOD-15160
GSM378654.CEL	E-GEOD-15160
GSM378655.CEL	E-GEOD-15160
GSM378656.CEL	E-GEOD-15160
GSM378657.CEL	E-GEOD-15160
GSM378658.CEL	E-GEOD-15160
GSM378659.CEL	E-GEOD-15160
GSM378660.CEL	E-GEOD-15160
GSM378733.CEL	E-GEOD-15165
GSM378734.CEL	E-GEOD-15165
GSM378735.CEL	E-GEOD-15165
GSM378736.CEL	E-GEOD-15165
GSM378737.CEL	E-GEOD-15165
GSM378738.CEL	E-GEOD-15165
GSM378739.CEL	E-GEOD-15165
GSM378740.CEL	E-GEOD-15165
GSM378741.CEL	E-GEOD-15165
GSM378742.CEL	E-GEOD-15165
GSM378743.CEL	E-GEOD-15165
GSM378744.CEL	E-GEOD-15165
GSM378745.CEL	E-GEOD-15165
GSM378746.CEL	E-GEOD-15165
GSM380433.CEL	E-GEOD-15236
GSM380434.CEL	E-GEOD-15236
GSM380435.CEL	E-GEOD-15236
GSM380436.CEL	E-GEOD-15236
GSM380437.CEL	E-GEOD-15236
GSM380438.CEL	E-GEOD-15236
GSM380439.CEL	E-GEOD-15236
GSM380440.CEL	E-GEOD-15236
GSM380441.CEL	E-GEOD-15236
GSM380442.CEL	E-GEOD-15236
GSM380443.CEL	E-GEOD-15236
GSM380444.CEL	E-GEOD-15236
GSM380445.CEL	E-GEOD-15236
GSM380446.CEL	E-GEOD-15236
GSM380447.CEL	E-GEOD-15236
GSM380448.CEL	E-GEOD-15236
GSM389253.CEL	E-GEOD-15555
GSM389291.CEL	E-GEOD-15555
GSM389292.CEL	E-GEOD-15555
GSM389293.CEL	E-GEOD-15555
GSM389465.CEL	E-GEOD-15555
GSM389466.CEL	E-GEOD-15555
GSM389467.CEL	E-GEOD-15555
GSM389468.CEL	E-GEOD-15555
GSM389469.CEL	E-GEOD-15555
GSM389470.CEL	E-GEOD-15555
GSM389471.CEL	E-GEOD-15555
GSM389766.CEL	E-GEOD-15577
GSM389767.CEL	E-GEOD-15577
GSM389768.CEL	E-GEOD-15577
GSM389769.CEL	E-GEOD-15577
GSM389770.CEL	E-GEOD-15577
GSM389771.CEL	E-GEOD-15577
GSM389772.CEL	E-GEOD-15577
GSM389773.CEL	E-GEOD-15577
GSM389774.CEL	E-GEOD-15577
GSM389775.CEL	E-GEOD-15577
GSM389776.CEL	E-GEOD-15577
GSM389777.CEL	E-GEOD-15577
GSM131510.CEL	E-GEOD-15617
GSM131511.CEL	E-GEOD-15617
GSM131512.CEL	E-GEOD-15617
GSM131528.CEL	E-GEOD-15617
GSM131529.CEL	E-GEOD-15617
GSM131530.CEL	E-GEOD-15617
GSM131540.CEL	E-GEOD-15617
GSM131541.CEL	E-GEOD-15617
GSM131542.CEL	E-GEOD-15617
GSM131558.CEL	E-GEOD-15617
GSM131559.CEL	E-GEOD-15617
GSM131560.CEL	E-GEOD-15617
GSM131585.CEL	E-GEOD-15617
GSM131586.CEL	E-GEOD-15617
GSM131587.CEL	E-GEOD-15617
GSM131588.CEL	E-GEOD-15617
GSM131589.CEL	E-GEOD-15617
GSM131590.CEL	E-GEOD-15617
GSM131591.CEL	E-GEOD-15617
GSM131592.CEL	E-GEOD-15617
GSM131593.CEL	E-GEOD-15617
GSM131594.CEL	E-GEOD-15617
GSM131595.CEL	E-GEOD-15617
GSM131596.CEL	E-GEOD-15617
GSM131600.CEL	E-GEOD-15617
GSM131601.CEL	E-GEOD-15617
GSM131602.CEL	E-GEOD-15617
GSM131603.CEL	E-GEOD-15617
GSM131604.CEL	E-GEOD-15617
GSM131605.CEL	E-GEOD-15617
GSM131606.CEL	E-GEOD-15617
GSM131607.CEL	E-GEOD-15617
GSM131608.CEL	E-GEOD-15617
GSM131609.CEL	E-GEOD-15617
GSM131610.CEL	E-GEOD-15617
GSM131611.CEL	E-GEOD-15617
GSM131612.CEL	E-GEOD-15617
GSM131613.CEL	E-GEOD-15617
GSM131614.CEL	E-GEOD-15617
GSM131636.CEL	E-GEOD-15617
GSM131637.CEL	E-GEOD-15617
GSM131638.CEL	E-GEOD-15617
GSM131652.CEL	E-GEOD-15617
GSM131653.CEL	E-GEOD-15617
GSM131654.CEL	E-GEOD-15617
GSM131655.CEL	E-GEOD-15617
GSM131656.CEL	E-GEOD-15617
GSM131657.CEL	E-GEOD-15617
GSM131658.CEL	E-GEOD-15617
GSM131659.CEL	E-GEOD-15617
GSM131660.CEL	E-GEOD-15617
GSM390161.CEL	E-GEOD-15617
GSM390162.CEL	E-GEOD-15617
GSM390163.CEL	E-GEOD-15617
GSM390164.CEL	E-GEOD-15617
GSM390165.CEL	E-GEOD-15617
GSM390166.CEL	E-GEOD-15617
GSM390167.CEL	E-GEOD-15617
GSM390168.CEL	E-GEOD-15617
GSM391660.CEL	E-GEOD-15649
GSM391661.CEL	E-GEOD-15649
GSM391662.CEL	E-GEOD-15649
GSM391663.CEL	E-GEOD-15649
GSM391664.CEL	E-GEOD-15649
GSM391665.CEL	E-GEOD-15649
GSM391666.CEL	E-GEOD-15649
GSM391667.CEL	E-GEOD-15649
GSM392488.CEL	E-GEOD-15680
GSM392489.CEL	E-GEOD-15680
GSM392490.CEL	E-GEOD-15680
GSM392491.CEL	E-GEOD-15680
GSM392492.CEL	E-GEOD-15680
GSM392493.CEL	E-GEOD-15680
GSM392494.CEL	E-GEOD-15680
GSM392495.CEL	E-GEOD-15680
GSM392496.CEL	E-GEOD-15680
GSM392497.CEL	E-GEOD-15680
GSM392498.CEL	E-GEOD-15680
GSM392499.CEL	E-GEOD-15680
GSM392500.CEL	E-GEOD-15680
GSM392501.CEL	E-GEOD-15680
GSM392502.CEL	E-GEOD-15680
GSM392503.CEL	E-GEOD-15680
GSM392180.CEL	E-GEOD-15689
GSM392263.CEL	E-GEOD-15689
GSM392273.CEL	E-GEOD-15689
GSM392274.CEL	E-GEOD-15689
GSM392275.CEL	E-GEOD-15689
GSM392560.CEL	E-GEOD-15689
GSM392683.CEL	E-GEOD-15689
GSM392684.CEL	E-GEOD-15689
GSM392685.CEL	E-GEOD-15689
GSM392686.CEL	E-GEOD-15689
GSM392687.CEL	E-GEOD-15689
GSM392688.CEL	E-GEOD-15689
GSM392689.CEL	E-GEOD-15689
GSM392690.CEL	E-GEOD-15689
GSM392691.CEL	E-GEOD-15689
GSM392692.CEL	E-GEOD-15689
GSM392693.CEL	E-GEOD-15689
GSM392694.CEL	E-GEOD-15689
GSM398673.CEL	E-GEOD-15876
GSM398674.CEL	E-GEOD-15876
GSM398675.CEL	E-GEOD-15876
GSM398676.CEL	E-GEOD-15876
GSM398677.CEL	E-GEOD-15876
GSM398678.CEL	E-GEOD-15876
GSM398679.CEL	E-GEOD-15876
GSM398680.CEL	E-GEOD-15876
GSM398681.CEL	E-GEOD-15876
GSM398682.CEL	E-GEOD-15876
GSM398683.CEL	E-GEOD-15876
GSM398684.CEL	E-GEOD-15876
GSM398685.CEL	E-GEOD-15876
GSM398686.CEL	E-GEOD-15876
GSM398687.CEL	E-GEOD-15876
GSM398688.CEL	E-GEOD-15876
GSM398689.CEL	E-GEOD-15876
GSM398690.CEL	E-GEOD-15876
GSM398691.CEL	E-GEOD-15876
GSM398692.CEL	E-GEOD-15876
GSM398693.CEL	E-GEOD-15876
GSM398694.CEL	E-GEOD-15876
GSM398695.CEL	E-GEOD-15876
GSM400269.CEL	E-GEOD-15971
GSM400274.CEL	E-GEOD-15971
GSM400275.CEL	E-GEOD-15971
GSM400277.CEL	E-GEOD-15971
GSM400283.CEL	E-GEOD-15971
GSM400284.CEL	E-GEOD-15971
GSM404351.CEL	E-GEOD-16143
GSM404352.CEL	E-GEOD-16143
GSM404353.CEL	E-GEOD-16143
GSM404354.CEL	E-GEOD-16143
GSM404355.CEL	E-GEOD-16143
GSM404356.CEL	E-GEOD-16143
GSM404357.CEL	E-GEOD-16143
GSM407339.CEL	E-GEOD-16222
GSM407340.CEL	E-GEOD-16222
GSM407341.CEL	E-GEOD-16222
GSM407342.CEL	E-GEOD-16222
GSM407343.CEL	E-GEOD-16222
GSM407344.CEL	E-GEOD-16222
GSM407346.CEL	E-GEOD-16222
GSM407347.CEL	E-GEOD-16222
GSM409671.CEL	E-GEOD-16333
GSM409672.CEL	E-GEOD-16333
GSM409673.CEL	E-GEOD-16333
GSM409674.CEL	E-GEOD-16333
GSM409675.CEL	E-GEOD-16333
GSM409676.CEL	E-GEOD-16333
GSM409677.CEL	E-GEOD-16333
GSM409678.CEL	E-GEOD-16333
GSM409679.CEL	E-GEOD-16333
GSM409680.CEL	E-GEOD-16333
GSM409681.CEL	E-GEOD-16333
GSM409682.CEL	E-GEOD-16333
GSM409683.CEL	E-GEOD-16333
GSM409684.CEL	E-GEOD-16333
GSM409685.CEL	E-GEOD-16333
GSM409686.CEL	E-GEOD-16333
GSM409687.CEL	E-GEOD-16333
GSM409688.CEL	E-GEOD-16333
GSM413915.CEL	E-GEOD-16469
GSM413916.CEL	E-GEOD-16469
GSM413917.CEL	E-GEOD-16469
GSM413936.CEL	E-GEOD-16471
GSM413937.CEL	E-GEOD-16471
GSM413938.CEL	E-GEOD-16471
GSM413939.CEL	E-GEOD-16471
GSM413940.CEL	E-GEOD-16471
GSM413941.CEL	E-GEOD-16471
GSM413942.CEL	E-GEOD-16472
GSM413943.CEL	E-GEOD-16472
GSM413944.CEL	E-GEOD-16472
GSM413945.CEL	E-GEOD-16472
GSM413946.CEL	E-GEOD-16472
GSM413947.CEL	E-GEOD-16472
GSM419025.CEL	E-GEOD-16722
GSM419026.CEL	E-GEOD-16722
GSM419027.CEL	E-GEOD-16722
GSM419028.CEL	E-GEOD-16722
GSM419029.CEL	E-GEOD-16722
GSM419030.CEL	E-GEOD-16722
GSM419031.CEL	E-GEOD-16722
GSM419032.CEL	E-GEOD-16722
GSM419033.CEL	E-GEOD-16722
GSM419034.CEL	E-GEOD-16722
GSM419035.CEL	E-GEOD-16722
GSM419036.CEL	E-GEOD-16722
GSM419037.CEL	E-GEOD-16722
GSM419038.CEL	E-GEOD-16722
GSM419039.CEL	E-GEOD-16722
GSM419040.CEL	E-GEOD-16722
GSM419041.CEL	E-GEOD-16722
GSM419042.CEL	E-GEOD-16722
GSM419043.CEL	E-GEOD-16722
GSM419044.CEL	E-GEOD-16722
GSM419045.CEL	E-GEOD-16722
GSM419046.CEL	E-GEOD-16722
GSM419047.CEL	E-GEOD-16722
GSM419048.CEL	E-GEOD-16722
GSM420232_1904.RG.CEL	E-GEOD-16765
GSM420233_2096.RG.CEL	E-GEOD-16765
GSM420234_1906.RG.CEL	E-GEOD-16765
GSM420235_2063.RG.CEL	E-GEOD-16765
GSM420236_1874.RG.CEL	E-GEOD-16765
GSM420237_1900.RG.CEL	E-GEOD-16765
GSM420238_1902.RG.CEL	E-GEOD-16765
GSM420239_2064.RG.CEL	E-GEOD-16765
GSM420240_1880.RG.CEL	E-GEOD-16765
GSM420241_1908.RG.CEL	E-GEOD-16765
GSM420242_1910.RG.CEL	E-GEOD-16765
GSM420243_2097.RG.CEL	E-GEOD-16765
GSM422673.CEL	E-GEOD-16865
GSM424128.CEL	E-GEOD-16913
GSM424129.CEL	E-GEOD-16913
GSM424130.CEL	E-GEOD-16913
GSM424131.CEL	E-GEOD-16913
GSM424132.CEL	E-GEOD-16913
GSM424133.CEL	E-GEOD-16913
GSM424134.CEL	E-GEOD-16913
GSM424135.CEL	E-GEOD-16913
GSM424780.CEL	E-GEOD-16964
GSM424781.CEL	E-GEOD-16964
GSM424782.CEL	E-GEOD-16964
GSM424783.CEL	E-GEOD-16964
GSM424784.CEL	E-GEOD-16964
GSM424785.CEL	E-GEOD-16964
GSM424786.CEL	E-GEOD-16964
GSM424787.CEL	E-GEOD-16964
GSM424788.CEL	E-GEOD-16964
GSM424789.CEL	E-GEOD-16964
GSM424790.CEL	E-GEOD-16964
GSM424791.CEL	E-GEOD-16964
GSM457028.CEL	E-GEOD-16964
GSM457029.CEL	E-GEOD-16964
GSM457030.CEL	E-GEOD-16964
GSM457031.CEL	E-GEOD-16964
GSM457032.CEL	E-GEOD-16964
GSM457033.CEL	E-GEOD-16964
GSM428912.CEL	E-GEOD-17159
GSM428913.CEL	E-GEOD-17159
GSM428914.CEL	E-GEOD-17159
GSM428915.CEL	E-GEOD-17159
GSM428916.CEL	E-GEOD-17159
GSM428917.CEL	E-GEOD-17159
GSM428918.CEL	E-GEOD-17159
GSM428919.CEL	E-GEOD-17159
GSM428920.CEL	E-GEOD-17159
GSM428921.CEL	E-GEOD-17159
GSM428922.CEL	E-GEOD-17159
GSM428923.CEL	E-GEOD-17159
GSM428925.CEL	E-GEOD-17159
GSM429112.CEL	E-GEOD-17159
GSM429114.CEL	E-GEOD-17159
GSM429315.CEL	E-GEOD-17159
GSM429316.CEL	E-GEOD-17159
GSM429317.CEL	E-GEOD-17159
GSM429318.CEL	E-GEOD-17159
GSM429319.CEL	E-GEOD-17159
GSM429320.CEL	E-GEOD-17159
GSM429324.CEL	E-GEOD-17159
GSM429325.CEL	E-GEOD-17159
GSM429326.CEL	E-GEOD-17159
GSM429327.CEL	E-GEOD-17159
GSM429328.CEL	E-GEOD-17159
GSM429329.CEL	E-GEOD-17159
GSM429330.CEL	E-GEOD-17159
GSM429331.CEL	E-GEOD-17159
GSM429332.CEL	E-GEOD-17159
GSM434381.CEL	E-GEOD-17382
GSM434382.CEL	E-GEOD-17382
GSM434383.CEL	E-GEOD-17382
GSM434384.CEL	E-GEOD-17382
GSM434385.CEL	E-GEOD-17382
GSM434386.CEL	E-GEOD-17382
GSM435673.CEL	E-GEOD-17464
GSM435674.CEL	E-GEOD-17464
GSM435675.CEL	E-GEOD-17464
GSM435676.CEL	E-GEOD-17464
GSM435677.CEL	E-GEOD-17464
GSM435678.CEL	E-GEOD-17464
GSM435679.CEL	E-GEOD-17464
GSM435680.CEL	E-GEOD-17464
GSM435681.CEL	E-GEOD-17464
GSM435682.CEL	E-GEOD-17464
GSM435683.CEL	E-GEOD-17464
GSM435684.CEL	E-GEOD-17464
GSM435685.CEL	E-GEOD-17464
GSM435686.CEL	E-GEOD-17464
GSM435687.CEL	E-GEOD-17464
GSM435688.CEL	E-GEOD-17464
GSM435689.CEL	E-GEOD-17464
GSM435690.CEL	E-GEOD-17464
GSM435691.CEL	E-GEOD-17464
GSM435692.CEL	E-GEOD-17464
GSM435693.CEL	E-GEOD-17464
GSM435694.CEL	E-GEOD-17464
GSM435695.CEL	E-GEOD-17464
GSM435696.CEL	E-GEOD-17464
GSM435697.CEL	E-GEOD-17464
GSM435698.CEL	E-GEOD-17464
GSM435699.CEL	E-GEOD-17464
GSM435700.CEL	E-GEOD-17464
GSM435701.CEL	E-GEOD-17464
GSM435702.CEL	E-GEOD-17464
GSM435703.CEL	E-GEOD-17464
GSM435704.CEL	E-GEOD-17464
GSM435705.CEL	E-GEOD-17464
GSM435706.CEL	E-GEOD-17464
GSM435707.CEL	E-GEOD-17464
GSM435708.CEL	E-GEOD-17464
GSM435709.CEL	E-GEOD-17464
GSM435710.CEL	E-GEOD-17464
GSM435711.CEL	E-GEOD-17464
GSM435712.CEL	E-GEOD-17464
GSM435713.CEL	E-GEOD-17464
GSM435714.CEL	E-GEOD-17464
GSM435715.CEL	E-GEOD-17464
GSM435716.CEL	E-GEOD-17464
GSM435717.CEL	E-GEOD-17464
GSM435718.CEL	E-GEOD-17464
GSM435719.CEL	E-GEOD-17464
GSM435720.CEL	E-GEOD-17464
GSM435721.CEL	E-GEOD-17464
GSM435722.CEL	E-GEOD-17464
GSM435723.CEL	E-GEOD-17464
GSM435724.CEL	E-GEOD-17464
GSM435725.CEL	E-GEOD-17464
GSM435726.CEL	E-GEOD-17464
GSM435727.CEL	E-GEOD-17464
GSM435728.CEL	E-GEOD-17464
GSM435729.CEL	E-GEOD-17464
GSM435730.CEL	E-GEOD-17464
GSM435731.CEL	E-GEOD-17464
GSM435732.CEL	E-GEOD-17464
GSM435733.CEL	E-GEOD-17464
GSM435734.CEL	E-GEOD-17464
GSM435735.CEL	E-GEOD-17464
GSM435736.CEL	E-GEOD-17464
GSM435737.CEL	E-GEOD-17464
GSM435738.CEL	E-GEOD-17464
GSM435739.CEL	E-GEOD-17464
GSM435740.CEL	E-GEOD-17464
GSM435741.CEL	E-GEOD-17464
GSM435742.CEL	E-GEOD-17464
GSM435743.CEL	E-GEOD-17464
GSM435744.CEL	E-GEOD-17464
GSM435745.CEL	E-GEOD-17464
GSM435746.CEL	E-GEOD-17464
GSM435747.CEL	E-GEOD-17464
GSM435748.CEL	E-GEOD-17464
GSM435749.CEL	E-GEOD-17464
GSM435750.CEL	E-GEOD-17464
GSM435751.CEL	E-GEOD-17464
GSM435752.CEL	E-GEOD-17464
GSM435753.CEL	E-GEOD-17464
GSM435754.CEL	E-GEOD-17464
GSM435755.CEL	E-GEOD-17464
GSM435756.CEL	E-GEOD-17464
GSM435757.CEL	E-GEOD-17464
GSM435758.CEL	E-GEOD-17464
GSM435759.CEL	E-GEOD-17464
GSM435760.CEL	E-GEOD-17464
GSM435761.CEL	E-GEOD-17464
GSM435762.CEL	E-GEOD-17464
GSM435763.CEL	E-GEOD-17464
GSM435764.CEL	E-GEOD-17464
GSM435765.CEL	E-GEOD-17464
GSM435766.CEL	E-GEOD-17464
GSM435767.CEL	E-GEOD-17464
GSM435768.CEL	E-GEOD-17464
GSM435769.CEL	E-GEOD-17464
GSM435770.CEL	E-GEOD-17464
GSM435771.CEL	E-GEOD-17464
GSM435933.CEL	E-GEOD-17479
GSM435934.CEL	E-GEOD-17479
GSM435935.CEL	E-GEOD-17479
GSM435936.CEL	E-GEOD-17479
GSM435937.CEL	E-GEOD-17479
GSM435938.CEL	E-GEOD-17479
GSM435939.CEL	E-GEOD-17479
GSM435940.CEL	E-GEOD-17479
GSM435941.CEL	E-GEOD-17479
GSM435942.CEL	E-GEOD-17479
GSM435943.CEL	E-GEOD-17479
GSM435944.CEL	E-GEOD-17479
GSM435945.CEL	E-GEOD-17479
GSM435946.CEL	E-GEOD-17479
GSM435947.CEL	E-GEOD-17479
GSM435948.CEL	E-GEOD-17479
GSM435949.CEL	E-GEOD-17479
GSM435950.CEL	E-GEOD-17479
GSM435951.CEL	E-GEOD-17479
GSM435952.CEL	E-GEOD-17479
GSM435953.CEL	E-GEOD-17479
GSM435954.CEL	E-GEOD-17479
GSM435955.CEL	E-GEOD-17479
GSM435956.CEL	E-GEOD-17479
GSM435957.CEL	E-GEOD-17479
GSM435958.CEL	E-GEOD-17479
GSM435959.CEL	E-GEOD-17479
GSM435960.CEL	E-GEOD-17479
GSM435961.CEL	E-GEOD-17479
GSM435962.CEL	E-GEOD-17479
GSM435963.CEL	E-GEOD-17479
GSM435964.CEL	E-GEOD-17479
GSM435965.CEL	E-GEOD-17479
GSM435966.CEL	E-GEOD-17479
GSM435967.CEL	E-GEOD-17479
GSM435968.CEL	E-GEOD-17479
GSM435969.CEL	E-GEOD-17479
GSM435970.CEL	E-GEOD-17479
GSM435971.CEL	E-GEOD-17479
GSM435972.CEL	E-GEOD-17479
GSM435973.CEL	E-GEOD-17479
GSM435974.CEL	E-GEOD-17479
GSM435975.CEL	E-GEOD-17479
GSM435976.CEL	E-GEOD-17479
GSM435977.CEL	E-GEOD-17479
GSM436174.CEL	E-GEOD-17496
GSM436175.CEL	E-GEOD-17496
GSM436176.CEL	E-GEOD-17496
GSM436177.CEL	E-GEOD-17496
GSM436178.CEL	E-GEOD-17496
GSM436179.CEL	E-GEOD-17496
GSM436180.CEL	E-GEOD-17496
GSM436181.CEL	E-GEOD-17496
GSM436182.CEL	E-GEOD-17496
GSM436260.CEL	E-GEOD-17499
GSM436261.CEL	E-GEOD-17499
GSM436262.CEL	E-GEOD-17499
GSM436263.CEL	E-GEOD-17499
GSM436264.CEL	E-GEOD-17499
GSM436265.CEL	E-GEOD-17499
GSM436266.CEL	E-GEOD-17499
GSM436267.CEL	E-GEOD-17499
GSM436268.CEL	E-GEOD-17499
GSM436269.CEL	E-GEOD-17499
GSM436270.CEL	E-GEOD-17499
GSM436271.CEL	E-GEOD-17499
GSM436272.CEL	E-GEOD-17499
GSM436273.CEL	E-GEOD-17499
GSM436274.CEL	E-GEOD-17499
GSM436275.CEL	E-GEOD-17499
GSM436276.CEL	E-GEOD-17499
GSM436277.CEL	E-GEOD-17499
GSM436315.CEL	E-GEOD-17500
GSM436316.CEL	E-GEOD-17500
GSM436319.CEL	E-GEOD-17500
GSM436320.CEL	E-GEOD-17500
GSM436322.CEL	E-GEOD-17500
GSM436324.CEL	E-GEOD-17500
GSM436325.CEL	E-GEOD-17500
GSM436328.CEL	E-GEOD-17500
GSM436329.CEL	E-GEOD-17500
GSM436330.CEL	E-GEOD-17500
GSM436331.CEL	E-GEOD-17500
GSM439767.CEL	E-GEOD-17610
GSM439768.CEL	E-GEOD-17610
GSM439769.CEL	E-GEOD-17610
GSM439770.CEL	E-GEOD-17610
GSM439771.CEL	E-GEOD-17610
GSM439772.CEL	E-GEOD-17610
GSM439773.CEL	E-GEOD-17610
GSM439774.CEL	E-GEOD-17610
GSM439775.CEL	E-GEOD-17610
GSM441062.CEL	E-GEOD-17675
GSM441063.CEL	E-GEOD-17675
GSM441064.CEL	E-GEOD-17675
GSM441065.CEL	E-GEOD-17675
GSM444737.CEL	E-GEOD-17824
GSM444738.CEL	E-GEOD-17824
GSM444739.CEL	E-GEOD-17824
GSM444740.CEL	E-GEOD-17824
GSM444741.CEL	E-GEOD-17824
GSM444742.CEL	E-GEOD-17824
GSM444743.CEL	E-GEOD-17824
GSM444744.CEL	E-GEOD-17824
GSM444745.CEL	E-GEOD-17824
GSM444746.CEL	E-GEOD-17824
GSM444747.CEL	E-GEOD-17824
GSM444748.CEL	E-GEOD-17824
GSM444749.CEL	E-GEOD-17824
GSM444750.CEL	E-GEOD-17824
GSM444751.CEL	E-GEOD-17824
GSM444752.CEL	E-GEOD-17824
GSM445710.CEL	E-GEOD-17845
GSM445711.CEL	E-GEOD-17845
GSM445712.CEL	E-GEOD-17845
GSM445713.CEL	E-GEOD-17845
GSM445714.CEL	E-GEOD-17845
GSM445715.CEL	E-GEOD-17845
GSM445716.CEL	E-GEOD-17845
GSM445717.CEL	E-GEOD-17845
GSM445718.CEL	E-GEOD-17845
GSM445719.CEL	E-GEOD-17845
GSM445720.CEL	E-GEOD-17845
GSM445721.CEL	E-GEOD-17845
GSM445722.CEL	E-GEOD-17845
GSM445723.CEL	E-GEOD-17845
GSM445724.CEL	E-GEOD-17845
GSM445725.CEL	E-GEOD-17845
GSM445726.CEL	E-GEOD-17845
GSM445727.CEL	E-GEOD-17845
GSM446537.CEL	E-GEOD-17875
GSM446538.CEL	E-GEOD-17875
GSM446539.CEL	E-GEOD-17875
GSM446540.CEL	E-GEOD-17875
GSM446541.CEL	E-GEOD-17875
GSM446542.CEL	E-GEOD-17875
GSM451826.CEL	E-GEOD-18071
GSM451827.CEL	E-GEOD-18071
GSM451828.CEL	E-GEOD-18071
GSM451829.CEL	E-GEOD-18071
GSM451830.CEL	E-GEOD-18071
GSM451831.CEL	E-GEOD-18071
GSM451832.CEL	E-GEOD-18071
GSM451833.CEL	E-GEOD-18071
GSM451834.CEL	E-GEOD-18071
GSM451835.CEL	E-GEOD-18071
GSM451836.CEL	E-GEOD-18071
GSM451837.CEL	E-GEOD-18071
GSM451838.CEL	E-GEOD-18071
GSM451839.CEL	E-GEOD-18071
GSM451840.CEL	E-GEOD-18071
GSM451841.CEL	E-GEOD-18071
GSM451842.CEL	E-GEOD-18071
GSM451843.CEL	E-GEOD-18071
GSM451844.CEL	E-GEOD-18071
GSM451845.CEL	E-GEOD-18071
GSM451846.CEL	E-GEOD-18071
GSM451847.CEL	E-GEOD-18071
GSM451848.CEL	E-GEOD-18071
GSM451849.CEL	E-GEOD-18071
GSM455422_1873.RG.CEL	E-GEOD-18217
GSM455423_1899.RG.CEL	E-GEOD-18217
GSM455424_1871.RG.CEL	E-GEOD-18217
GSM455425_1901.RG.CEL	E-GEOD-18217
GSM455426_1874.RG.CEL	E-GEOD-18217
GSM455427_1900.RG.CEL	E-GEOD-18217
GSM455428_1902.RG.CEL	E-GEOD-18217
GSM455429_2064.RG.CEL	E-GEOD-18217
GSM456423.CEL	E-GEOD-18273
GSM456425.CEL	E-GEOD-18273
GSM456427.CEL	E-GEOD-18273
GSM457188.CEL	E-GEOD-18311
GSM457189.CEL	E-GEOD-18311
GSM457190.CEL	E-GEOD-18311
GSM457191.CEL	E-GEOD-18311
GSM457641.CEL	E-GEOD-18329
GSM457642.CEL	E-GEOD-18329
GSM457643.CEL	E-GEOD-18329
GSM457644.CEL	E-GEOD-18329
GSM457645.CEL	E-GEOD-18329
GSM457646.CEL	E-GEOD-18329
GSM457647.CEL	E-GEOD-18329
GSM457648.CEL	E-GEOD-18329
GSM457649.CEL	E-GEOD-18329
GSM457650.CEL	E-GEOD-18329
GSM457651.CEL	E-GEOD-18329
GSM457652.CEL	E-GEOD-18329
GSM457653.CEL	E-GEOD-18329
GSM457654.CEL	E-GEOD-18329
GSM457655.CEL	E-GEOD-18329
GSM457656.CEL	E-GEOD-18329
GSM457657.CEL	E-GEOD-18329
GSM457658.CEL	E-GEOD-18329
GSM457801.CEL	E-GEOD-18336
GSM457802.CEL	E-GEOD-18336
GSM457803.CEL	E-GEOD-18336
GSM457804.CEL	E-GEOD-18336
GSM459068.CEL	E-GEOD-18417
GSM459069.CEL	E-GEOD-18417
GSM459070.CEL	E-GEOD-18417
GSM459071.CEL	E-GEOD-18417
GSM462524.CEL	E-GEOD-18603
GSM462525.CEL	E-GEOD-18603
GSM462526.CEL	E-GEOD-18603
GSM462527.CEL	E-GEOD-18603
GSM462528.CEL	E-GEOD-18603
GSM462529.CEL	E-GEOD-18603
GSM462884_Col.0_0h_rep1.CEL	E-GEOD-18624
GSM462885_Col.0_0h_rep2.CEL	E-GEOD-18624
GSM462886_Col.0_2h_rep1.CEL	E-GEOD-18624
GSM462887_Col.0_2h_rep2.CEL	E-GEOD-18624
GSM462888_Col.0_24h_rep1.CEL	E-GEOD-18624
GSM462889_Col.0_24h_rep2.CEL	E-GEOD-18624
GSM462890_entr1_0h_rep1.CEL	E-GEOD-18624
GSM462891_entr1_0h_rep2.CEL	E-GEOD-18624
GSM462892_entr1_0h_rep3.CEL	E-GEOD-18624
GSM462893_entr1_0h_rep4.CEL	E-GEOD-18624
GSM462894_entr1_2h_rep1.CEL	E-GEOD-18624
GSM462895_entr1_2h_rep2.CEL	E-GEOD-18624
GSM462896_entr1_2h_rep3.CEL	E-GEOD-18624
GSM462897_entr1_2h_rep4.CEL	E-GEOD-18624
GSM462898_entr1_24h_rep1.CEL	E-GEOD-18624
GSM462899_entr1_24h_rep2.CEL	E-GEOD-18624
GSM462900_entr1_24h_rep3.CEL	E-GEOD-18624
GSM462901_entr1_24h_rep4.CEL	E-GEOD-18624
GSM463011.CEL	E-GEOD-18631
GSM463012.CEL	E-GEOD-18631
GSM463013.CEL	E-GEOD-18631
GSM463014.CEL	E-GEOD-18631
GSM463683_Pecinka_1.1_Mock.22C.0d_Rep1_ATH1.CEL	E-GEOD-18666
GSM463684_Pecinka_1.2_Mock.22C.0d_Rep2_ATH1.CEL	E-GEOD-18666
GSM463685_Pecinka_1.3_heat.stressed.37C.0d_Rep1_ATH1.CEL	E-GEOD-18666
GSM463686_Pecinka_1.4_heat.stressed.37C.0d_Rep2_ATH1.CEL	E-GEOD-18666
GSM463687_Pecinka_1.5_Mock.22C.2d_Rep1_ATH1.CEL	E-GEOD-18666
GSM463688_Pecinka_1.6_Mock.22C.2d_Rep2_ATH1.CEL	E-GEOD-18666
GSM463689_Pecinka_1.7_heat.stressed.37C.2d_Rep1_ATH1.CEL	E-GEOD-18666
GSM463690_Pecinka_1.8_heat.stressed.37C.2d_Rep2_ATH1.CEL	E-GEOD-18666
GSM463691.CEL	E-GEOD-18667
GSM463692.CEL	E-GEOD-18667
GSM463693.CEL	E-GEOD-18667
GSM463694.CEL	E-GEOD-18667
GSM463695.CEL	E-GEOD-18667
GSM463696.CEL	E-GEOD-18667
GSM463697.CEL	E-GEOD-18667
GSM463698.CEL	E-GEOD-18667
GSM463699.CEL	E-GEOD-18667
GSM463700.CEL	E-GEOD-18667
GSM463701.CEL	E-GEOD-18667
GSM463702.CEL	E-GEOD-18667
GSM468786.CEL	E-GEOD-18928
GSM468787.CEL	E-GEOD-18928
GSM468788.CEL	E-GEOD-18928
GSM468789.CEL	E-GEOD-18928
GSM469413.CEL	E-GEOD-18960
GSM469414.CEL	E-GEOD-18960
GSM469415.CEL	E-GEOD-18960
GSM469416.CEL	E-GEOD-18960
GSM469417.CEL	E-GEOD-18960
GSM469418.CEL	E-GEOD-18960
GSM469748.CEL	E-GEOD-18977
GSM469749.CEL	E-GEOD-18977
GSM469750.CEL	E-GEOD-18977
GSM469751.CEL	E-GEOD-18977
GSM469752.CEL	E-GEOD-18977
GSM469753.CEL	E-GEOD-18977
GSM469754.CEL	E-GEOD-18977
GSM469755.CEL	E-GEOD-18977
GSM469756.CEL	E-GEOD-18977
GSM469757.CEL	E-GEOD-18978
GSM469758.CEL	E-GEOD-18978
GSM469759.CEL	E-GEOD-18978
GSM469760.CEL	E-GEOD-18978
GSM469761.CEL	E-GEOD-18978
GSM469762.CEL	E-GEOD-18978
GSM469763.CEL	E-GEOD-18978
GSM469764.CEL	E-GEOD-18978
GSM469765.CEL	E-GEOD-18978
GSM469766.CEL	E-GEOD-18978
GSM469767.CEL	E-GEOD-18978
GSM469768.CEL	E-GEOD-18978
GSM469769.CEL	E-GEOD-18978
GSM469770.CEL	E-GEOD-18978
GSM469771.CEL	E-GEOD-18978
GSM469772.CEL	E-GEOD-18978
GSM469773.CEL	E-GEOD-18978
GSM469774.CEL	E-GEOD-18978
GSM469775.CEL	E-GEOD-18978
GSM469776.CEL	E-GEOD-18978
GSM469777.CEL	E-GEOD-18978
GSM469778.CEL	E-GEOD-18978
GSM469779.CEL	E-GEOD-18978
GSM469780.CEL	E-GEOD-18978
GSM469781.CEL	E-GEOD-18979
GSM469782.CEL	E-GEOD-18979
GSM469783.CEL	E-GEOD-18979
GSM469784.CEL	E-GEOD-18979
GSM469785.CEL	E-GEOD-18979
GSM469786.CEL	E-GEOD-18979
GSM469787.CEL	E-GEOD-18980
GSM469788.CEL	E-GEOD-18980
GSM469789.CEL	E-GEOD-18980
GSM469790.CEL	E-GEOD-18980
GSM469791.CEL	E-GEOD-18980
GSM469792.CEL	E-GEOD-18980
GSM469793.CEL	E-GEOD-18981
GSM469794.CEL	E-GEOD-18981
GSM469795.CEL	E-GEOD-18981
GSM469796.CEL	E-GEOD-18981
GSM469797.CEL	E-GEOD-18981
GSM469798.CEL	E-GEOD-18981
GSM469817.CEL	E-GEOD-18984
GSM469818.CEL	E-GEOD-18984
GSM469819.CEL	E-GEOD-18984
GSM469820.CEL	E-GEOD-18984
GSM469821.CEL	E-GEOD-18984
GSM469822.CEL	E-GEOD-18984
GSM469823.CEL	E-GEOD-18984
GSM469824.CEL	E-GEOD-18984
GSM469825.CEL	E-GEOD-18985
GSM469826.CEL	E-GEOD-18985
GSM469827.CEL	E-GEOD-18985
GSM469828.CEL	E-GEOD-18985
GSM469829.CEL	E-GEOD-18985
GSM469830.CEL	E-GEOD-18985
GSM469831.CEL	E-GEOD-18985
GSM469832.CEL	E-GEOD-18985
GSM469833.CEL	E-GEOD-18985
GSM469834.CEL	E-GEOD-18985
GSM469835.CEL	E-GEOD-18985
GSM469836.CEL	E-GEOD-18985
GSM469837.CEL	E-GEOD-18985
GSM469838.CEL	E-GEOD-18985
GSM469839.CEL	E-GEOD-18985
GSM469840.CEL	E-GEOD-18985
GSM469841.CEL	E-GEOD-18985
GSM469842.CEL	E-GEOD-18985
GSM469843.CEL	E-GEOD-18985
GSM469844.CEL	E-GEOD-18985
GSM469845.CEL	E-GEOD-18985
GSM469846.CEL	E-GEOD-18986
GSM469847.CEL	E-GEOD-18986
GSM469848.CEL	E-GEOD-18986
GSM469849.CEL	E-GEOD-18986
GSM469850.CEL	E-GEOD-18987
GSM469851.CEL	E-GEOD-18987
GSM469852.CEL	E-GEOD-18987
GSM469853.CEL	E-GEOD-18987
GSM469854.CEL	E-GEOD-18988
GSM469855.CEL	E-GEOD-18988
GSM469856.CEL	E-GEOD-18988
GSM469857.CEL	E-GEOD-18988
GSM469858.CEL	E-GEOD-18988
GSM469859.CEL	E-GEOD-18988
GSM469860.CEL	E-GEOD-18988
GSM469861.CEL	E-GEOD-18988
GSM469862.CEL	E-GEOD-18988
GSM476787.CEL	E-GEOD-19241
GSM476788.CEL	E-GEOD-19241
GSM476789.CEL	E-GEOD-19241
GSM476790.CEL	E-GEOD-19241
GSM476791.CEL	E-GEOD-19241
GSM476792.CEL	E-GEOD-19241
GSM476793.CEL	E-GEOD-19241
GSM476794.CEL	E-GEOD-19241
GSM476795.CEL	E-GEOD-19241
GSM476796.CEL	E-GEOD-19241
GSM476797.CEL	E-GEOD-19241
GSM476798.CEL	E-GEOD-19241
GSM476799.CEL	E-GEOD-19242
GSM476800.CEL	E-GEOD-19242
GSM476801.CEL	E-GEOD-19242
GSM476802.CEL	E-GEOD-19242
GSM476803.CEL	E-GEOD-19242
GSM476804.CEL	E-GEOD-19242
GSM476821.CEL	E-GEOD-19244
GSM476822.CEL	E-GEOD-19244
GSM476823.CEL	E-GEOD-19244
GSM476824.CEL	E-GEOD-19244
GSM476825.CEL	E-GEOD-19244
GSM476826.CEL	E-GEOD-19244
GSM476827.CEL	E-GEOD-19245
GSM476828.CEL	E-GEOD-19245
GSM476829.CEL	E-GEOD-19245
GSM476830.CEL	E-GEOD-19245
GSM476831.CEL	E-GEOD-19245
GSM476832.CEL	E-GEOD-19245
GSM476833.CEL	E-GEOD-19245
GSM476834.CEL	E-GEOD-19245
GSM476835.CEL	E-GEOD-19245
GSM476836.CEL	E-GEOD-19245
GSM476837.CEL	E-GEOD-19245
GSM476838.CEL	E-GEOD-19245
GSM476839.CEL	E-GEOD-19245
GSM476840.CEL	E-GEOD-19245
GSM476841.CEL	E-GEOD-19245
GSM476842.CEL	E-GEOD-19245
GSM476843.CEL	E-GEOD-19245
GSM476844.CEL	E-GEOD-19245
GSM476845.CEL	E-GEOD-19245
GSM476846.CEL	E-GEOD-19245
GSM476847.CEL	E-GEOD-19245
GSM476848.CEL	E-GEOD-19245
GSM476849.CEL	E-GEOD-19245
GSM476850.CEL	E-GEOD-19245
GSM477813.CEL	E-GEOD-19253
GSM477815.CEL	E-GEOD-19253
GSM477816.CEL	E-GEOD-19253
GSM477817.CEL	E-GEOD-19253
GSM477818.CEL	E-GEOD-19253
GSM477819.CEL	E-GEOD-19253
GSM477828.CEL	E-GEOD-19255
GSM477829.CEL	E-GEOD-19255
GSM477830.CEL	E-GEOD-19255
GSM477831.CEL	E-GEOD-19255
GSM477832.CEL	E-GEOD-19255
GSM477833.CEL	E-GEOD-19255
GSM477834.CEL	E-GEOD-19255
GSM477835.CEL	E-GEOD-19255
GSM477836.CEL	E-GEOD-19255
GSM477837.CEL	E-GEOD-19255
GSM477838.CEL	E-GEOD-19255
GSM477839.CEL	E-GEOD-19255
GSM477840.CEL	E-GEOD-19255
GSM477841.CEL	E-GEOD-19255
GSM477842.CEL	E-GEOD-19255
GSM477843.CEL	E-GEOD-19255
GSM477844.CEL	E-GEOD-19256
GSM477845.CEL	E-GEOD-19256
GSM477846.CEL	E-GEOD-19256
GSM477847.CEL	E-GEOD-19256
GSM477857.CEL	E-GEOD-19258
GSM477858.CEL	E-GEOD-19258
GSM477859.CEL	E-GEOD-19258
GSM477860.CEL	E-GEOD-19258
GSM477861.CEL	E-GEOD-19258
GSM477862.CEL	E-GEOD-19258
GSM477863.CEL	E-GEOD-19258
GSM477864.CEL	E-GEOD-19258
GSM477865.CEL	E-GEOD-19258
GSM477866.CEL	E-GEOD-19258
GSM477867.CEL	E-GEOD-19258
GSM477868.CEL	E-GEOD-19258
GSM477869.CEL	E-GEOD-19258
GSM477870.CEL	E-GEOD-19258
GSM477871.CEL	E-GEOD-19258
GSM477872.CEL	E-GEOD-19258
GSM477873.CEL	E-GEOD-19259
GSM477874.CEL	E-GEOD-19259
GSM477875.CEL	E-GEOD-19259
GSM477876.CEL	E-GEOD-19259
GSM477877.CEL	E-GEOD-19259
GSM477878.CEL	E-GEOD-19259
GSM477879.CEL	E-GEOD-19259
GSM477880.CEL	E-GEOD-19259
GSM477881.CEL	E-GEOD-19259
GSM477882.CEL	E-GEOD-19259
GSM477883.CEL	E-GEOD-19259
GSM477884.CEL	E-GEOD-19260
GSM477885.CEL	E-GEOD-19260
GSM477886.CEL	E-GEOD-19260
GSM477887.CEL	E-GEOD-19260
GSM477888.CEL	E-GEOD-19260
GSM477889.CEL	E-GEOD-19260
GSM477890.CEL	E-GEOD-19260
GSM477891.CEL	E-GEOD-19260
GSM477892.CEL	E-GEOD-19260
GSM477893.CEL	E-GEOD-19260
GSM477894.CEL	E-GEOD-19260
GSM477895.CEL	E-GEOD-19260
GSM477896.CEL	E-GEOD-19261
GSM477897.CEL	E-GEOD-19261
GSM477898.CEL	E-GEOD-19261
GSM477899.CEL	E-GEOD-19261
GSM477900.CEL	E-GEOD-19261
GSM477901.CEL	E-GEOD-19261
GSM477902.CEL	E-GEOD-19261
GSM477903.CEL	E-GEOD-19261
GSM477904.CEL	E-GEOD-19261
GSM477905.CEL	E-GEOD-19261
GSM477906.CEL	E-GEOD-19261
GSM477907.CEL	E-GEOD-19261
GSM477908.CEL	E-GEOD-19261
GSM477909.CEL	E-GEOD-19261
GSM477910.CEL	E-GEOD-19261
GSM477911.CEL	E-GEOD-19261
GSM477912.CEL	E-GEOD-19262
GSM477913.CEL	E-GEOD-19262
GSM477914.CEL	E-GEOD-19263
GSM477915.CEL	E-GEOD-19263
GSM477916.CEL	E-GEOD-19263
GSM477917.CEL	E-GEOD-19263
GSM477918.CEL	E-GEOD-19263
GSM477919.CEL	E-GEOD-19263
GSM477920.CEL	E-GEOD-19263
GSM477921.CEL	E-GEOD-19263
GSM477922.CEL	E-GEOD-19263
GSM477923.CEL	E-GEOD-19263
GSM477924.CEL	E-GEOD-19263
GSM477925.CEL	E-GEOD-19263
GSM477926.CEL	E-GEOD-19263
GSM477927.CEL	E-GEOD-19263
GSM477928.CEL	E-GEOD-19263
GSM477929.CEL	E-GEOD-19263
GSM477930.CEL	E-GEOD-19264
GSM477931.CEL	E-GEOD-19264
GSM477932.CEL	E-GEOD-19264
GSM477933.CEL	E-GEOD-19264
GSM477934.CEL	E-GEOD-19264
GSM477935.CEL	E-GEOD-19264
GSM477936.CEL	E-GEOD-19264
GSM477937.CEL	E-GEOD-19264
GSM477938.CEL	E-GEOD-19264
GSM477939.CEL	E-GEOD-19264
GSM477940.CEL	E-GEOD-19264
GSM477941.CEL	E-GEOD-19264
GSM477942.CEL	E-GEOD-19264
GSM477943.CEL	E-GEOD-19264
GSM477944.CEL	E-GEOD-19264
GSM477945.CEL	E-GEOD-19264
GSM477946.CEL	E-GEOD-19264
GSM477947.CEL	E-GEOD-19264
GSM477948.CEL	E-GEOD-19264
GSM477949.CEL	E-GEOD-19264
GSM477950.CEL	E-GEOD-19264
GSM477951.CEL	E-GEOD-19264
GSM477952.CEL	E-GEOD-19264
GSM477953.CEL	E-GEOD-19264
GSM477954.CEL	E-GEOD-19264
GSM477955.CEL	E-GEOD-19264
GSM477956.CEL	E-GEOD-19264
GSM477957.CEL	E-GEOD-19265
GSM477958.CEL	E-GEOD-19265
GSM477959.CEL	E-GEOD-19265
GSM477960.CEL	E-GEOD-19265
GSM477961.CEL	E-GEOD-19265
GSM477962.CEL	E-GEOD-19265
GSM477963.CEL	E-GEOD-19265
GSM477964.CEL	E-GEOD-19265
GSM477965.CEL	E-GEOD-19265
GSM477966.CEL	E-GEOD-19265
GSM477967.CEL	E-GEOD-19266
GSM477968.CEL	E-GEOD-19266
GSM477969.CEL	E-GEOD-19266
GSM477970.CEL	E-GEOD-19266
GSM477971.CEL	E-GEOD-19266
GSM477972.CEL	E-GEOD-19266
GSM477973.CEL	E-GEOD-19266
GSM477974.CEL	E-GEOD-19266
GSM477975.CEL	E-GEOD-19266
GSM477976.CEL	E-GEOD-19266
GSM477977.CEL	E-GEOD-19266
GSM477978.CEL	E-GEOD-19266
GSM477979.CEL	E-GEOD-19266
GSM477980.CEL	E-GEOD-19266
GSM477981.CEL	E-GEOD-19266
GSM477982.CEL	E-GEOD-19266
GSM477983.CEL	E-GEOD-19266
GSM477984.CEL	E-GEOD-19266
GSM478006.CEL	E-GEOD-19269
GSM478007.CEL	E-GEOD-19269
GSM478008.CEL	E-GEOD-19269
GSM478009.CEL	E-GEOD-19269
GSM478010.CEL	E-GEOD-19269
GSM478011.CEL	E-GEOD-19269
GSM478012.CEL	E-GEOD-19269
GSM478013.CEL	E-GEOD-19269
GSM478014.CEL	E-GEOD-19269
GSM478022.CEL	E-GEOD-19271
GSM478023.CEL	E-GEOD-19271
GSM478024.CEL	E-GEOD-19271
GSM478025.CEL	E-GEOD-19271
GSM478026.CEL	E-GEOD-19271
GSM478027.CEL	E-GEOD-19271
GSM478028.CEL	E-GEOD-19271
GSM478029.CEL	E-GEOD-19271
GSM478030.CEL	E-GEOD-19271
GSM478031.CEL	E-GEOD-19271
GSM478032.CEL	E-GEOD-19271
GSM478033.CEL	E-GEOD-19271
GSM478034.CEL	E-GEOD-19271
GSM478035.CEL	E-GEOD-19271
GSM478036.CEL	E-GEOD-19271
GSM478037.CEL	E-GEOD-19271
GSM478038.CEL	E-GEOD-19271
GSM478039.CEL	E-GEOD-19271
GSM478040.CEL	E-GEOD-19271
GSM478041.CEL	E-GEOD-19271
GSM478042.CEL	E-GEOD-19271
GSM478043.CEL	E-GEOD-19271
GSM478044.CEL	E-GEOD-19271
GSM478045.CEL	E-GEOD-19271
GSM478046.CEL	E-GEOD-19271
GSM478047.CEL	E-GEOD-19271
GSM478048.CEL	E-GEOD-19271
GSM478049.CEL	E-GEOD-19271
GSM478050.CEL	E-GEOD-19271
GSM478051.CEL	E-GEOD-19271
GSM478052.CEL	E-GEOD-19271
GSM478053.CEL	E-GEOD-19271
GSM478054.CEL	E-GEOD-19271
GSM478055.CEL	E-GEOD-19271
GSM478056.CEL	E-GEOD-19271
GSM478057.CEL	E-GEOD-19271
GSM478058.CEL	E-GEOD-19271
GSM478059.CEL	E-GEOD-19271
GSM478060.CEL	E-GEOD-19271
GSM478061.CEL	E-GEOD-19271
GSM478062.CEL	E-GEOD-19271
GSM478063.CEL	E-GEOD-19271
GSM478064.CEL	E-GEOD-19271
GSM478065.CEL	E-GEOD-19271
GSM478066.CEL	E-GEOD-19271
GSM478067.CEL	E-GEOD-19271
GSM478068.CEL	E-GEOD-19271
GSM478069.CEL	E-GEOD-19271
GSM478070.CEL	E-GEOD-19271
GSM478071.CEL	E-GEOD-19271
GSM478072.CEL	E-GEOD-19271
GSM478073.CEL	E-GEOD-19271
GSM478074.CEL	E-GEOD-19271
GSM478075.CEL	E-GEOD-19271
GSM478076.CEL	E-GEOD-19271
GSM478077.CEL	E-GEOD-19271
GSM478078.CEL	E-GEOD-19271
GSM478079.CEL	E-GEOD-19271
GSM478080.CEL	E-GEOD-19271
GSM478081.CEL	E-GEOD-19271
GSM478082.CEL	E-GEOD-19271
GSM478083.CEL	E-GEOD-19271
GSM478084.CEL	E-GEOD-19271
GSM478085.CEL	E-GEOD-19271
GSM478086.CEL	E-GEOD-19271
GSM478087.CEL	E-GEOD-19271
GSM478088.CEL	E-GEOD-19271
GSM478089.CEL	E-GEOD-19271
[truncated: 9,115 more rows]

## Sheet: Sly_microarrays
GSM359119.CEL	E-GEOD-14358
GSM359120.CEL	E-GEOD-14358
GSM359121.CEL	E-GEOD-14358
GSM359122.CEL	E-GEOD-14358
GSM359123.CEL	E-GEOD-14358
GSM359124.CEL	E-GEOD-14358
GSM359125.CEL	E-GEOD-14358
GSM359126.CEL	E-GEOD-14358
GSM359127.CEL	E-GEOD-14358
GSM359128.CEL	E-GEOD-14358
GSM359129.CEL	E-GEOD-14358
GSM359130.CEL	E-GEOD-14358
GSM359131.CEL	E-GEOD-14358
GSM359132.CEL	E-GEOD-14358
GSM359133.CEL	E-GEOD-14358
GSM359134.CEL	E-GEOD-14358
GSM359135.CEL	E-GEOD-14358
GSM365396.CEL	E-GEOD-14637
GSM365397.CEL	E-GEOD-14637
GSM365398.CEL	E-GEOD-14637
GSM365399.CEL	E-GEOD-14637
GSM365400.CEL	E-GEOD-14637
GSM365401.CEL	E-GEOD-14637
GSM365402.CEL	E-GEOD-14637
GSM365403.CEL	E-GEOD-14637
GSM365404.CEL	E-GEOD-14637
GSM365405.CEL	E-GEOD-14637
GSM365406.CEL	E-GEOD-14637
GSM365407.CEL	E-GEOD-14637
GSM365408.CEL	E-GEOD-14637
GSM365409.CEL	E-GEOD-14637
GSM365410.CEL	E-GEOD-14637
GSM365411.CEL	E-GEOD-14637
GSM365412.CEL	E-GEOD-14637
GSM365413.CEL	E-GEOD-14637
GSM412055.CEL	E-GEOD-16401
GSM412056.CEL	E-GEOD-16401
GSM412057.CEL	E-GEOD-16401
GSM412058.CEL	E-GEOD-16401
GSM412063.CEL	E-GEOD-16401
GSM412064.CEL	E-GEOD-16401
GSM412065.CEL	E-GEOD-16401
GSM412066.CEL	E-GEOD-16401
GSM412067.CEL	E-GEOD-16401
GSM412068.CEL	E-GEOD-16401
GSM412069.CEL	E-GEOD-16401
GSM412070.CEL	E-GEOD-16401
GSM431406.CEL	E-GEOD-17222
GSM431407.CEL	E-GEOD-17222
GSM431408.CEL	E-GEOD-17222
GSM480165.CEL	E-GEOD-19326
GSM480166.CEL	E-GEOD-19326
GSM480167.CEL	E-GEOD-19326
GSM480168.CEL	E-GEOD-19326
GSM480169.CEL	E-GEOD-19326
GSM480170.CEL	E-GEOD-19326
GSM480171.CEL	E-GEOD-19326
GSM480172.CEL	E-GEOD-19326
GSM480173.CEL	E-GEOD-19326
GSM480174.CEL	E-GEOD-19326
GSM480175.CEL	E-GEOD-19326
GSM480176.CEL	E-GEOD-19326
GSM480177.CEL	E-GEOD-19326
GSM480178.CEL	E-GEOD-19326
GSM480179.CEL	E-GEOD-19326
GSM480180.CEL	E-GEOD-19326
GSM480181.CEL	E-GEOD-19326
GSM480182.CEL	E-GEOD-19326
GSM480183.CEL	E-GEOD-19326
GSM480184.CEL	E-GEOD-19326
GSM480185.CEL	E-GEOD-19326
GSM480186.CEL	E-GEOD-19326
GSM480187.CEL	E-GEOD-19326
GSM480188.CEL	E-GEOD-19326
GSM480189.CEL	E-GEOD-19326
GSM480190.CEL	E-GEOD-19326
GSM480191.CEL	E-GEOD-19326
GSM480192.CEL	E-GEOD-19326
GSM480193.CEL	E-GEOD-19326
GSM480194.CEL	E-GEOD-19326
GSM480195.CEL	E-GEOD-19326
GSM480196.CEL	E-GEOD-19326
GSM480197.CEL	E-GEOD-19326
GSM480198.CEL	E-GEOD-19326
GSM480199.CEL	E-GEOD-19326
GSM480200.CEL	E-GEOD-19326
GSM480201.CEL	E-GEOD-19326
GSM480202.CEL	E-GEOD-19326
GSM480203.CEL	E-GEOD-19326
GSM480204.CEL	E-GEOD-19326
GSM480205.CEL	E-GEOD-19326
GSM480206.CEL	E-GEOD-19326
GSM480207.CEL	E-GEOD-19326
GSM480208.CEL	E-GEOD-19326
GSM480209.CEL	E-GEOD-19326
GSM480210.CEL	E-GEOD-19326
GSM480211.CEL	E-GEOD-19326
GSM480212.CEL	E-GEOD-19326
GSM480213.CEL	E-GEOD-19326
GSM480214.CEL	E-GEOD-19326
GSM480215.CEL	E-GEOD-19326
GSM480216.CEL	E-GEOD-19326
GSM480217.CEL	E-GEOD-19326
GSM480218.CEL	E-GEOD-19326
GSM480219.CEL	E-GEOD-19326
GSM480220.CEL	E-GEOD-19326
GSM480221.CEL	E-GEOD-19326
GSM480222.CEL	E-GEOD-19326
GSM480223.CEL	E-GEOD-19326
GSM480224.CEL	E-GEOD-19326
GSM480225.CEL	E-GEOD-19326
GSM480226.CEL	E-GEOD-19326
GSM480227.CEL	E-GEOD-19326
GSM480228.CEL	E-GEOD-19326
GSM480229.CEL	E-GEOD-19326
GSM480230.CEL	E-GEOD-19326
GSM480231.CEL	E-GEOD-19326
GSM494292.CEL	E-GEOD-19787
GSM494293.CEL	E-GEOD-19787
GSM494294.CEL	E-GEOD-19787
GSM494295.CEL	E-GEOD-19787
GSM494296.CEL	E-GEOD-19787
GSM494297.CEL	E-GEOD-19787
GSM494298.CEL	E-GEOD-19787
GSM494299.CEL	E-GEOD-19787
GSM494300.CEL	E-GEOD-19787
GSM494301.CEL	E-GEOD-19787
GSM494302.CEL	E-GEOD-19787
GSM494303.CEL	E-GEOD-19787
GSM494344.CEL	E-GEOD-19792
GSM494345.CEL	E-GEOD-19792
GSM494346.CEL	E-GEOD-19792
GSM494347.CEL	E-GEOD-19792
GSM494348.CEL	E-GEOD-19792
GSM494349.CEL	E-GEOD-19792
GSM494350.CEL	E-GEOD-19792
GSM494351.CEL	E-GEOD-19792
GSM520231.CEL	E-GEOD-20720
GSM520232.CEL	E-GEOD-20720
GSM520233.CEL	E-GEOD-20720
GSM520234.CEL	E-GEOD-20720
GSM520235.CEL	E-GEOD-20720
GSM520236.CEL	E-GEOD-20720
GSM520237.CEL	E-GEOD-20720
GSM520238.CEL	E-GEOD-20720
GSM520239.CEL	E-GEOD-20720
GSM520240.CEL	E-GEOD-20720
GSM520241.CEL	E-GEOD-20720
GSM520242.CEL	E-GEOD-20720
GSM520243.CEL	E-GEOD-20720
GSM520244.CEL	E-GEOD-20720
GSM520245.CEL	E-GEOD-20720
GSM520246.CEL	E-GEOD-20720
GSM520247.CEL	E-GEOD-20720
GSM520248.CEL	E-GEOD-20720
GSM525126.CEL	E-GEOD-21020
GSM525127.CEL	E-GEOD-21020
GSM525128.CEL	E-GEOD-21020
GSM525129.CEL	E-GEOD-21020
GSM525130.CEL	E-GEOD-21020
GSM525131.CEL	E-GEOD-21020
GSM525132.CEL	E-GEOD-21020
GSM525133.CEL	E-GEOD-21020
GSM525134.CEL	E-GEOD-21020
GSM546597.CEL	E-GEOD-21999
GSM546978.CEL	E-GEOD-21999
GSM546979.CEL	E-GEOD-21999
GSM546980.CEL	E-GEOD-21999
GSM546981.CEL	E-GEOD-21999
GSM546982.CEL	E-GEOD-21999
GSM546983.CEL	E-GEOD-21999
GSM546984.CEL	E-GEOD-21999
GSM549633.CEL	E-GEOD-22110
GSM549634.CEL	E-GEOD-22110
GSM549635.CEL	E-GEOD-22110
GSM549636.CEL	E-GEOD-22110
GSM549637.CEL	E-GEOD-22110
GSM549638.CEL	E-GEOD-22110
GSM549639.CEL	E-GEOD-22110
GSM549640.CEL	E-GEOD-22110
GSM549641.CEL	E-GEOD-22110
GSM549642.CEL	E-GEOD-22110
GSM549643.CEL	E-GEOD-22110
GSM549644.CEL	E-GEOD-22110
GSM555104.CEL	E-GEOD-22300
GSM555105.CEL	E-GEOD-22300
GSM555106.CEL	E-GEOD-22300
GSM555107.CEL	E-GEOD-22300
GSM555108.CEL	E-GEOD-22300
GSM555109.CEL	E-GEOD-22300
GSM555110.CEL	E-GEOD-22300
GSM555111.CEL	E-GEOD-22300
GSM555112.CEL	E-GEOD-22300
GSM555113.CEL	E-GEOD-22300
GSM555140_DSC_1.CEL	E-GEOD-22304
GSM555141_DSC_2.CEL	E-GEOD-22304
GSM555142_DSC_3.CEL	E-GEOD-22304
GSM555143_DST_1.CEL	E-GEOD-22304
GSM555144_DST_2.CEL	E-GEOD-22304
GSM555145_DST_3.CEL	E-GEOD-22304
GSM555146_DTC_1.CEL	E-GEOD-22304
GSM555147_DTC_2.CEL	E-GEOD-22304
GSM555148_DTC_3.CEL	E-GEOD-22304
GSM555149_DTT_1.CEL	E-GEOD-22304
GSM555150_DTT_2.CEL	E-GEOD-22304
GSM555151_DTT_3.CEL	E-GEOD-22304
GSM555152_HSC_1.CEL	E-GEOD-22304
GSM555153_HSC_2.CEL	E-GEOD-22304
GSM555154_HSC_3.CEL	E-GEOD-22304
GSM555155_HST_1.CEL	E-GEOD-22304
GSM555156_HST_2.CEL	E-GEOD-22304
GSM555157_HST_3.CEL	E-GEOD-22304
GSM555158_HTC_1.CEL	E-GEOD-22304
GSM555159_HTC_2.CEL	E-GEOD-22304
GSM555161_HTC_3.CEL	E-GEOD-22304
GSM555163_HTT_1.CEL	E-GEOD-22304
GSM555164_HTT_2.CEL	E-GEOD-22304
GSM555165_HTT_3.CEL	E-GEOD-22304
GSM563723_EA09092_99685_Tomato_0.1.R.CEL	E-GEOD-22803
GSM563724_EA09092_99686_Tomato_0.2.R.CEL	E-GEOD-22803
GSM563725_EA09092_99687_Tomato_50.1.R.CEL	E-GEOD-22803
GSM563726_EA09092_99688_Tomato_50.2.R.CEL	E-GEOD-22803
GSM563727_EA09092_99689_Tomato_100.1.R.CEL	E-GEOD-22803
GSM563728_EA09092_99690_Tomato_100.2.R.CEL	E-GEOD-22803
GSM563729_EA09092_99691_Tomato_200.1.R.CEL	E-GEOD-22803
GSM563730_EA09092_99692_Tomato_200.2.R.CEL	E-GEOD-22803
GSM563731_EA09092_99693_Tomato_AC.50.1.R.CEL	E-GEOD-22803
GSM563732_EA09092_99694_Tomato_AC.50.2.R.CEL	E-GEOD-22803
GSM563733_EA09092_99695_Tomato_0.1.L.CEL	E-GEOD-22803
GSM563734_EA09092_99696_Tomato_0.2.L.CEL	E-GEOD-22803
GSM563735_EA09092_99697_Tomato_50.1.L.CEL	E-GEOD-22803
GSM563736_EA09092_99698_Tomato_50.2.L.CEL	E-GEOD-22803
GSM563737_EA09092_99699_Tomato_100.1.L.CEL	E-GEOD-22803
GSM563738_EA09092_99700_Tomato_100.2.L.CEL	E-GEOD-22803
GSM563739_EA09092_99701_Tomato_200.1.L.CEL	E-GEOD-22803
GSM563740_EA09092_99702_Tomato_200.2.L.CEL	E-GEOD-22803
GSM563741_EA09092_99703_Tomato_AC.50.1.L.CEL	E-GEOD-22803
GSM563742_EA09092_99704_Tomato_AC.50.2.L.CEL	E-GEOD-22803
GSM579198.CEL	E-GEOD-23626
GSM579199.CEL	E-GEOD-23626
GSM579200.CEL	E-GEOD-23626
GSM579201.CEL	E-GEOD-23626
GSM579202.CEL	E-GEOD-23626
GSM579203.CEL	E-GEOD-23626
GSM749841_1.CEL	E-GEOD-30270
GSM749842_2.CEL	E-GEOD-30270
GSM749843_3.CEL	E-GEOD-30270
GSM749844_4.CEL	E-GEOD-30270
GSM749845_5.CEL	E-GEOD-30270
GSM749846_6.CEL	E-GEOD-30270
GSM749847_7.CEL	E-GEOD-30270
GSM749848_8.CEL	E-GEOD-30270
GSM749849_9.CEL	E-GEOD-30270
GSM749850_10.CEL	E-GEOD-30270
GSM749851_11.CEL	E-GEOD-30270
GSM749852_12.CEL	E-GEOD-30270
GSM749853_13.CEL	E-GEOD-30270
GSM749854_14.CEL	E-GEOD-30270
GSM749855_15.CEL	E-GEOD-30270
GSM749856_16.CEL	E-GEOD-30270
GSM749857_17.CEL	E-GEOD-30270
GSM749858_18.CEL	E-GEOD-30270
GSM749859_19.CEL	E-GEOD-30270
GSM749860_20.CEL	E-GEOD-30270
GSM749861_21.CEL	E-GEOD-30270
GSM749862_22.CEL	E-GEOD-30270
GSM749863_23.CEL	E-GEOD-30270
GSM749864_24.CEL	E-GEOD-30270
GSM749865_25.CEL	E-GEOD-30270
GSM749866_26.CEL	E-GEOD-30270
GSM749867_27.CEL	E-GEOD-30270
GSM749868_28.CEL	E-GEOD-30270
GSM749869_29.CEL	E-GEOD-30270
GSM749870_30.CEL	E-GEOD-30270
GSM789207.CEL	E-GEOD-31807
GSM789208.CEL	E-GEOD-31807
GSM789209.CEL	E-GEOD-31807
GSM789210.CEL	E-GEOD-31807
GSM789211.CEL	E-GEOD-31807
GSM789212.CEL	E-GEOD-31807
GSM789213.CEL	E-GEOD-31807
GSM789214.CEL	E-GEOD-31807
GSM789215.CEL	E-GEOD-31807
GSM789216.CEL	E-GEOD-31807
GSM789217.CEL	E-GEOD-31807
GSM789218.CEL	E-GEOD-31807
GSM821376_01.CO1.CEL	E-GEOD-33177
GSM821377_02.CO2.CEL	E-GEOD-33177
GSM821378_01.CO4.CEL	E-GEOD-33177
GSM821379_05.P15.CEL	E-GEOD-33177
GSM821380_06.P16.CEL	E-GEOD-33177
GSM821381_07.P13.CEL	E-GEOD-33177
GSM821382_08.P14.CEL	E-GEOD-33177
GSM860760.CEL	E-GEOD-35020
GSM860761.CEL	E-GEOD-35020
GSM860762.CEL	E-GEOD-35020
GSM860763.CEL	E-GEOD-35020
GSM860764.CEL	E-GEOD-35020
GSM860765.CEL	E-GEOD-35020
GSM860766.CEL	E-GEOD-35020
GSM860767.CEL	E-GEOD-35020
GSM860768.CEL	E-GEOD-35020
GSM860769.CEL	E-GEOD-35020
GSM860770.CEL	E-GEOD-35020
GSM860771.CEL	E-GEOD-35020
GSM860772.CEL	E-GEOD-35020
GSM860773.CEL	E-GEOD-35020
GSM860774.CEL	E-GEOD-35020
GSM860775.CEL	E-GEOD-35020
GSM860776.CEL	E-GEOD-35020
GSM860777.CEL	E-GEOD-35020
GSM860778.CEL	E-GEOD-35020
GSM860779.CEL	E-GEOD-35020
GSM871710_Araujo_B1_20110722.CEL	E-GEOD-35618
GSM871711_Araujo_B2_20110722.CEL	E-GEOD-35618
GSM871712_Araujo_B3_20110722.CEL	E-GEOD-35618
GSM871713_Araujo_B4_20110722.CEL	E-GEOD-35618
GSM871714_Araujo_G1_20110722.CEL	E-GEOD-35618
GSM871715_Araujo_G2_20110722.CEL	E-GEOD-35618
GSM871716_Araujo_G3_20110722.CEL	E-GEOD-35618
GSM871717_Araujo_G4_20110722.CEL	E-GEOD-35618
GSM929725_mpxcpT42W_.rep1.CEL	E-GEOD-37905
GSM929726_mpxcpT42W_.rep2.CEL	E-GEOD-37905
GSM929727_mpxcpT42W_.rep3.CEL	E-GEOD-37905
GSM929728_MPxCPT42W.rep1.CEL	E-GEOD-37905
GSM929729_MPxCPT42W.rep2.CEL	E-GEOD-37905
GSM929730_MPxCPT42W.rep3.CEL	E-GEOD-37905
GSM980833_tomato1.CEL	E-GEOD-39894
GSM980834_tomato2.CEL	E-GEOD-39894
GSM980835_tomato3.CEL	E-GEOD-39894
GSM980836_tomato4.CEL	E-GEOD-39894
GSM980837_tomato5.CEL	E-GEOD-39894
GSM980838_tomato6.CEL	E-GEOD-39894
GSM980839_tomato7.CEL	E-GEOD-39894
GSM980840_tomato8.CEL	E-GEOD-39894
GSM980841_tomato9.CEL	E-GEOD-39894
GSM980842_tomato10.CEL	E-GEOD-39894
GSM980843_tomato11.CEL	E-GEOD-39894
GSM980844_tomato12.CEL	E-GEOD-39894
GSM980845_tomato13.CEL	E-GEOD-39894
GSM980846_tomato14.CEL	E-GEOD-39894
GSM980847_tomato15.CEL	E-GEOD-39894
GSM980848_tomato16.CEL	E-GEOD-39894
GSM980849_tomato17.CEL	E-GEOD-39894
GSM980850_tomato18.CEL	E-GEOD-39894
GSM980851_tomato19.CEL	E-GEOD-39894
GSM980852_tomato20.CEL	E-GEOD-39894
GSM980853_tomato21.CEL	E-GEOD-39894
GSM980854_tomato22.CEL	E-GEOD-39894
GSM980855_tomato23.CEL	E-GEOD-39894
GSM980856_tomato24.CEL	E-GEOD-39894
GSM980857_tomato25.CEL	E-GEOD-39894
GSM980858_tomato26.CEL	E-GEOD-39894
GSM980859_tomato27.CEL	E-GEOD-39894
GSM980860_tomato28.CEL	E-GEOD-39894
GSM980861_tomato29.CEL	E-GEOD-39894
GSM980862_tomato30.CEL	E-GEOD-39894
GSM980863_tomato31.CEL	E-GEOD-39894
GSM980864_tomato32.CEL	E-GEOD-39894
GSM980865_tomato33.CEL	E-GEOD-39894
GSM980866_tomato34.CEL	E-GEOD-39894
GSM980867_tomato35.CEL	E-GEOD-39894
GSM980868_tomato36.CEL	E-GEOD-39894
GSM980869_tomato37.CEL	E-GEOD-39894
GSM980870_tomato38.CEL	E-GEOD-39894
GSM980871_tomato39.CEL	E-GEOD-39894
GSM980872_tomato40.CEL	E-GEOD-39894
GSM980873_tomato41.CEL	E-GEOD-39894
GSM980874_tomato42.CEL	E-GEOD-39894
GSM980875_tomato43.CEL	E-GEOD-39894
GSM980876_tomato44.CEL	E-GEOD-39894
GSM980877_tomato45.CEL	E-GEOD-39894
GSM980878_tomato46.CEL	E-GEOD-39894
GSM1064126_WW0_Tom.CEL	E-GEOD-43492
GSM1064127_WW1_Tom.CEL	E-GEOD-43492
GSM1064128_WW2_Tom.CEL	E-GEOD-43492
GSM1064129_WS0_Tom.CEL	E-GEOD-43492
GSM1064130_WS1_Tom.CEL	E-GEOD-43492
GSM1064131_WS2_Tom.CEL	E-GEOD-43492
GSM1064132_ALW0_Tom.CEL	E-GEOD-43492
GSM1064133_ALW1_Tom.CEL	E-GEOD-43492
GSM1064134_ALW2_Tom.CEL	E-GEOD-43492
GSM1064135_ALS0_Tom.CEL	E-GEOD-43492
GSM1064136_ALS1_Tom.CEL	E-GEOD-43492
GSM1064137_ALS2_Tom.CEL	E-GEOD-43492
GSM1080171_Eggplant_PPL_0_DPA_1.CEL	E-GEOD-44182
GSM1080172_Eggplant_PPL_0_DPA_2.CEL	E-GEOD-44182
GSM1080173_Eggplant_PPL_0_DPA_3.CEL	E-GEOD-44182
GSM1080174_Eggplant_PPL_0_DPA_1_copy1.CEL	E-GEOD-44182
GSM1080175_Eggplant_PPL_0_DPA_2_copy1.CEL	E-GEOD-44182
GSM1080176_Eggplant_PPL_0_DPA_3_copy1.CEL	E-GEOD-44182
GSM1080177_Eggplant_PPL_0_DPA_1_copy2.CEL	E-GEOD-44182
GSM1080178_Eggplant_PPL_0_DPA_2_copy2.CEL	E-GEOD-44182
GSM1080179_Eggplant_PPL_0_DPA_3_copy2.CEL	E-GEOD-44182
GSM1080180_Eggplant_PPL_0_DPA_1_copy3.CEL	E-GEOD-44182
GSM1080181_Eggplant_PPL_0_DPA_2_copy3.CEL	E-GEOD-44182
GSM1080182_Eggplant_PPL_0_DPA_3_copy3.CEL	E-GEOD-44182
GSM1080183_Eggplant_PPL_5DPA_1_.CEL	E-GEOD-44182
GSM1080184_Eggplant_PPL_5DPA_2.CEL	E-GEOD-44182
GSM1080185_Eggplant_PPL_5DPA_3.CEL	E-GEOD-44182
GSM1080186_Eggplant_PPL_10DPA_1.CEL	E-GEOD-44182
GSM1080187_Eggplant_PPL_10DPA_2.CEL	E-GEOD-44182
GSM1080188_Eggplant_PPL_10DPA_3.CEL	E-GEOD-44182
GSM1080189_Eggplant_PPL_20DPA_1.CEL	E-GEOD-44182
GSM1080190_Eggplant_PPL_20DPA_2.CEL	E-GEOD-44182
GSM1080191_Eggplant_PPL_20DPA_3.CEL	E-GEOD-44182
GSM1080192_Eggplant_PPL_50DPA_1.CEL	E-GEOD-44182
GSM1080193_Eggplant_PPL_50DPA_2.CEL	E-GEOD-44182
GSM1080194_Eggplant_PPL_50DPA_3.CEL	E-GEOD-44182
GSM1384360_EA09092_278466_TOMATO_NS.1.CEL	E-GEOD-57541
GSM1384361_EA09092_278467_TOMATO_NS.2.CEL	E-GEOD-57541
GSM1384362_EA09092_278468_TOMATO_NS.3.CEL	E-GEOD-57541
GSM1384363_EA09092_278472_TOMATO_NS.7.CEL	E-GEOD-57541
GSM1384364_EA09092_278473_TOMATO_NS.8.CEL	E-GEOD-57541
GSM1384365_EA09092_278474_TOMATO_NS.9.CEL	E-GEOD-57541
GSM1384366_EA09092_280568_TOMATO_NL.1.CEL	E-GEOD-57541
GSM1384367_EA09092_280569_TOMATO_NL.2.CEL	E-GEOD-57541
GSM1384368_EA09092_280570_TOMATO_NL.3.CEL	E-GEOD-57541
GSM1384369_EA09092_280574_TOMATO_NL.7.CEL	E-GEOD-57541
GSM1384370_EA09092_280575_TOMATO_NL.8.CEL	E-GEOD-57541
GSM1384371_EA09092_280576_TOMATO_NL.9.CEL	E-GEOD-57541
GSM1412937_EA09092_301593_TOMATO_WT.1.CEL	E-GEOD-58521
GSM1412938_EA09092_301594_TOMATO_WT.2.CEL	E-GEOD-58521
GSM1412939_EA09092_301595_TOMATO_L7.1.CEL	E-GEOD-58521
GSM1412940_EA09092_301596_TOMATO_L7.2.CEL	E-GEOD-58521
GSM1495452_WTCDA.CEL	E-GEOD-61004
GSM1495453_WTCDB.CEL	E-GEOD-61004
GSM1495454_WTDA.CEL	E-GEOD-61004
GSM1495455_WTDB.CEL	E-GEOD-61004
GSM1495456_WTCLTA.CEL	E-GEOD-61004
GSM1495457_WTCLTB.CEL	E-GEOD-61004
GSM1495458_WTLTA.CEL	E-GEOD-61004
GSM1495459_WTLTB.CEL	E-GEOD-61004
GSM1495460_CBF1CLTA.CEL	E-GEOD-61004
GSM1495461_CBF1CLTB.CEL	E-GEOD-61004
GSM1495462_CBF1LTA.CEL	E-GEOD-61004
GSM1495463_CBF1LTB.CEL	E-GEOD-61004
GSM1495464_WTCHLA.CEL	E-GEOD-61004
GSM1495465_WTCHLB.CEL	E-GEOD-61004
GSM1495466_WTHL_A.CEL	E-GEOD-61004
GSM1495467_WTHL_B.CEL	E-GEOD-61004
GSM1495468_CBF1CHLA.CEL	E-GEOD-61004
GSM1495469_CBF1CHLB.CEL	E-GEOD-61004
GSM1495470_CBF1_HL_A.CEL	E-GEOD-61004
GSM1495471_CBF1_HL_B.CEL	E-GEOD-61004
GSM155103.CEL	E-GEOD-6736
GSM155104.CEL	E-GEOD-6736
GSM155105.CEL	E-GEOD-6736
GSM155106.CEL	E-GEOD-6736
GSM155107.CEL	E-GEOD-6736
GSM155141.CEL	E-GEOD-6736
GSM155175.CEL	E-GEOD-6736
GSM155176.CEL	E-GEOD-6736
GSM155177.CEL	E-GEOD-6736
GSM155178.CEL	E-GEOD-6736
GSM1677920_antosiewicz_WT_EC_Rep1_Tomato_.CEL	E-GEOD-68639
GSM1677921_antosiewicz_WT_EC_Rep2_Tomato_.CEL	E-GEOD-68639
GSM1677922_antosiewicz_WT_EC_Rep3_Tomato_.CEL	E-GEOD-68639
GSM1677923_antosiewicz_WT_S_Rep1_Tomato_.CEL	E-GEOD-68639
GSM1677924_antosiewicz_WT_S_Rep2_Tomato_.CEL	E-GEOD-68639
GSM1677925_antosiewicz_WT_S_Rep3_Tomato_.CEL	E-GEOD-68639
GSM1677926_antosiewicz_L4_EC_Rep1_Tomato_.CEL	E-GEOD-68639
GSM1677927_antosiewicz_L4_EC_Rep2_Tomato_.CEL	E-GEOD-68639
GSM1677928_antosiewicz_L4_EC_Rep3_Tomato_.CEL	E-GEOD-68639
GSM1677929_antosiewicz_L4_S_Rep1_Tomato_.CEL	E-GEOD-68639
GSM1677930_antosiewicz_L4_S_Rep2_Tomato_.CEL	E-GEOD-68639
GSM1677931_antosiewicz_L4_S_Rep3_Tomato_.CEL	E-GEOD-68639
GSM1677932_antosiewicz_WT_ESP_Rep1_Tomato_.CEL	E-GEOD-68640
GSM1677933_antosiewicz_WT_ESP_Rep2_Tomato_.CEL	E-GEOD-68640
GSM1677934_antosiewicz_WT_ESP_Rep3_Tomato_.CEL	E-GEOD-68640
GSM1677935_antosiewicz_WT_EPP_Rep1_Tomato_.CEL	E-GEOD-68640
GSM1677936_antosiewicz_WT_EPP_Rep2_Tomato_.CEL	E-GEOD-68640
GSM1677937_antosiewicz_WT_EPP_Rep3_Tomato_.CEL	E-GEOD-68640
GSM1677938_antosiewicz_L4_ESP_Rep1_Tomato_.CEL	E-GEOD-68640
GSM1677939_antosiewicz_L4_ESP_Rep2_Tomato_.CEL	E-GEOD-68640
GSM1677940_antosiewicz_L4_ESP_Rep3_Tomato_.CEL	E-GEOD-68640
GSM1677941_antosiewicz_L4_EPP_Rep1_Tomato_.CEL	E-GEOD-68640
GSM1677942_antosiewicz_L4_EPP_Rep2_Tomato_.CEL	E-GEOD-68640
GSM1677943_antosiewicz_L4_EPP_Rep3_Tomato_.CEL	E-GEOD-68640
GSM1677920_antosiewicz_WT_EC_Rep1_Tomato_.CEL	E-GEOD-68641
GSM1677921_antosiewicz_WT_EC_Rep2_Tomato_.CEL	E-GEOD-68641
GSM1677922_antosiewicz_WT_EC_Rep3_Tomato_.CEL	E-GEOD-68641
GSM1677923_antosiewicz_WT_S_Rep1_Tomato_.CEL	E-GEOD-68641
GSM1677924_antosiewicz_WT_S_Rep2_Tomato_.CEL	E-GEOD-68641
GSM1677925_antosiewicz_WT_S_Rep3_Tomato_.CEL	E-GEOD-68641
GSM1677926_antosiewicz_L4_EC_Rep1_Tomato_.CEL	E-GEOD-68641
GSM1677927_antosiewicz_L4_EC_Rep2_Tomato_.CEL	E-GEOD-68641
GSM1677928_antosiewicz_L4_EC_Rep3_Tomato_.CEL	E-GEOD-68641
GSM1677929_antosiewicz_L4_S_Rep1_Tomato_.CEL	E-GEOD-68641
GSM1677930_antosiewicz_L4_S_Rep2_Tomato_.CEL	E-GEOD-68641
GSM1677931_antosiewicz_L4_S_Rep3_Tomato_.CEL	E-GEOD-68641
GSM1677932_antosiewicz_WT_ESP_Rep1_Tomato_.CEL	E-GEOD-68641
GSM1677933_antosiewicz_WT_ESP_Rep2_Tomato_.CEL	E-GEOD-68641
GSM1677934_antosiewicz_WT_ESP_Rep3_Tomato_.CEL	E-GEOD-68641
GSM1677935_antosiewicz_WT_EPP_Rep1_Tomato_.CEL	E-GEOD-68641
GSM1677936_antosiewicz_WT_EPP_Rep2_Tomato_.CEL	E-GEOD-68641
GSM1677937_antosiewicz_WT_EPP_Rep3_Tomato_.CEL	E-GEOD-68641
GSM1677938_antosiewicz_L4_ESP_Rep1_Tomato_.CEL	E-GEOD-68641
GSM1677939_antosiewicz_L4_ESP_Rep2_Tomato_.CEL	E-GEOD-68641
GSM1677940_antosiewicz_L4_ESP_Rep3_Tomato_.CEL	E-GEOD-68641
GSM1677941_antosiewicz_L4_EPP_Rep1_Tomato_.CEL	E-GEOD-68641
GSM1677942_antosiewicz_L4_EPP_Rep2_Tomato_.CEL	E-GEOD-68641
GSM1677943_antosiewicz_L4_EPP_Rep3_Tomato_.CEL	E-GEOD-68641
GSM1820330_EA09092_278466_TOMATO_NS.1.CEL	E-GEOD-70842
GSM1820331_EA09092_278467_TOMATO_NS.2.CEL	E-GEOD-70842
GSM1820332_EA09092_278468_TOMATO_NS.3.CEL	E-GEOD-70842
GSM1820333_EA09092_278469_TOMATO_NS.4.CEL	E-GEOD-70842
GSM1820334_EA09092_278470_TOMATO_NS.5.CEL	E-GEOD-70842
GSM1820335_EA09092_278471_TOMATO_NS.6.CEL	E-GEOD-70842
GSM1820336_EA09092_280568_TOMATO_NL.1.CEL	E-GEOD-70842
GSM1820337_EA09092_280569_TOMATO_NL.2.CEL	E-GEOD-70842
GSM1820338_EA09092_280570_TOMATO_NL.3.CEL	E-GEOD-70842
GSM1820339_EA09092_280571_TOMATO_NL.4.CEL	E-GEOD-70842
GSM1820340_EA09092_280572_TOMATO_NL.5.CEL	E-GEOD-70842
GSM1820341_EA09092_280573_TOMATO_NL.6.CEL	E-GEOD-70842
GSM1834098_EBSC1.CEL	E-GEOD-71428
GSM1834099_EBSC2.CEL	E-GEOD-71428
GSM1834100_EBSC3.CEL	E-GEOD-71428
GSM1834101_EBST1.CEL	E-GEOD-71428
GSM1834102_EBST2.CEL	E-GEOD-71428
GSM1834103_EBST3.CEL	E-GEOD-71428
GSM1834104_EBTC1.CEL	E-GEOD-71428
GSM1834105_EBTC2.CEL	E-GEOD-71428
GSM1834106_EBTC3.CEL	E-GEOD-71428
GSM1834107_EBTT1.CEL	E-GEOD-71428
GSM1834108_EBTT2.CEL	E-GEOD-71428
GSM1834109_EBTT3.CEL	E-GEOD-71428
GSM1880596_B2.R1_Tomato_.CEL	E-GEOD-73006
GSM1880597_B2.R2_Tomato_.CEL	E-GEOD-73006
GSM1880598_B2.R3_Tomato_.CEL	E-GEOD-73006
GSM1880599_B6.R1_Tomato_.CEL	E-GEOD-73006
GSM1880600_B6.R2_Tomato_.CEL	E-GEOD-73006
GSM1880601_B6.R3_Tomato_.CEL	E-GEOD-73006
GSM1880602_B12.R1_Tomato_.CEL	E-GEOD-73006
GSM1880603_B12.R2_Tomato_.CEL	E-GEOD-73006
GSM1880604_B12.R3_Tomato_.CEL	E-GEOD-73006
GSM1880605_S2.R1_Tomato_.CEL	E-GEOD-73006
GSM1880606_S2.R2_Tomato_.CEL	E-GEOD-73006
GSM1880607_S2.R3_Tomato_.CEL	E-GEOD-73006
GSM1880608_S6.R1_Tomato_.CEL	E-GEOD-73006
GSM1880609_S6.R2_Tomato_.CEL	E-GEOD-73006
GSM1880610_S6.R3_Tomato_.CEL	E-GEOD-73006
GSM1880611_S12.R1_Tomato_.CEL	E-GEOD-73006
GSM1880612_S12.R2_Tomato_.CEL	E-GEOD-73006
GSM1880613_S12.R3_Tomato_.CEL	E-GEOD-73006
GSM244701.CEL	E-GEOD-9683
GSM244702.CEL	E-GEOD-9683
GSM244703.CEL	E-GEOD-9683
GSM244704.CEL	E-GEOD-9683
GSM244705.CEL	E-GEOD-9683
GSM244706.CEL	E-GEOD-9683
GSM244707.CEL	E-GEOD-9683
GSM244708.CEL	E-GEOD-9683
GSM244709.CEL	E-GEOD-9683
GSM244710.CEL	E-GEOD-9683
GSM244711.CEL	E-GEOD-9683
GSM244712.CEL	E-GEOD-9683
GSM244713.CEL	E-GEOD-9683
GSM244714.CEL	E-GEOD-9683
GSM244715.CEL	E-GEOD-9683
GSM244716.CEL	E-GEOD-9683
GSM244717.CEL	E-GEOD-9683
GSM244718.CEL	E-GEOD-9683
GSM244719.CEL	E-GEOD-9683
GSM244720.CEL	E-GEOD-9683
GSM244721.CEL	E-GEOD-9683
GSM244722.CEL	E-GEOD-9683
GSM244723.CEL	E-GEOD-9683
GSM244724.CEL	E-GEOD-9683
GSM244725.CEL	E-GEOD-9683
GSM244726.CEL	E-GEOD-9683
GSM244727.CEL	E-GEOD-9683
GSM244728.CEL	E-GEOD-9683
GSM244729.CEL	E-GEOD-9683
GSM244730.CEL	E-GEOD-9683
GSM244731.CEL	E-GEOD-9683
GSM244732.CEL	E-GEOD-9683
GSM244733.CEL	E-GEOD-9683
GSM244734.CEL	E-GEOD-9683
GSM244735.CEL	E-GEOD-9683
GSM244736.CEL	E-GEOD-9683
GSM244737.CEL	E-GEOD-9683
GSM244738.CEL	E-GEOD-9683
GSM244739.CEL	E-GEOD-9683
GSM244740.CEL	E-GEOD-9683
M3A.CEL	E-MEXP-1643
M3B.CEL	E-MEXP-1643
M3C.CEL	E-MEXP-1643
M3PA.CEL	E-MEXP-1643
M3PB.CEL	E-MEXP-1643
M3PC.CEL	E-MEXP-1643
MAA.CEL	E-MEXP-1643
MAB.CEL	E-MEXP-1643
MAC.CEL	E-MEXP-1643
MAEA.CEL	E-MEXP-1643
MAEB.CEL	E-MEXP-1643
MAEC.CEL	E-MEXP-1643
MB1A.CEL	E-MEXP-1643
MB1B.CEL	E-MEXP-1643
MB1C.CEL	E-MEXP-1643
MBA.CEL	E-MEXP-1643
MBB.CEL	E-MEXP-1643
MBC.CEL	E-MEXP-1643
WT3A.CEL	E-MEXP-1643
WT3B.CEL	E-MEXP-1643
WT3C.CEL	E-MEXP-1643
WT3PA.CEL	E-MEXP-1643
WT3PB.CEL	E-MEXP-1643
WT3PC.CEL	E-MEXP-1643
WTAA.CEL	E-MEXP-1643
WTAB.CEL	E-MEXP-1643
WTAC.CEL	E-MEXP-1643
WTAEA.CEL	E-MEXP-1643
WTAEB.CEL	E-MEXP-1643
WTAEC.CEL	E-MEXP-1643
WTB1A.CEL	E-MEXP-1643
WTB1B.CEL	E-MEXP-1643
WTB1C.CEL	E-MEXP-1643
WTBA.CEL	E-MEXP-1643
WTBB.CEL	E-MEXP-1643
WTBC.CEL	E-MEXP-1643
Condine_hoja1.CEL	E-MEXP-2265
Condine_hoja4.CEL	E-MEXP-2265
Condine_hoja5.CEL	E-MEXP-2265
Divaricata_hoja1.CEL	E-MEXP-2265
Divaricata_hoja4.CEL	E-MEXP-2265
Divaricata_hoja5.CEL	E-MEXP-2265
mut.I.1.CEL	E-MEXP-2356
mutI.2.CEL	E-MEXP-2356
mutI.3.CEL	E-MEXP-2356
mut.NI.1.CEL	E-MEXP-2356
mutNI.2.CEL	E-MEXP-2356
mutNI.3.CEL	E-MEXP-2356
WTI.1.CEL	E-MEXP-2356
WTI.2.CEL	E-MEXP-2356
WTI.3.CEL	E-MEXP-2356
WTNI.1.CEL	E-MEXP-2356
WTNI.2.CEL	E-MEXP-2356
WTNI.3.CEL	E-MEXP-2356
EB.1.high.CEL	E-MEXP-2934
EB.2.high.CEL	E-MEXP-2934
EB.3.high.CEL	E-MEXP-2934
EG.2.high.CEL	E-MEXP-2934
EG.3.high.CEL	E-MEXP-2934
ER.1.high.CEL	E-MEXP-2934
ER.2.high.CEL	E-MEXP-2934
ER.3.high.CEL	E-MEXP-2934
VB.1.low.CEL	E-MEXP-2934
VG.2.low.CEL	E-MEXP-2934
VG.3.low.CEL	E-MEXP-2934
VR.1.low.CEL	E-MEXP-2934
VR.2.low.CEL	E-MEXP-2934
VR.3.low.CEL	E-MEXP-2934
AH187_Tomato.CEL	E-MEXP-3455
AH188_Tomato.CEL	E-MEXP-3455
AH189_Tomato.CEL	E-MEXP-3455
AH190_Tomato.CEL	E-MEXP-3455
B1.T1.CEL	E-MEXP-3888
B1.T2.CEL	E-MEXP-3888
B1.T5.CEL	E-MEXP-3888
B1.T6.CEL	E-MEXP-3888
M7_3.CEL	E-MEXP-3888
M7.CEL	E-MEXP-3888
TSM_3.CEL	E-MEXP-3888
TSM.CEL	E-MEXP-3888
TSWV_3.CEL	E-MEXP-3888
TSWV7.CEL	E-MEXP-3888
TSWV_TSM_3.CEL	E-MEXP-3888
TSWV_TSM.CEL	E-MEXP-3888

## Sheet: Zma_microarrays
GSM253244.CEL	E-GEOD-10023
GSM253245.CEL	E-GEOD-10023
GSM253246.CEL	E-GEOD-10023
GSM253247.CEL	E-GEOD-10023
GSM253248.CEL	E-GEOD-10023
GSM253249.CEL	E-GEOD-10023
GSM253250.CEL	E-GEOD-10023
GSM253251.CEL	E-GEOD-10023
GSM253252.CEL	E-GEOD-10023
GSM253253.CEL	E-GEOD-10023
GSM253254.CEL	E-GEOD-10023
GSM253255.CEL	E-GEOD-10023
GSM253256.CEL	E-GEOD-10023
GSM253257.CEL	E-GEOD-10023
GSM253258.CEL	E-GEOD-10023
GSM253259.CEL	E-GEOD-10023
GSM253260.CEL	E-GEOD-10023
GSM253261.CEL	E-GEOD-10023
GSM253262.CEL	E-GEOD-10023
GSM253263.CEL	E-GEOD-10023
GSM253264.CEL	E-GEOD-10023
GSM253265.CEL	E-GEOD-10023
GSM253266.CEL	E-GEOD-10023
GSM253267.CEL	E-GEOD-10023
GSM253268.CEL	E-GEOD-10023
GSM253269.CEL	E-GEOD-10023
GSM253270.CEL	E-GEOD-10023
GSM253271.CEL	E-GEOD-10023
GSM253272.CEL	E-GEOD-10023
GSM253273.CEL	E-GEOD-10023
GSM253274.CEL	E-GEOD-10023
GSM253275.CEL	E-GEOD-10023
GSM253276.CEL	E-GEOD-10023
GSM253277.CEL	E-GEOD-10023
GSM253278.CEL	E-GEOD-10023
GSM253279.CEL	E-GEOD-10023
GSM253280.CEL	E-GEOD-10023
GSM253281.CEL	E-GEOD-10023
GSM253282.CEL	E-GEOD-10023
GSM258172.CEL	E-GEOD-10236
GSM258173.CEL	E-GEOD-10236
GSM258174.CEL	E-GEOD-10236
GSM258175.CEL	E-GEOD-10236
GSM258176.CEL	E-GEOD-10236
GSM258177.CEL	E-GEOD-10236
GSM258178.CEL	E-GEOD-10236
GSM258179.CEL	E-GEOD-10236
GSM258180.CEL	E-GEOD-10236
GSM258181.CEL	E-GEOD-10236
GSM258182.CEL	E-GEOD-10236
GSM258183.CEL	E-GEOD-10236
GSM258184.CEL	E-GEOD-10236
GSM258185.CEL	E-GEOD-10236
GSM258186.CEL	E-GEOD-10236
GSM258187.CEL	E-GEOD-10236
GSM258188.CEL	E-GEOD-10236
GSM258189.CEL	E-GEOD-10236
GSM258190.CEL	E-GEOD-10236
GSM258191.CEL	E-GEOD-10236
GSM258192.CEL	E-GEOD-10236
GSM258193.CEL	E-GEOD-10236
GSM258194.CEL	E-GEOD-10236
GSM258195.CEL	E-GEOD-10236
GSM258196.CEL	E-GEOD-10236
GSM258197.CEL	E-GEOD-10236
GSM258198.CEL	E-GEOD-10236
GSM258172.CEL	E-GEOD-10237
GSM258173.CEL	E-GEOD-10237
GSM258174.CEL	E-GEOD-10237
GSM258175.CEL	E-GEOD-10237
GSM258176.CEL	E-GEOD-10237
GSM258181.CEL	E-GEOD-10237
GSM258182.CEL	E-GEOD-10237
GSM258183.CEL	E-GEOD-10237
GSM258184.CEL	E-GEOD-10237
GSM258185.CEL	E-GEOD-10237
GSM258190.CEL	E-GEOD-10237
GSM258191.CEL	E-GEOD-10237
GSM258192.CEL	E-GEOD-10237
GSM258193.CEL	E-GEOD-10237
GSM258194.CEL	E-GEOD-10237
GSM258199.CEL	E-GEOD-10237
GSM258200.CEL	E-GEOD-10237
GSM258201.CEL	E-GEOD-10237
GSM258202.CEL	E-GEOD-10237
GSM258203.CEL	E-GEOD-10237
GSM258204.CEL	E-GEOD-10237
GSM258205.CEL	E-GEOD-10237
GSM258206.CEL	E-GEOD-10237
GSM258207.CEL	E-GEOD-10237
GSM258531.CEL	E-GEOD-10243
GSM258532.CEL	E-GEOD-10243
GSM258533.CEL	E-GEOD-10243
GSM258534.CEL	E-GEOD-10243
GSM258535.CEL	E-GEOD-10243
GSM258536.CEL	E-GEOD-10243
GSM258537.CEL	E-GEOD-10243
GSM258538.CEL	E-GEOD-10243
GSM290553.CEL	E-GEOD-11531
GSM290554.CEL	E-GEOD-11531
GSM290555.CEL	E-GEOD-11531
GSM290556.CEL	E-GEOD-11531
GSM320438.CEL	E-GEOD-12770
GSM320439.CEL	E-GEOD-12770
GSM320440.CEL	E-GEOD-12770
GSM320441.CEL	E-GEOD-12770
GSM320442.CEL	E-GEOD-12770
GSM320443.CEL	E-GEOD-12770
GSM320444.CEL	E-GEOD-12770
GSM320445.CEL	E-GEOD-12770
GSM320446.CEL	E-GEOD-12770
GSM320447.CEL	E-GEOD-12770
GSM320448.CEL	E-GEOD-12770
GSM320449.CEL	E-GEOD-12770
GSM320450.CEL	E-GEOD-12770
GSM320451.CEL	E-GEOD-12770
GSM320452.CEL	E-GEOD-12770
GSM320453.CEL	E-GEOD-12770
GSM320454.CEL	E-GEOD-12770
GSM320455.CEL	E-GEOD-12770
GSM320456.CEL	E-GEOD-12770
GSM320457.CEL	E-GEOD-12770
GSM320458.CEL	E-GEOD-12770
GSM320459.CEL	E-GEOD-12770
GSM320460.CEL	E-GEOD-12770
GSM320461.CEL	E-GEOD-12770
GSM320462.CEL	E-GEOD-12770
GSM320463.CEL	E-GEOD-12770
GSM320464.CEL	E-GEOD-12770
GSM320465.CEL	E-GEOD-12770
GSM320466.CEL	E-GEOD-12770
GSM320467.CEL	E-GEOD-12770
GSM320468.CEL	E-GEOD-12770
GSM320469.CEL	E-GEOD-12770
GSM320470.CEL	E-GEOD-12770
GSM320471.CEL	E-GEOD-12770
GSM320472.CEL	E-GEOD-12770
GSM320473.CEL	E-GEOD-12770
GSM253250.CEL	E-GEOD-12892
GSM253251.CEL	E-GEOD-12892
GSM253252.CEL	E-GEOD-12892
GSM323170.CEL	E-GEOD-12892
GSM323171.CEL	E-GEOD-12892
GSM323172.CEL	E-GEOD-12892
GSM375788.CEL	E-GEOD-15048
GSM375791.CEL	E-GEOD-15048
GSM375794.CEL	E-GEOD-15048
GSM375795.CEL	E-GEOD-15048
GSM375796.CEL	E-GEOD-15048
GSM375797.CEL	E-GEOD-15048
GSM375788.CEL	E-GEOD-15371
GSM375795.CEL	E-GEOD-15371
GSM385707.CEL	E-GEOD-15371
GSM385708.CEL	E-GEOD-15371
GSM385709.CEL	E-GEOD-15371
GSM385710.CEL	E-GEOD-15371
GSM415900.CEL	E-GEOD-16567
GSM415901.CEL	E-GEOD-16567
GSM415921.CEL	E-GEOD-16567
GSM415939.CEL	E-GEOD-16567
GSM415940.CEL	E-GEOD-16567
GSM415941.CEL	E-GEOD-16567
GSM415942.CEL	E-GEOD-16567
GSM415943.CEL	E-GEOD-16567
GSM415944.CEL	E-GEOD-16567
GSM415945.CEL	E-GEOD-16567
GSM415946.CEL	E-GEOD-16567
GSM415947.CEL	E-GEOD-16567
GSM415948.CEL	E-GEOD-16567
GSM415949.CEL	E-GEOD-16567
GSM415950.CEL	E-GEOD-16567
GSM415951.CEL	E-GEOD-16567
GSM416646.CEL	E-GEOD-16567
GSM416647.CEL	E-GEOD-16567
GSM416648.CEL	E-GEOD-16567
GSM416649.CEL	E-GEOD-16567
GSM416650.CEL	E-GEOD-16567
GSM416651.CEL	E-GEOD-16567
GSM416652.CEL	E-GEOD-16567
GSM416653.CEL	E-GEOD-16567
GSM460649.CEL	E-GEOD-18491
GSM460650.CEL	E-GEOD-18491
GSM460651.CEL	E-GEOD-18491
GSM460652.CEL	E-GEOD-18491
GSM460653.CEL	E-GEOD-18491
GSM460654.CEL	E-GEOD-18491
GSM460655.CEL	E-GEOD-18491
GSM460656.CEL	E-GEOD-18491
GSM460657.CEL	E-GEOD-18491
GSM467088.CEL	E-GEOD-18846
GSM467089.CEL	E-GEOD-18846
GSM467090.CEL	E-GEOD-18846
GSM467091.CEL	E-GEOD-18846
GSM467196.CEL	E-GEOD-18857
GSM467197.CEL	E-GEOD-18857
GSM467198.CEL	E-GEOD-18857
GSM467199.CEL	E-GEOD-18857
GSM476075.CEL	E-GEOD-19212
GSM476076.CEL	E-GEOD-19212
GSM476077.CEL	E-GEOD-19212
GSM476078.CEL	E-GEOD-19212
GSM476079.CEL	E-GEOD-19212
GSM476080.CEL	E-GEOD-19212
GSM494278_Ag1.CEL	E-GEOD-19785
GSM494279_Ag2.CEL	E-GEOD-19785
GSM494280_Ag3.CEL	E-GEOD-19785
GSM494281_Br1.CEL	E-GEOD-19785
GSM494282_Br2.CEL	E-GEOD-19785
GSM494283_Br3.CEL	E-GEOD-19785
GSM526793.CEL	E-GEOD-21070
GSM526794.CEL	E-GEOD-21070
GSM526795.CEL	E-GEOD-21070
GSM526796.CEL	E-GEOD-21070
GSM526797.CEL	E-GEOD-21070
GSM526798.CEL	E-GEOD-21070
GSM526799.CEL	E-GEOD-21070
GSM526800.CEL	E-GEOD-21070
GSM526801.CEL	E-GEOD-21070
GSM526802.CEL	E-GEOD-21070
GSM526803.CEL	E-GEOD-21070
GSM526804.CEL	E-GEOD-21070
GSM526805.CEL	E-GEOD-21070
GSM526806.CEL	E-GEOD-21070
GSM526807.CEL	E-GEOD-21070
GSM526808.CEL	E-GEOD-21070
GSM526809.CEL	E-GEOD-21070
GSM526810.CEL	E-GEOD-21070
GSM526811.CEL	E-GEOD-21070
GSM526812.CEL	E-GEOD-21070
GSM526813.CEL	E-GEOD-21070
GSM526814.CEL	E-GEOD-21070
GSM526815.CEL	E-GEOD-21070
GSM526816.CEL	E-GEOD-21070
GSM557559.CEL	E-GEOD-22439
GSM557560.CEL	E-GEOD-22439
GSM557561.CEL	E-GEOD-22439
GSM557562.CEL	E-GEOD-22439
GSM557563.CEL	E-GEOD-22439
GSM557564.CEL	E-GEOD-22439
GSM557565.CEL	E-GEOD-22439
GSM557566.CEL	E-GEOD-22439
GSM557567.CEL	E-GEOD-22439
GSM557568.CEL	E-GEOD-22439
GSM557569.CEL	E-GEOD-22439
GSM557570.CEL	E-GEOD-22439
GSM557571.CEL	E-GEOD-22439
GSM557572.CEL	E-GEOD-22439
GSM557573.CEL	E-GEOD-22439
GSM557574.CEL	E-GEOD-22439
GSM557575.CEL	E-GEOD-22439
GSM557576.CEL	E-GEOD-22439
GSM557577.CEL	E-GEOD-22439
GSM557578.CEL	E-GEOD-22439
GSM558475.CEL	E-GEOD-22479
GSM558476.CEL	E-GEOD-22479
GSM558477.CEL	E-GEOD-22479
GSM558478.CEL	E-GEOD-22479
GSM558479.CEL	E-GEOD-22479
GSM558480.CEL	E-GEOD-22479
GSM558481.CEL	E-GEOD-22479
GSM558482.CEL	E-GEOD-22479
GSM558483.CEL	E-GEOD-22479
GSM558484.CEL	E-GEOD-22479
GSM558485.CEL	E-GEOD-22479
GSM558486.CEL	E-GEOD-22479
GSM566578.CEL	E-GEOD-22948
GSM566579.CEL	E-GEOD-22948
GSM566580.CEL	E-GEOD-22948
GSM566581.CEL	E-GEOD-22948
GSM566593.CEL	E-GEOD-22950
GSM566595.CEL	E-GEOD-22950
GSM566596.CEL	E-GEOD-22950
GSM566603.CEL	E-GEOD-22950
GSM566604.CEL	E-GEOD-22950
GSM566608.CEL	E-GEOD-22950
GSM566609.CEL	E-GEOD-22950
GSM566610.CEL	E-GEOD-22950
GSM607094_ge1bl_1.CEL	E-GEOD-24624
GSM607095_ge2bl_1.CEL	E-GEOD-24624
GSM607096_ge3bl_1.CEL	E-GEOD-24624
GSM607097_ge4bl_1.CEL	E-GEOD-24624
GSM607098_ge5bl_1.CEL	E-GEOD-24624
GSM607099_ge1bl_2.CEL	E-GEOD-24624
GSM607100_ge2bl_2.CEL	E-GEOD-24624
GSM607101_ge3bl_2.CEL	E-GEOD-24624
GSM607102_ge4bl_2.CEL	E-GEOD-24624
GSM607103_ge5bl_2.CEL	E-GEOD-24624
GSM668097_f271pan_2.CEL	E-GEOD-27070
GSM668098_f271flo_1.CEL	E-GEOD-27070
GSM668099_f271flo_2.CEL	E-GEOD-27070
GSM668100_f271pan_1.CEL	E-GEOD-27070
GSM684664.CEL	E-GEOD-27626
GSM684665.CEL	E-GEOD-27626
GSM684666.CEL	E-GEOD-27626
GSM684667.CEL	E-GEOD-27626
GSM684668.CEL	E-GEOD-27626
GSM684669.CEL	E-GEOD-27626
GSM684670.CEL	E-GEOD-27626
GSM684671.CEL	E-GEOD-27626
GSM684672.CEL	E-GEOD-27626
GSM684673.CEL	E-GEOD-27626
GSM684674.CEL	E-GEOD-27626
GSM684675.CEL	E-GEOD-27626
GSM684950.CEL	E-GEOD-27648
GSM684951.CEL	E-GEOD-27648
GSM684952.CEL	E-GEOD-27648
GSM684953.CEL	E-GEOD-27648
GSM684954.CEL	E-GEOD-27648
GSM684955.CEL	E-GEOD-27648
GSM684956.CEL	E-GEOD-27648
GSM684957.CEL	E-GEOD-27648
GSM684958.CEL	E-GEOD-27648
GSM684959.CEL	E-GEOD-27648
GSM684960.CEL	E-GEOD-27648
GSM684961.CEL	E-GEOD-27648
GSM684962.CEL	E-GEOD-27648
GSM684963.CEL	E-GEOD-27648
GSM699152.CEL	E-GEOD-28244
GSM699153.CEL	E-GEOD-28244
GSM699154.CEL	E-GEOD-28244
GSM699155.CEL	E-GEOD-28244
GSM699156.CEL	E-GEOD-28244
GSM699157.CEL	E-GEOD-28244
GSM699158.CEL	E-GEOD-28244
GSM699159.CEL	E-GEOD-28244
GSM703823.CEL	E-GEOD-28479
GSM703824.CEL	E-GEOD-28479
GSM703825.CEL	E-GEOD-28479
GSM703826.CEL	E-GEOD-28479
GSM703827.CEL	E-GEOD-28479
GSM703828.CEL	E-GEOD-28479
GSM737502.CEL	E-GEOD-29747
GSM737503.CEL	E-GEOD-29747
GSM737504.CEL	E-GEOD-29747
GSM737505.CEL	E-GEOD-29747
GSM737506.CEL	E-GEOD-29747
GSM737507.CEL	E-GEOD-29747
GSM773112_Cg36hpiI.CEL	E-GEOD-31188
GSM773113_Cg36hpiII.CEL	E-GEOD-31188
GSM773114_Cg36hpiIII.CEL	E-GEOD-31188
GSM773115_mock36hpiI.CEL	E-GEOD-31188
GSM773116_mock36hpiII.CEL	E-GEOD-31188
GSM773117_mock36hpiIII.CEL	E-GEOD-31188
GSM773118_Cg96hpiI.CEL	E-GEOD-31188
GSM773119_Cg96hpiII.CEL	E-GEOD-31188
GSM773120_Cg96hpiIII.CEL	E-GEOD-31188
GSM773121_mock96hpiI.CEL	E-GEOD-31188
GSM773122_mock96hpiII.CEL	E-GEOD-31188
GSM773123_mock96hpiIII.CEL	E-GEOD-31188
GSM788219_ZT0_sadaf.11282k7_1.CEL	E-GEOD-31763
GSM788220_ZT4_sadaf.11282k7_2.CEL	E-GEOD-31763
GSM788221_ZT8_sadaf.11282k7_3.CEL	E-GEOD-31763
GSM788222_ZT12_sadaf.11282k7_4.CEL	E-GEOD-31763
GSM788223_ZT16_sadaf.11282k7_5.CEL	E-GEOD-31763
GSM788224_ZT20_sadaf.11282k7_6.CEL	E-GEOD-31763
GSM788225_ZT24_sadaf.11282k7_7.CEL	E-GEOD-31763
GSM788226_ZT28_sadaf.11282k7_8.CEL	E-GEOD-31763
GSM788227_ZT32_sadaf.11282k7_9.CEL	E-GEOD-31763
GSM788228_ZT36_sadaf.11282k7_10.CEL	E-GEOD-31763
GSM788229_ZT40_sadaf.11282k7_11.CEL	E-GEOD-31763
GSM788230_ZT44_sadaf.11282k7_12.CEL	E-GEOD-31763
GSM921546_3703_23456_14M1Cnew_Maize.CEL	E-GEOD-37556
GSM921547_3703_23457_14M2Cnew_Maize.CEL	E-GEOD-37556
GSM921548_3755_24193_14M3Cnew_Maize.CEL	E-GEOD-37556
GSM921549_3814_24916_21M1Cnew_Maize.CEL	E-GEOD-37556
GSM921550_3814_24918_21M2Cnew_Maize.CEL	E-GEOD-37556
GSM921551_3814_24920_21M3Cnew_Maize.CEL	E-GEOD-37556
GSM921552_3703_23454_14M1new_Maize.CEL	E-GEOD-37556
GSM921553_3703_23455_14M2new_Maize.CEL	E-GEOD-37556
GSM921554_3755_24193_14M3new_Maize.CEL	E-GEOD-37556
GSM921555_3814_24915_21M1new_Maize.CEL	E-GEOD-37556
GSM921556_3814_24917_21M2new_Maize.CEL	E-GEOD-37556
GSM921557_3814_24919_21M3new_Maize.CEL	E-GEOD-37556
GSM984406_weibowen2010_BH2010478_2_1_11_Maize_.CEL	E-GEOD-40052
GSM984407_weibowen2010_BH2010478_2_1_21_Maize_.CEL	E-GEOD-40052
GSM984408_weibowen2010_BH2010478_2_1_31_Maize_.CEL	E-GEOD-40052
GSM984409_weibowen2010_BH2010478_2_1_41_Maize_.CEL	E-GEOD-40052
GSM984410_weibowen2010_BH2010478_2_1_51_Maize_.CEL	E-GEOD-40052
GSM984411_weibowen2010_BH2010478_2_2_11_Maize_.CEL	E-GEOD-40052
GSM984412_weibowen2010_BH2010478_2_2_21_Maize_.CEL	E-GEOD-40052
GSM984413_weibowen2010_BH2010478_2_2_31_Maize_.CEL	E-GEOD-40052
GSM984414_weibowen2010_BH2010478_2_2_41_Maize_.CEL	E-GEOD-40052
GSM984415_weibowen2010_BH2010478_2_2_51_Maize_.CEL	E-GEOD-40052
GSM984416_weibowen2010_BH2010478_2_3_11_Maize_.CEL	E-GEOD-40052
GSM984417_weibowen2010_BH2010478_2_3_21_Maize_.CEL	E-GEOD-40052
GSM984418_weibowen2010_BH2010478_2_3_31_Maize_.CEL	E-GEOD-40052
GSM984419_weibowen2010_BH2010478_2_3_41_Maize_.CEL	E-GEOD-40052
GSM984420_weibowen2010_BH2010478_2_3_51_Maize_.CEL	E-GEOD-40052
GSM984421_weibowen2010_BH2010478_2_4_11_Maize_.CEL	E-GEOD-40052
GSM984422_weibowen2010_BH2010478_2_4_21_Maize_.CEL	E-GEOD-40052
GSM984423_weibowen2010_BH2010478_2_4_31_Maize_.CEL	E-GEOD-40052
GSM984424_weibowen2010_BH2010478_2_4_41_Maize_.CEL	E-GEOD-40052
GSM984425_weibowen2010_BH2010478_2_4_51_Maize_.CEL	E-GEOD-40052
GSM1028155_A661_CL_1.CEL	E-GEOD-41956
GSM1028156_A661_CL_2.CEL	E-GEOD-41956
GSM1028157_A661_CL_3.CEL	E-GEOD-41956
GSM1028158_A661_CC_1.CEL	E-GEOD-41956
GSM1028159_A661_CC_2.CEL	E-GEOD-41956
GSM1028160_A661_CC_3.CEL	E-GEOD-41956
GSM1056294_HPRCa.CEL	E-GEOD-43088
GSM1056295_HPRCb.CEL	E-GEOD-43088
GSM1056296_HPRMa.CEL	E-GEOD-43088
GSM1056297_HPRMb.CEL	E-GEOD-43088
GSM1056298_HPRRa.CEL	E-GEOD-43088
GSM1056299_HPRRb.CEL	E-GEOD-43088
GSM1056300_HPRSa.CEL	E-GEOD-43088
GSM1056301_HPRSb.CEL	E-GEOD-43088
GSM1056302_VPCa.CEL	E-GEOD-43088
GSM1056303_VPCb.CEL	E-GEOD-43088
GSM1056304_VPMa.CEL	E-GEOD-43088
GSM1056305_VPMb.CEL	E-GEOD-43088
GSM1056306_VPRa.CEL	E-GEOD-43088
GSM1056307_VPRb.CEL	E-GEOD-43088
GSM1056308_VPSa.CEL	E-GEOD-43088
GSM1056309_VPSb.CEL	E-GEOD-43088
GSM1129266_BH11438.2_D11JINGAN_Maize_.CEL	E-GEOD-46370
GSM1129267_BH11438.2_YESHENGJINGAN_Maize_.CEL	E-GEOD-46370
GSM1130852_Control_Maize_Stem_1.CEL.CEL	E-GEOD-46475
GSM1130853_Control_Maize_Stem_2.CEL.CEL	E-GEOD-46475
GSM1130854_Control_Maize_Stem_3.CEL.CEL	E-GEOD-46475
GSM1130855_ECB_Maize_Stem_1.CEL.CEL	E-GEOD-46475
GSM1130856_ECB_Maize_Stem_3.CEL.CEL	E-GEOD-46475
GSM1130857_ECB_Maize_stem_2.CEL.CEL	E-GEOD-46475
GSM1177254_Zm_SG200D19A_4dpI_I.CEL	E-GEOD-48406
GSM1177255_Zm_SG200D19A_4dpi_II.CEL	E-GEOD-48406
GSM1177256_Zm_SG200D19A_4dpi_III.CEL	E-GEOD-48406
GSM1177257_Zm_SG200Dtin1_4dpi_I.CEL	E-GEOD-48406
GSM1177258_Zm_SG200Dtin1_4dpi_II.CEL	E-GEOD-48406
GSM1177259_Zm_SG200Dtin1_4dpi_III.CEL	E-GEOD-48406
GSM1177260_Zm_SG200Dtin3_4dpi_I.CEL	E-GEOD-48406
GSM1177261_Zm_SG200Dtin3_4dpi_II.CEL	E-GEOD-48406
GSM1177262_Zm_SG200Dtin3_4dpi_III.CEL	E-GEOD-48406
GSM1177263_Zm_SG200Dtin4_4dpI_I.CEL	E-GEOD-48406
GSM1177264_Zm_SG200Dtin4_4dpi_II.CEL	E-GEOD-48406
GSM1177265_Zm_SG200Dtin4_4dpi_III.CEL	E-GEOD-48406
GSM1177266_Zm_SG200Dtin5_4dpI_I.CEL	E-GEOD-48406
GSM1177267_Zm_SG200Dtin5_4dpi_II.CEL	E-GEOD-48406
GSM1177268_Zm_SG200Dtin5_4dpi_III.CEL	E-GEOD-48406
GSM253262.CEL	E-GEOD-48406
GSM253263.CEL	E-GEOD-48406
GSM253264.CEL	E-GEOD-48406
GSM253265.CEL	E-GEOD-48406
GSM253266.CEL	E-GEOD-48406
GSM253267.CEL	E-GEOD-48406
GSM1180535_Maize_._mock_._4D_._1.CEL	E-GEOD-48536
GSM1180536_Maize_._mock_._4D_._2.CEL	E-GEOD-48536
GSM1180537_Maize_._mock_._4D_._3.CEL	E-GEOD-48536
GSM1180538_Maize_._SG200_._4D_._1.CEL	E-GEOD-48536
GSM1180539_Maize_._SG200_._4D_._2.CEL	E-GEOD-48536
GSM1180540_Maize_._SG200_._4D_._3.CEL	E-GEOD-48536
GSM1180541_Maize_._tin2_._4D_._1.CEL	E-GEOD-48536
GSM1180542_Maize_._tin2_._4D_._2.CEL	E-GEOD-48536
GSM1180543_Maize_._tin2_._4D_._3.CEL	E-GEOD-48536
GSM1312756_Maize_10day.embryo.1.CEL	E-GEOD-54310
GSM1312757_Maize_10day.embryo.2.CEL	E-GEOD-54310
GSM1312758_Maize_10day.embryo.3.CEL	E-GEOD-54310
GSM1312759_Maize_10day.endosperm.1.CEL	E-GEOD-54310
GSM1312760_Maize_10day.endosperm.2.CEL	E-GEOD-54310
GSM1312761_Maize_10day.endosperm.3.CEL	E-GEOD-54310
GSM1312762_Maize_15day.embryo.1.CEL	E-GEOD-54310
GSM1312763_Maize_15day.embryo.2.CEL	E-GEOD-54310
GSM1312764_Maize_15day.embryo.3.CEL	E-GEOD-54310
GSM1312765_Maize_15day.endosperm.1.CEL	E-GEOD-54310
GSM1312766_Maize_15day.endosperm.2.CEL	E-GEOD-54310
GSM1312767_Maize_15day.endosperm.3.CEL	E-GEOD-54310
GSM1312768_Maize_20day.embryo.1.CEL	E-GEOD-54310
GSM1312769_Maize_20day.embryo.2.CEL	E-GEOD-54310
GSM1312770_Maize_20day.embryo.3.CEL	E-GEOD-54310
GSM1312771_Maize_20day.endosperm.1.CEL	E-GEOD-54310
GSM1312772_Maize_20day.endosperm.2.CEL	E-GEOD-54310
GSM1312773_Maize_20day.endosperm.3.CEL	E-GEOD-54310
GSM1312774_Maize_25day.embryo.1.CEL	E-GEOD-54310
GSM1312775_Maize_25day.embryo.2.CEL	E-GEOD-54310
GSM1312776_Maize_25day.embryo.3.CEL	E-GEOD-54310
GSM1312777_Maize_25day.endosperm.1.CEL	E-GEOD-54310
GSM1312778_Maize_25day.endosperm.2.CEL	E-GEOD-54310
GSM1312779_Maize_25day.endosperm.3.CEL	E-GEOD-54310
GSM1312780_Maize_ear.1.CEL	E-GEOD-54310
GSM1312781_Maize_ear.2.CEL	E-GEOD-54310
GSM1312782_Maize_ear.3.CEL	E-GEOD-54310
GSM1312783_Maize_leaf.1.CEL	E-GEOD-54310
GSM1312784_Maize_leaf.2.CEL	E-GEOD-54310
GSM1312785_Maize_leaf.3.CEL	E-GEOD-54310
GSM1312786_Maize_root.1.CEL	E-GEOD-54310
GSM1312787_Maize_root.2.CEL	E-GEOD-54310
GSM1312788_Maize_root.3.CEL	E-GEOD-54310
GSM1312789_Maize_silk.1.CEL	E-GEOD-54310
GSM1312790_Maize_silk.2.CEL	E-GEOD-54310
GSM1312791_Maize_silk.3.CEL	E-GEOD-54310
GSM1312792_Maize_stem.1.CEL	E-GEOD-54310
GSM1312793_Maize_stem.2.CEL	E-GEOD-54310
GSM1312794_Maize_stem.3.CEL	E-GEOD-54310
GSM1312795_Maize_stem_tip.1.CEL	E-GEOD-54310
GSM1312796_Maize_stem_tip.2.CEL	E-GEOD-54310
GSM1312797_Maize_stem_tip.3.CEL	E-GEOD-54310
GSM1438946_R736_1_CONT1D_Maize_.CEL	E-GEOD-59533
GSM1438947_R736_3_CONT1T_Maize_.CEL	E-GEOD-59533
GSM1438948_R736_2_CONT2D_Maize_.CEL	E-GEOD-59533
GSM1438949_R736_4_CONT2T_Maize_.CEL	E-GEOD-59533
GSM1438950_R736_5_STRESSD_Maize_.CEL	E-GEOD-59533
GSM1438951_R736_6_STRESST_Maize_2.CEL	E-GEOD-59533
GSM1705427_12001_Twn.DMSO_90mn.1_Maize_.CEL	E-GEOD-69659
GSM1705428_12002_Twn.DMSO_90mn.2_Maize_.CEL	E-GEOD-69659
GSM1705429_12003_Twn.DMSO_90mn.3_Maize_.CEL	E-GEOD-69659
GSM1705430_12004_OPEA_90mn.4_Maize_.CEL	E-GEOD-69659
GSM1705431_12005_OPEA_90mn.5_Maize_.CEL	E-GEOD-69659
GSM1705432_12006_OPEA_90mn.6_Maize_.CEL	E-GEOD-69659
GSM162264.CEL	E-GEOD-7030
GSM162265.CEL	E-GEOD-7030
GSM162266.CEL	E-GEOD-7030
GSM162267.CEL	E-GEOD-7030
GSM202277.CEL	E-GEOD-8174
GSM202278.CEL	E-GEOD-8174
GSM202279.CEL	E-GEOD-8174
GSM202280.CEL	E-GEOD-8174
GSM202281.CEL	E-GEOD-8174
GSM202282.CEL	E-GEOD-8174
GSM202283.CEL	E-GEOD-8174
GSM202284.CEL	E-GEOD-8174
GSM202285.CEL	E-GEOD-8174
GSM202286.CEL	E-GEOD-8174
GSM202287.CEL	E-GEOD-8174
GSM202288.CEL	E-GEOD-8174
GSM202290.CEL	E-GEOD-8176
GSM202292.CEL	E-GEOD-8176
GSM202295.CEL	E-GEOD-8176
GSM202296.CEL	E-GEOD-8176
GSM202297.CEL	E-GEOD-8176
GSM202298.CEL	E-GEOD-8176
GSM202299.CEL	E-GEOD-8176
GSM202302.CEL	E-GEOD-8176
GSM202303.CEL	E-GEOD-8176
GSM202304.CEL	E-GEOD-8176
GSM202306.CEL	E-GEOD-8176
GSM202307.CEL	E-GEOD-8176
GSM202309.CEL	E-GEOD-8179
GSM202310.CEL	E-GEOD-8179
GSM202311.CEL	E-GEOD-8179
GSM202313.CEL	E-GEOD-8179
GSM202314.CEL	E-GEOD-8179
GSM202315.CEL	E-GEOD-8179
GSM202316.CEL	E-GEOD-8179
GSM202318.CEL	E-GEOD-8179
GSM202319.CEL	E-GEOD-8179
GSM202320.CEL	E-GEOD-8179
GSM202322.CEL	E-GEOD-8179
GSM202324.CEL	E-GEOD-8179
GSM202278.CEL	E-GEOD-8188
GSM202282.CEL	E-GEOD-8188
GSM202286.CEL	E-GEOD-8188
GSM202400.CEL	E-GEOD-8188
GSM202401.CEL	E-GEOD-8188
GSM202402.CEL	E-GEOD-8188
GSM202403.CEL	E-GEOD-8188
GSM202404.CEL	E-GEOD-8188
GSM202405.CEL	E-GEOD-8188
GSM202406.CEL	E-GEOD-8188
GSM202407.CEL	E-GEOD-8188
GSM202408.CEL	E-GEOD-8188
GSM202409.CEL	E-GEOD-8188
GSM202410.CEL	E-GEOD-8188
GSM202411.CEL	E-GEOD-8188
GSM202412.CEL	E-GEOD-8188
GSM202413.CEL	E-GEOD-8188
GSM202414.CEL	E-GEOD-8188
GSM202277.CEL	E-GEOD-8194
GSM202278.CEL	E-GEOD-8194
GSM202279.CEL	E-GEOD-8194
GSM202280.CEL	E-GEOD-8194
GSM202281.CEL	E-GEOD-8194
GSM202282.CEL	E-GEOD-8194
GSM202283.CEL	E-GEOD-8194
GSM202284.CEL	E-GEOD-8194
GSM202285.CEL	E-GEOD-8194
GSM202286.CEL	E-GEOD-8194
GSM202287.CEL	E-GEOD-8194
GSM202288.CEL	E-GEOD-8194
GSM202290.CEL	E-GEOD-8194
GSM202292.CEL	E-GEOD-8194
GSM202295.CEL	E-GEOD-8194
GSM202296.CEL	E-GEOD-8194
GSM202297.CEL	E-GEOD-8194
GSM202298.CEL	E-GEOD-8194
GSM202299.CEL	E-GEOD-8194
GSM202302.CEL	E-GEOD-8194
GSM202303.CEL	E-GEOD-8194
GSM202304.CEL	E-GEOD-8194
GSM202306.CEL	E-GEOD-8194
GSM202307.CEL	E-GEOD-8194
GSM202309.CEL	E-GEOD-8194
GSM202310.CEL	E-GEOD-8194
GSM202311.CEL	E-GEOD-8194
GSM202313.CEL	E-GEOD-8194
GSM202314.CEL	E-GEOD-8194
GSM202315.CEL	E-GEOD-8194
GSM202316.CEL	E-GEOD-8194
GSM202318.CEL	E-GEOD-8194
GSM202319.CEL	E-GEOD-8194
GSM202320.CEL	E-GEOD-8194
GSM202322.CEL	E-GEOD-8194
GSM202324.CEL	E-GEOD-8194
GSM205365.CEL	E-GEOD-8275
GSM205366.CEL	E-GEOD-8275
GSM205367.CEL	E-GEOD-8275
GSM205368.CEL	E-GEOD-8275
GSM205369.CEL	E-GEOD-8275
GSM205370.CEL	E-GEOD-8275
GSM205371.CEL	E-GEOD-8275
GSM205372.CEL	E-GEOD-8275
GSM205373.CEL	E-GEOD-8275
GSM205374.CEL	E-GEOD-8275
GSM205375.CEL	E-GEOD-8275
GSM205376.CEL	E-GEOD-8275
GSM205420.CEL	E-GEOD-8278
GSM205421.CEL	E-GEOD-8278
GSM205422.CEL	E-GEOD-8278
GSM205423.CEL	E-GEOD-8278
GSM205424.CEL	E-GEOD-8278
GSM205425.CEL	E-GEOD-8278
GSM205427.CEL	E-GEOD-8278
GSM205429.CEL	E-GEOD-8278
GSM205431.CEL	E-GEOD-8278
GSM205433.CEL	E-GEOD-8278
GSM205434.CEL	E-GEOD-8278
GSM205436.CEL	E-GEOD-8278
GSM205365.CEL	E-GEOD-8308
GSM205366.CEL	E-GEOD-8308
GSM205367.CEL	E-GEOD-8308
GSM205368.CEL	E-GEOD-8308
GSM205369.CEL	E-GEOD-8308
GSM205370.CEL	E-GEOD-8308
GSM205371.CEL	E-GEOD-8308
GSM205372.CEL	E-GEOD-8308
GSM205373.CEL	E-GEOD-8308
GSM205374.CEL	E-GEOD-8308
GSM205375.CEL	E-GEOD-8308
GSM205376.CEL	E-GEOD-8308
GSM205420.CEL	E-GEOD-8308
GSM205421.CEL	E-GEOD-8308
GSM205422.CEL	E-GEOD-8308
GSM205423.CEL	E-GEOD-8308
GSM205424.CEL	E-GEOD-8308
GSM205425.CEL	E-GEOD-8308
GSM205427.CEL	E-GEOD-8308
GSM205429.CEL	E-GEOD-8308
GSM205431.CEL	E-GEOD-8308
GSM205433.CEL	E-GEOD-8308
GSM205434.CEL	E-GEOD-8308
GSM205436.CEL	E-GEOD-8308
GSM206287.CEL	E-GEOD-8320
GSM206288.CEL	E-GEOD-8320
GSM206289.CEL	E-GEOD-8320
GSM206290.CEL	E-GEOD-8320
GSM206291.CEL	E-GEOD-8320
GSM206292.CEL	E-GEOD-8320
GSM206293.CEL	E-GEOD-8320
GSM206294.CEL	E-GEOD-8320
GSM206295.CEL	E-GEOD-8320
GSM206296.CEL	E-GEOD-8320
GSM206297.CEL	E-GEOD-8320
GSM206298.CEL	E-GEOD-8320
GSM206299.CEL	E-GEOD-8320
GSM206300.CEL	E-GEOD-8320
GSM206301.CEL	E-GEOD-8320
GSM206302.CEL	E-GEOD-8320
GSM206303.CEL	E-GEOD-8320
GSM206304.CEL	E-GEOD-8320
GSM206305.CEL	E-GEOD-8320
GSM206306.CEL	E-GEOD-8320
GSM206307.CEL	E-GEOD-8320
GSM206308.CEL	E-GEOD-8320
GSM206309.CEL	E-GEOD-8320
GSM206310.CEL	E-GEOD-8320
GSM206311.CEL	E-GEOD-8320
GSM206312.CEL	E-GEOD-8320
GSM206313.CEL	E-GEOD-8320
GSM206314.CEL	E-GEOD-8320
GSM206315.CEL	E-GEOD-8320
GSM206316.CEL	E-GEOD-8320
GSM206317.CEL	E-GEOD-8320
GSM206318.CEL	E-GEOD-8320
GSM206319.CEL	E-GEOD-8320
GSM206320.CEL	E-GEOD-8320
GSM206321.CEL	E-GEOD-8320
GSM206322.CEL	E-GEOD-8320
GSM206323.CEL	E-GEOD-8320
GSM206324.CEL	E-GEOD-8320
GSM206325.CEL	E-GEOD-8320
GSM206326.CEL	E-GEOD-8320
GSM206327.CEL	E-GEOD-8320
GSM206328.CEL	E-GEOD-8320
GSM206329.CEL	E-GEOD-8320
GSM206330.CEL	E-GEOD-8320
GSM206331.CEL	E-GEOD-8320
GSM206332.CEL	E-GEOD-8320
GSM206333.CEL	E-GEOD-8320
GSM206334.CEL	E-GEOD-8320
GSM2288589_Czedik.Eysenberg_1_1.1.1_20101102.CEL	E-GEOD-85963
GSM2288590_Czedik.Eysenberg_2_1.1.3_20101102.CEL	E-GEOD-85963
GSM2288591_Czedik.Eysenberg_3_1.1.4_20101102.CEL	E-GEOD-85963
GSM2288592_Czedik.Eysenberg_4_1.2.1_20101102.CEL	E-GEOD-85963
GSM2288593_Czedik.Eysenberg_5_1.2.3_20101103.CEL	E-GEOD-85963
GSM2288594_Czedik.Eysenberg_6_1.2.4_20101103.CEL	E-GEOD-85963
GSM2288595_Czedik.Eysenberg_7_1.3.1_20101103.CEL	E-GEOD-85963
GSM2288596_Czedik.Eysenberg_10_2.1.1_20101103.CEL	E-GEOD-85963
GSM2288597_Czedik.Eysenberg_11_2.1.3_20101103.CEL	E-GEOD-85963
GSM2288598_Czedik.Eysenberg_12_2.1.4_20101103.CEL	E-GEOD-85963
GSM2288599_Czedik.Eysenberg_13_2.2.1_20101103.CEL	E-GEOD-85963
GSM2288600_Czedik.Eysenberg_14_2.2.3_20101103.CEL	E-GEOD-85963
GSM2288601_Czedik.Eysenberg_15_2.2.4_20101103.CEL	E-GEOD-85963
GSM2288602_Czedik.Eysenberg_16_2.3.1_20101103.CEL	E-GEOD-85963
GSM2288603_Czedik.Eysenberg_17_2.3.3_20101103.CEL	E-GEOD-85963
GSM2288604_Czedik.Eysenberg_18_2.3.4_20101103.CEL	E-GEOD-85963
GSM2288605_Czedik.Eysenberg_19_3.1.1_20101103.CEL	E-GEOD-85963
GSM2288606_Czedik.Eysenberg_20_3.1.3_20101103.CEL	E-GEOD-85963
GSM2288607_Czedik.Eysenberg_21_3.1.4_20101103.CEL	E-GEOD-85963
GSM2288608_Czedik.Eysenberg_22_3.2.1_20101103.CEL	E-GEOD-85963
GSM2288609_Czedik.Eysenberg_23_3.2.3_20101103.CEL	E-GEOD-85963
GSM2288610_Czedik.Eysenberg_25_3.3.1_20101105.CEL	E-GEOD-85963
GSM2288611_Czedik.Eysenberg_26_3.3.3_20101105.CEL	E-GEOD-85963
GSM2288612_Czedik.Eysenberg_27_3.3.4_20101105.CEL	E-GEOD-85963
GSM2288613_Czedik.Eysenberg_28_4.1.1_20101105.CEL	E-GEOD-85963
GSM2288614_Czedik.Eysenberg_29_4.1.3_20101105.CEL	E-GEOD-85963
GSM2288615_Czedik.Eysenberg_30_4.1.4_20101105.CEL	E-GEOD-85963
GSM2288616_Czedik.Eysenberg_31_4.2.1_20101105.CEL	E-GEOD-85963
GSM2288617_Czedik.Eysenberg_32_4.2.3_20101105.CEL	E-GEOD-85963
GSM2288618_Czedik.Eysenberg_33_4.2.4_20101105.CEL	E-GEOD-85963
GSM2288619_Czedik.Eysenberg_34_4.3.1_20101105.CEL	E-GEOD-85963
GSM2288620_Czedik.Eysenberg_35_4.3.3_20101105.CEL	E-GEOD-85963
GSM2288621_Czedik.Eysenberg_36_4.3.4_20101105.CEL	E-GEOD-85963
GSM2288622_Czedik.Eysenberg_37_5.1.1_20101105.CEL	E-GEOD-85963
GSM2288623_Czedik.Eysenberg_38_5.1.3_20101105.CEL	E-GEOD-85963
GSM2288624_Czedik.Eysenberg_39_5.1.4_20101105.CEL	E-GEOD-85963
GSM2288625_Czedik.Eysenberg_40_5.2.1_20101105.CEL	E-GEOD-85963
GSM2288626_Czedik.Eysenberg_42_5.2.3_20101105.CEL	E-GEOD-85963
GSM2288627_Czedik.Eysenberg_43_5.2.4_20101104.CEL	E-GEOD-85963
GSM2288628_Czedik.Eysenberg_45_5.3.1_20101104.CEL	E-GEOD-85963
GSM2288629_Czedik.Eysenberg_46_5.3.3_20101104.CEL	E-GEOD-85963
GSM2288630_Czedik.Eysenberg_47_5.3.4_20101104.CEL	E-GEOD-85963
GSM2288631_Czedik.Eysenberg_8_1.3.3_20101103.CEL	E-GEOD-85963
GSM2288632_Czedik.Eysenberg_9_1.3.4_20101103.CEL	E-GEOD-85963
GSM2288633_Czedik.Eysenberg_24_3.2.4_20101103.CEL	E-GEOD-85963
A094.01.CEL	E-MEXP-1222
A094.02.CEL	E-MEXP-1222
A094.03.CEL	E-MEXP-1222
A094.04.CEL	E-MEXP-1222
A094.05.CEL	E-MEXP-1222
A094.06.CEL	E-MEXP-1222
A094.07.CEL	E-MEXP-1222
A094.08.CEL	E-MEXP-1222
A094.09.CEL	E-MEXP-1222
A094.10.CEL	E-MEXP-1222
A094.11.CEL	E-MEXP-1222
A094.12.CEL	E-MEXP-1222
BtR1.CEL	E-MEXP-1464
BtR2.CEL	E-MEXP-1464
BtR3.CEL	E-MEXP-1464
R1.CEL	E-MEXP-1464
R3.CEL	E-MEXP-1464
P66R1.CEL	E-MEXP-1465
P66R2.CEL	E-MEXP-1465
P66R3.CEL	E-MEXP-1465
P67R1.CEL	E-MEXP-1465
P67R2.CEL	E-MEXP-1465
P67R3.CEL	E-MEXP-1465
HelenBtlownitrogen.1.CEL	E-MEXP-2364
HelenBtlownitrogen.2.CEL	E-MEXP-2364
HelenBtlownitrogen.3.CEL	E-MEXP-2364
Helenlownitrogen.1.CEL	E-MEXP-2364
Helenlownitrogen.2.CEL	E-MEXP-2364
Helenlownitrogen.3.CEL	E-MEXP-2364
Helen.1.CEL	E-MEXP-2366
Helen.2.CEL	E-MEXP-2366
Helen.3.CEL	E-MEXP-2366
HelenBt.1.CEL	E-MEXP-2366
HelenBt.2.CEL	E-MEXP-2366
HelenBt.3.CEL	E-MEXP-2366
Helen.1.CEL	E-MEXP-2367
Helen.2.CEL	E-MEXP-2367
Helen.3.CEL	E-MEXP-2367
Helenlownitrogen.1.CEL	E-MEXP-2367
Helenlownitrogen.2.CEL	E-MEXP-2367
Helenlownitrogen.3.CEL	E-MEXP-2367
HelenBt.1.CEL	E-MEXP-2368
HelenBt.2.CEL	E-MEXP-2368
HelenBt.3.CEL	E-MEXP-2368
HelenBtlownitrogen.1.CEL	E-MEXP-2368
HelenBtlownitrogen.2.CEL	E-MEXP-2368
HelenBtlownitrogen.3.CEL	E-MEXP-2368
MP.1.CEL	E-MEXP-3292
MP.2.CEL	E-MEXP-3292
MP.3.CEL	E-MEXP-3292
MS.1.CEL	E-MEXP-3292
MS.2.CEL	E-MEXP-3292
MS.3.CEL	E-MEXP-3292
UFO.1.CEL	E-MEXP-3292
UFO.2.CEL	E-MEXP-3292
UFO.3.CEL	E-MEXP-3292
19SDP13pa.CEL	E-MEXP-3992
19SDP13pb.CEL	E-MEXP-3992
19SDP1a.CEL	E-MEXP-3992
19SDP1b.CEL	E-MEXP-3992
23SDP13pa.CEL	E-MEXP-3992
23SDP13pb.CEL	E-MEXP-3992
23SDP1a.CEL	E-MEXP-3992
23SDP1b.CEL	E-MEXP-3992
