# Supplementary material for: Improved gene co-expression network quality through expression dataset down-sampling and network aggregation
Source: Sci Rep. 2019 Oct 8;9:14431. doi: 10.1038/s41598-019-50885-8 (PMC6783424; doi:10.1038/s41598-019-50885-8)
Supplement: Supplementary file 3 — Supplementary Table 2 [file 41598_2019_50885_MOESM3_ESM.xls]

## Sheet: Amine and polyamine biosynthesis
Arabidopsis thaliana
Pathway_descr	Pathway_acc	V1	V2	V3	V4
5362	Amine and polyamine biosynthesis	R-ATH-5096066	R-ATH-1119304.1	Putrescine biosynthesis II	Arabidopsis thaliana	AT2G16500
5363	Amine and polyamine biosynthesis	R-ATH-5096066	R-ATH-1119304.1	Putrescine biosynthesis II	Arabidopsis thaliana	AT2G27450
5364	Amine and polyamine biosynthesis	R-ATH-5096066	R-ATH-1119304.1	Putrescine biosynthesis II	Arabidopsis thaliana	AT4G34710
5365	Amine and polyamine biosynthesis	R-ATH-5096066	R-ATH-1119304.1	Putrescine biosynthesis II	Arabidopsis thaliana	AT5G08170
5413	Amine and polyamine biosynthesis	R-ATH-5096066	R-ATH-1119317.1	Spermine biosynthesis	Arabidopsis thaliana	AT1G23820
5414	Amine and polyamine biosynthesis	R-ATH-5096066	R-ATH-1119317.1	Spermine biosynthesis	Arabidopsis thaliana	AT1G70310
5415	Amine and polyamine biosynthesis	R-ATH-5096066	R-ATH-1119317.1	Spermine biosynthesis	Arabidopsis thaliana	AT3G02470
5416	Amine and polyamine biosynthesis	R-ATH-5096066	R-ATH-1119317.1	Spermine biosynthesis	Arabidopsis thaliana	AT3G25570
5417	Amine and polyamine biosynthesis	R-ATH-5096066	R-ATH-1119317.1	Spermine biosynthesis	Arabidopsis thaliana	AT5G15950
5418	Amine and polyamine biosynthesis	R-ATH-5096066	R-ATH-1119317.1	Spermine biosynthesis	Arabidopsis thaliana	AT5G53120
5476	Amine and polyamine biosynthesis	R-ATH-5096066	R-ATH-1119343.1	Spermidine biosynthesis	Arabidopsis thaliana	AT1G23820
5477	Amine and polyamine biosynthesis	R-ATH-5096066	R-ATH-1119343.1	Spermidine biosynthesis	Arabidopsis thaliana	AT1G70310
5478	Amine and polyamine biosynthesis	R-ATH-5096066	R-ATH-1119343.1	Spermidine biosynthesis	Arabidopsis thaliana	AT3G02470
5479	Amine and polyamine biosynthesis	R-ATH-5096066	R-ATH-1119343.1	Spermidine biosynthesis	Arabidopsis thaliana	AT3G25570
5480	Amine and polyamine biosynthesis	R-ATH-5096066	R-ATH-1119343.1	Spermidine biosynthesis	Arabidopsis thaliana	AT5G15950
5481	Amine and polyamine biosynthesis	R-ATH-5096066	R-ATH-1119343.1	Spermidine biosynthesis	Arabidopsis thaliana	AT5G53120
5748	Amine and polyamine biosynthesis	R-ATH-5096066	R-ATH-1119447.1	Putrescine biosynthesis I	Arabidopsis thaliana	AT2G16500
5749	Amine and polyamine biosynthesis	R-ATH-5096066	R-ATH-1119447.1	Putrescine biosynthesis I	Arabidopsis thaliana	AT4G34710
Solanum lycopersicum
Pathway_descr	Pathway_acc	V1	V2	V3	V4
93158	Amine and polyamine biosynthesis	R-SLY-5096066	R-SLY-1119304.1	Putrescine biosynthesis II	Solanum lycopersicum	Solyc01g110440.2
93159	Amine and polyamine biosynthesis	R-SLY-5096066	R-SLY-1119304.1	Putrescine biosynthesis II	Solanum lycopersicum	Solyc10g054440.1
93160	Amine and polyamine biosynthesis	R-SLY-5096066	R-SLY-1119304.1	Putrescine biosynthesis II	Solanum lycopersicum	Solyc11g068540.1
93161	Amine and polyamine biosynthesis	R-SLY-5096066	R-SLY-1119304.1	Putrescine biosynthesis II	Solanum lycopersicum	Solyc12g038970.1
93235	Amine and polyamine biosynthesis	R-SLY-5096066	R-SLY-1119317.1	Spermine biosynthesis	Solanum lycopersicum	Solyc01g010050.2
93236	Amine and polyamine biosynthesis	R-SLY-5096066	R-SLY-1119317.1	Spermine biosynthesis	Solanum lycopersicum	Solyc02g089610.1
93237	Amine and polyamine biosynthesis	R-SLY-5096066	R-SLY-1119317.1	Spermine biosynthesis	Solanum lycopersicum	Solyc03g007240.2
93238	Amine and polyamine biosynthesis	R-SLY-5096066	R-SLY-1119317.1	Spermine biosynthesis	Solanum lycopersicum	Solyc04g026030.2
93239	Amine and polyamine biosynthesis	R-SLY-5096066	R-SLY-1119317.1	Spermine biosynthesis	Solanum lycopersicum	Solyc05g005710.2
93240	Amine and polyamine biosynthesis	R-SLY-5096066	R-SLY-1119317.1	Spermine biosynthesis	Solanum lycopersicum	Solyc05g010420.1
93241	Amine and polyamine biosynthesis	R-SLY-5096066	R-SLY-1119317.1	Spermine biosynthesis	Solanum lycopersicum	Solyc06g053510.2
93242	Amine and polyamine biosynthesis	R-SLY-5096066	R-SLY-1119317.1	Spermine biosynthesis	Solanum lycopersicum	Solyc06g053520.2
93243	Amine and polyamine biosynthesis	R-SLY-5096066	R-SLY-1119317.1	Spermine biosynthesis	Solanum lycopersicum	Solyc08g014310.2
93303	Amine and polyamine biosynthesis	R-SLY-5096066	R-SLY-1119343.1	Spermidine biosynthesis	Solanum lycopersicum	Solyc01g010050.2
93304	Amine and polyamine biosynthesis	R-SLY-5096066	R-SLY-1119343.1	Spermidine biosynthesis	Solanum lycopersicum	Solyc02g089610.1
93305	Amine and polyamine biosynthesis	R-SLY-5096066	R-SLY-1119343.1	Spermidine biosynthesis	Solanum lycopersicum	Solyc03g007240.2
93306	Amine and polyamine biosynthesis	R-SLY-5096066	R-SLY-1119343.1	Spermidine biosynthesis	Solanum lycopersicum	Solyc04g026030.2
93307	Amine and polyamine biosynthesis	R-SLY-5096066	R-SLY-1119343.1	Spermidine biosynthesis	Solanum lycopersicum	Solyc05g005710.2
93308	Amine and polyamine biosynthesis	R-SLY-5096066	R-SLY-1119343.1	Spermidine biosynthesis	Solanum lycopersicum	Solyc05g010420.1
93309	Amine and polyamine biosynthesis	R-SLY-5096066	R-SLY-1119343.1	Spermidine biosynthesis	Solanum lycopersicum	Solyc06g053510.2
93310	Amine and polyamine biosynthesis	R-SLY-5096066	R-SLY-1119343.1	Spermidine biosynthesis	Solanum lycopersicum	Solyc06g053520.2
93311	Amine and polyamine biosynthesis	R-SLY-5096066	R-SLY-1119343.1	Spermidine biosynthesis	Solanum lycopersicum	Solyc08g014310.2
93579	Amine and polyamine biosynthesis	R-SLY-5096066	R-SLY-1119447.1	Putrescine biosynthesis I	Solanum lycopersicum	Solyc01g110440.2
93580	Amine and polyamine biosynthesis	R-SLY-5096066	R-SLY-1119447.1	Putrescine biosynthesis I	Solanum lycopersicum	Solyc10g054440.1
Zea mays
Pathway_descr	Pathway_acc	V1	V2	V3	V4
111777	Amine and polyamine biosynthesis	R-ZMA-5096066	R-ZMA-1119304.1	Putrescine biosynthesis II	Zea mays	GRMZM2G073950
111778	Amine and polyamine biosynthesis	R-ZMA-5096066	R-ZMA-1119304.1	Putrescine biosynthesis II	Zea mays	GRMZM2G064159
111779	Amine and polyamine biosynthesis	R-ZMA-5096066	R-ZMA-1119304.1	Putrescine biosynthesis II	Zea mays	GRMZM2G396553
111780	Amine and polyamine biosynthesis	R-ZMA-5096066	R-ZMA-1119304.1	Putrescine biosynthesis II	Zea mays	GRMZM2G374302
111832	Amine and polyamine biosynthesis	R-ZMA-5096066	R-ZMA-1119317.1	Spermine biosynthesis	Zea mays	GRMZM2G154397
111833	Amine and polyamine biosynthesis	R-ZMA-5096066	R-ZMA-1119317.1	Spermine biosynthesis	Zea mays	GRMZM2G064163
111834	Amine and polyamine biosynthesis	R-ZMA-5096066	R-ZMA-1119317.1	Spermine biosynthesis	Zea mays	GRMZM2G051771
111835	Amine and polyamine biosynthesis	R-ZMA-5096066	R-ZMA-1119317.1	Spermine biosynthesis	Zea mays	GRMZM2G125635
111836	Amine and polyamine biosynthesis	R-ZMA-5096066	R-ZMA-1119317.1	Spermine biosynthesis	Zea mays	GRMZM2G047867
111837	Amine and polyamine biosynthesis	R-ZMA-5096066	R-ZMA-1119317.1	Spermine biosynthesis	Zea mays	GRMZM2G366392
111907	Amine and polyamine biosynthesis	R-ZMA-5096066	R-ZMA-1119343.1	Spermidine biosynthesis	Zea mays	GRMZM2G154397
111908	Amine and polyamine biosynthesis	R-ZMA-5096066	R-ZMA-1119343.1	Spermidine biosynthesis	Zea mays	GRMZM2G064163
111909	Amine and polyamine biosynthesis	R-ZMA-5096066	R-ZMA-1119343.1	Spermidine biosynthesis	Zea mays	GRMZM2G051771
111910	Amine and polyamine biosynthesis	R-ZMA-5096066	R-ZMA-1119343.1	Spermidine biosynthesis	Zea mays	GRMZM2G125635
111911	Amine and polyamine biosynthesis	R-ZMA-5096066	R-ZMA-1119343.1	Spermidine biosynthesis	Zea mays	GRMZM2G047867
111912	Amine and polyamine biosynthesis	R-ZMA-5096066	R-ZMA-1119343.1	Spermidine biosynthesis	Zea mays	GRMZM2G366392
112220	Amine and polyamine biosynthesis	R-ZMA-5096066	R-ZMA-1119447.1	Putrescine biosynthesis I	Zea mays	GRMZM2G396553
112221	Amine and polyamine biosynthesis	R-ZMA-5096066	R-ZMA-1119447.1	Putrescine biosynthesis I	Zea mays	GRMZM2G374302
112452	Amine and polyamine biosynthesis	R-ZMA-5096066	R-ZMA-1119502.1	Allantoin degradation I	Zea mays	GRMZM2G038821

## Sheet: Amino acid biosynthesis
Arabidopsis thaliana
Pathway_descr	Pathway_acc	V1	V2	V3	V4
5228	Amino acid biosynthesis	R-ATH-5655122	R-ATH-1119262.1	Threonine biosynthesis from homoserine	Arabidopsis thaliana	AT1G72810
5229	Amino acid biosynthesis	R-ATH-5655122	R-ATH-1119262.1	Threonine biosynthesis from homoserine	Arabidopsis thaliana	AT2G17265
5230	Amino acid biosynthesis	R-ATH-5655122	R-ATH-1119262.1	Threonine biosynthesis from homoserine	Arabidopsis thaliana	AT4G29840
5231	Amino acid biosynthesis	R-ATH-5655122	R-ATH-1119263.1	Arginine biosynthesis I	Arabidopsis thaliana	AT1G75330
5232	Amino acid biosynthesis	R-ATH-5655122	R-ATH-1119263.1	Arginine biosynthesis I	Arabidopsis thaliana	AT1G80600
5233	Amino acid biosynthesis	R-ATH-5655122	R-ATH-1119263.1	Arginine biosynthesis I	Arabidopsis thaliana	AT2G19940
5234	Amino acid biosynthesis	R-ATH-5655122	R-ATH-1119263.1	Arginine biosynthesis I	Arabidopsis thaliana	AT3G20330
5235	Amino acid biosynthesis	R-ATH-5655122	R-ATH-1119263.1	Arginine biosynthesis I	Arabidopsis thaliana	AT3G57560
5236	Amino acid biosynthesis	R-ATH-5655122	R-ATH-1119263.1	Arginine biosynthesis I	Arabidopsis thaliana	AT4G17830
5237	Amino acid biosynthesis	R-ATH-5655122	R-ATH-1119263.1	Arginine biosynthesis I	Arabidopsis thaliana	AT4G24830
5238	Amino acid biosynthesis	R-ATH-5655122	R-ATH-1119263.1	Arginine biosynthesis I	Arabidopsis thaliana	AT5G10920
5247	Amino acid biosynthesis	R-ATH-5655122	R-ATH-1119273.1	Lysine biosynthesis I	Arabidopsis thaliana	AT1G13440
5248	Amino acid biosynthesis	R-ATH-5655122	R-ATH-1119273.1	Lysine biosynthesis I	Arabidopsis thaliana	AT1G14810
5249	Amino acid biosynthesis	R-ATH-5655122	R-ATH-1119273.1	Lysine biosynthesis I	Arabidopsis thaliana	AT1G16300
5250	Amino acid biosynthesis	R-ATH-5655122	R-ATH-1119273.1	Lysine biosynthesis I	Arabidopsis thaliana	AT1G31230
5251	Amino acid biosynthesis	R-ATH-5655122	R-ATH-1119273.1	Lysine biosynthesis I	Arabidopsis thaliana	AT1G79530
5252	Amino acid biosynthesis	R-ATH-5655122	R-ATH-1119273.1	Lysine biosynthesis I	Arabidopsis thaliana	AT2G19940
5253	Amino acid biosynthesis	R-ATH-5655122	R-ATH-1119273.1	Lysine biosynthesis I	Arabidopsis thaliana	AT2G44040
5254	Amino acid biosynthesis	R-ATH-5655122	R-ATH-1119273.1	Lysine biosynthesis I	Arabidopsis thaliana	AT2G45440
5255	Amino acid biosynthesis	R-ATH-5655122	R-ATH-1119273.1	Lysine biosynthesis I	Arabidopsis thaliana	AT3G02020
5256	Amino acid biosynthesis	R-ATH-5655122	R-ATH-1119273.1	Lysine biosynthesis I	Arabidopsis thaliana	AT3G04120
5257	Amino acid biosynthesis	R-ATH-5655122	R-ATH-1119273.1	Lysine biosynthesis I	Arabidopsis thaliana	AT3G14390
5258	Amino acid biosynthesis	R-ATH-5655122	R-ATH-1119273.1	Lysine biosynthesis I	Arabidopsis thaliana	AT3G59890
5259	Amino acid biosynthesis	R-ATH-5655122	R-ATH-1119273.1	Lysine biosynthesis I	Arabidopsis thaliana	AT3G60880
5260	Amino acid biosynthesis	R-ATH-5655122	R-ATH-1119273.1	Lysine biosynthesis I	Arabidopsis thaliana	AT4G19710
5261	Amino acid biosynthesis	R-ATH-5655122	R-ATH-1119273.1	Lysine biosynthesis I	Arabidopsis thaliana	AT4G35250
5262	Amino acid biosynthesis	R-ATH-5655122	R-ATH-1119273.1	Lysine biosynthesis I	Arabidopsis thaliana	AT5G11880
5263	Amino acid biosynthesis	R-ATH-5655122	R-ATH-1119273.1	Lysine biosynthesis I	Arabidopsis thaliana	AT5G13280
5264	Amino acid biosynthesis	R-ATH-5655122	R-ATH-1119273.1	Lysine biosynthesis I	Arabidopsis thaliana	AT5G14060
5265	Amino acid biosynthesis	R-ATH-5655122	R-ATH-1119273.1	Lysine biosynthesis I	Arabidopsis thaliana	AT5G52100
5284	Amino acid biosynthesis	R-ATH-5655122	R-ATH-1119281.1	Aspartate biosynthesis I	Arabidopsis thaliana	AT1G62800
5285	Amino acid biosynthesis	R-ATH-5655122	R-ATH-1119281.1	Aspartate biosynthesis I	Arabidopsis thaliana	AT2G22250
5286	Amino acid biosynthesis	R-ATH-5655122	R-ATH-1119281.1	Aspartate biosynthesis I	Arabidopsis thaliana	AT2G30970
5287	Amino acid biosynthesis	R-ATH-5655122	R-ATH-1119281.1	Aspartate biosynthesis I	Arabidopsis thaliana	AT4G31990
5288	Amino acid biosynthesis	R-ATH-5655122	R-ATH-1119281.1	Aspartate biosynthesis I	Arabidopsis thaliana	AT5G11520
5289	Amino acid biosynthesis	R-ATH-5655122	R-ATH-1119281.1	Aspartate biosynthesis I	Arabidopsis thaliana	AT5G19550
5290	Amino acid biosynthesis	R-ATH-5655122	R-ATH-1119283.1	Lysine biosynthesis II	Arabidopsis thaliana	AT1G13440
5291	Amino acid biosynthesis	R-ATH-5655122	R-ATH-1119283.1	Lysine biosynthesis II	Arabidopsis thaliana	AT1G14810
5292	Amino acid biosynthesis	R-ATH-5655122	R-ATH-1119283.1	Lysine biosynthesis II	Arabidopsis thaliana	AT1G16300
5293	Amino acid biosynthesis	R-ATH-5655122	R-ATH-1119283.1	Lysine biosynthesis II	Arabidopsis thaliana	AT1G31230
5294	Amino acid biosynthesis	R-ATH-5655122	R-ATH-1119283.1	Lysine biosynthesis II	Arabidopsis thaliana	AT1G79530
5295	Amino acid biosynthesis	R-ATH-5655122	R-ATH-1119283.1	Lysine biosynthesis II	Arabidopsis thaliana	AT2G19940
5296	Amino acid biosynthesis	R-ATH-5655122	R-ATH-1119283.1	Lysine biosynthesis II	Arabidopsis thaliana	AT2G44040
5297	Amino acid biosynthesis	R-ATH-5655122	R-ATH-1119283.1	Lysine biosynthesis II	Arabidopsis thaliana	AT2G45440
5298	Amino acid biosynthesis	R-ATH-5655122	R-ATH-1119283.1	Lysine biosynthesis II	Arabidopsis thaliana	AT3G02020
5299	Amino acid biosynthesis	R-ATH-5655122	R-ATH-1119283.1	Lysine biosynthesis II	Arabidopsis thaliana	AT3G04120
5300	Amino acid biosynthesis	R-ATH-5655122	R-ATH-1119283.1	Lysine biosynthesis II	Arabidopsis thaliana	AT3G14390
5301	Amino acid biosynthesis	R-ATH-5655122	R-ATH-1119283.1	Lysine biosynthesis II	Arabidopsis thaliana	AT3G59890
5302	Amino acid biosynthesis	R-ATH-5655122	R-ATH-1119283.1	Lysine biosynthesis II	Arabidopsis thaliana	AT3G60880
5303	Amino acid biosynthesis	R-ATH-5655122	R-ATH-1119283.1	Lysine biosynthesis II	Arabidopsis thaliana	AT4G19710
5304	Amino acid biosynthesis	R-ATH-5655122	R-ATH-1119283.1	Lysine biosynthesis II	Arabidopsis thaliana	AT4G35250
5305	Amino acid biosynthesis	R-ATH-5655122	R-ATH-1119283.1	Lysine biosynthesis II	Arabidopsis thaliana	AT5G11880
5306	Amino acid biosynthesis	R-ATH-5655122	R-ATH-1119283.1	Lysine biosynthesis II	Arabidopsis thaliana	AT5G13280
5307	Amino acid biosynthesis	R-ATH-5655122	R-ATH-1119283.1	Lysine biosynthesis II	Arabidopsis thaliana	AT5G14060
5308	Amino acid biosynthesis	R-ATH-5655122	R-ATH-1119283.1	Lysine biosynthesis II	Arabidopsis thaliana	AT5G52100
5321	Amino acid biosynthesis	R-ATH-5655122	R-ATH-1119289.1	Arginine degradation VI (arginase 2 pathway)	Arabidopsis thaliana	AT4G08870
5322	Amino acid biosynthesis	R-ATH-5655122	R-ATH-1119289.1	Arginine degradation VI (arginase 2 pathway)	Arabidopsis thaliana	AT4G08900
5323	Amino acid biosynthesis	R-ATH-5655122	R-ATH-1119289.1	Arginine degradation VI (arginase 2 pathway)	Arabidopsis thaliana	AT5G14800
5324	Amino acid biosynthesis	R-ATH-5655122	R-ATH-1119289.1	Arginine degradation VI (arginase 2 pathway)	Arabidopsis thaliana	AT5G46180
5332	Amino acid biosynthesis	R-ATH-5655122	R-ATH-1119293.1	Glutamine biosynthesis I	Arabidopsis thaliana	AT1G48470
5333	Amino acid biosynthesis	R-ATH-5655122	R-ATH-1119293.1	Glutamine biosynthesis I	Arabidopsis thaliana	AT1G66200
5334	Amino acid biosynthesis	R-ATH-5655122	R-ATH-1119293.1	Glutamine biosynthesis I	Arabidopsis thaliana	AT3G17820
5335	Amino acid biosynthesis	R-ATH-5655122	R-ATH-1119293.1	Glutamine biosynthesis I	Arabidopsis thaliana	AT5G16570
5336	Amino acid biosynthesis	R-ATH-5655122	R-ATH-1119293.1	Glutamine biosynthesis I	Arabidopsis thaliana	AT5G37600
5343	Amino acid biosynthesis	R-ATH-5655122	R-ATH-1119295.1	Homoserine biosynthesis	Arabidopsis thaliana	AT1G14810
5344	Amino acid biosynthesis	R-ATH-5655122	R-ATH-1119295.1	Homoserine biosynthesis	Arabidopsis thaliana	AT1G31230
5345	Amino acid biosynthesis	R-ATH-5655122	R-ATH-1119295.1	Homoserine biosynthesis	Arabidopsis thaliana	AT2G19940
5346	Amino acid biosynthesis	R-ATH-5655122	R-ATH-1119295.1	Homoserine biosynthesis	Arabidopsis thaliana	AT3G02020
5347	Amino acid biosynthesis	R-ATH-5655122	R-ATH-1119295.1	Homoserine biosynthesis	Arabidopsis thaliana	AT4G19710
5348	Amino acid biosynthesis	R-ATH-5655122	R-ATH-1119295.1	Homoserine biosynthesis	Arabidopsis thaliana	AT5G13280
5349	Amino acid biosynthesis	R-ATH-5655122	R-ATH-1119295.1	Homoserine biosynthesis	Arabidopsis thaliana	AT5G14060
5350	Amino acid biosynthesis	R-ATH-5655122	R-ATH-1119295.1	Homoserine biosynthesis	Arabidopsis thaliana	AT5G21060
5351	Amino acid biosynthesis	R-ATH-5655122	R-ATH-1119297.1	Beta-alanine biosynthesis III	Arabidopsis thaliana	AT3G17810
5352	Amino acid biosynthesis	R-ATH-5655122	R-ATH-1119297.1	Beta-alanine biosynthesis III	Arabidopsis thaliana	AT5G12200
5353	Amino acid biosynthesis	R-ATH-5655122	R-ATH-1119297.1	Beta-alanine biosynthesis III	Arabidopsis thaliana	AT5G64370
5373	Amino acid biosynthesis	R-ATH-5655122	R-ATH-1119311.1	Glycine biosynthesis I	Arabidopsis thaliana	AT1G22020
5374	Amino acid biosynthesis	R-ATH-5655122	R-ATH-1119311.1	Glycine biosynthesis I	Arabidopsis thaliana	AT1G36370
5375	Amino acid biosynthesis	R-ATH-5655122	R-ATH-1119311.1	Glycine biosynthesis I	Arabidopsis thaliana	AT3G48780
5376	Amino acid biosynthesis	R-ATH-5655122	R-ATH-1119311.1	Glycine biosynthesis I	Arabidopsis thaliana	AT3G48790
5377	Amino acid biosynthesis	R-ATH-5655122	R-ATH-1119311.1	Glycine biosynthesis I	Arabidopsis thaliana	AT4G13890
5378	Amino acid biosynthesis	R-ATH-5655122	R-ATH-1119311.1	Glycine biosynthesis I	Arabidopsis thaliana	AT4G13930
5379	Amino acid biosynthesis	R-ATH-5655122	R-ATH-1119311.1	Glycine biosynthesis I	Arabidopsis thaliana	AT4G37930
5380	Amino acid biosynthesis	R-ATH-5655122	R-ATH-1119311.1	Glycine biosynthesis I	Arabidopsis thaliana	AT5G23670
5419	Amino acid biosynthesis	R-ATH-5655122	R-ATH-1119318.1	Proline biosynthesis V (from arginine)	Arabidopsis thaliana	AT1G75330
5420	Amino acid biosynthesis	R-ATH-5655122	R-ATH-1119318.1	Proline biosynthesis V (from arginine)	Arabidopsis thaliana	AT5G14800
5421	Amino acid biosynthesis	R-ATH-5655122	R-ATH-1119318.1	Proline biosynthesis V (from arginine)	Arabidopsis thaliana	AT5G46180
5422	Amino acid biosynthesis	R-ATH-5655122	R-ATH-1119319.1	Alanine biosynthesis III	Arabidopsis thaliana	AT1G08490
5423	Amino acid biosynthesis	R-ATH-5655122	R-ATH-1119319.1	Alanine biosynthesis III	Arabidopsis thaliana	AT5G65720
5431	Amino acid biosynthesis	R-ATH-5655122	R-ATH-1119330.1	Alanine biosynthesis II	Arabidopsis thaliana	AT1G23310
5432	Amino acid biosynthesis	R-ATH-5655122	R-ATH-1119330.1	Alanine biosynthesis II	Arabidopsis thaliana	AT1G70580
5433	Amino acid biosynthesis	R-ATH-5655122	R-ATH-1119331.1	Cysteine biosynthesis I	Arabidopsis thaliana	AT2G17640
5434	Amino acid biosynthesis	R-ATH-5655122	R-ATH-1119331.1	Cysteine biosynthesis I	Arabidopsis thaliana	AT2G43750
5435	Amino acid biosynthesis	R-ATH-5655122	R-ATH-1119331.1	Cysteine biosynthesis I	Arabidopsis thaliana	AT3G22460
5436	Amino acid biosynthesis	R-ATH-5655122	R-ATH-1119331.1	Cysteine biosynthesis I	Arabidopsis thaliana	AT3G59760
5437	Amino acid biosynthesis	R-ATH-5655122	R-ATH-1119331.1	Cysteine biosynthesis I	Arabidopsis thaliana	AT4G14880
5438	Amino acid biosynthesis	R-ATH-5655122	R-ATH-1119331.1	Cysteine biosynthesis I	Arabidopsis thaliana	AT4G35640
5439	Amino acid biosynthesis	R-ATH-5655122	R-ATH-1119331.1	Cysteine biosynthesis I	Arabidopsis thaliana	AT5G56760
5496	Amino acid biosynthesis	R-ATH-5655122	R-ATH-1119354.1	Asparagine biosynthesis III	Arabidopsis thaliana	AT5G10240
5497	Amino acid biosynthesis	R-ATH-5655122	R-ATH-1119354.1	Asparagine biosynthesis III	Arabidopsis thaliana	AT5G65010
5565	Amino acid biosynthesis	R-ATH-5655122	R-ATH-1119389.1	Phenylalanine biosynthesis I	Arabidopsis thaliana	AT1G08250
5566	Amino acid biosynthesis	R-ATH-5655122	R-ATH-1119389.1	Phenylalanine biosynthesis I	Arabidopsis thaliana	AT1G69370
5567	Amino acid biosynthesis	R-ATH-5655122	R-ATH-1119389.1	Phenylalanine biosynthesis I	Arabidopsis thaliana	AT2G22250
5568	Amino acid biosynthesis	R-ATH-5655122	R-ATH-1119389.1	Phenylalanine biosynthesis I	Arabidopsis thaliana	AT2G27820
5569	Amino acid biosynthesis	R-ATH-5655122	R-ATH-1119389.1	Phenylalanine biosynthesis I	Arabidopsis thaliana	AT3G07630
5570	Amino acid biosynthesis	R-ATH-5655122	R-ATH-1119389.1	Phenylalanine biosynthesis I	Arabidopsis thaliana	AT3G29200
5571	Amino acid biosynthesis	R-ATH-5655122	R-ATH-1119389.1	Phenylalanine biosynthesis I	Arabidopsis thaliana	AT3G44720
5572	Amino acid biosynthesis	R-ATH-5655122	R-ATH-1119389.1	Phenylalanine biosynthesis I	Arabidopsis thaliana	AT5G10870
5573	Amino acid biosynthesis	R-ATH-5655122	R-ATH-1119389.1	Phenylalanine biosynthesis I	Arabidopsis thaliana	AT5G22630
5574	Amino acid biosynthesis	R-ATH-5655122	R-ATH-1119389.1	Phenylalanine biosynthesis I	Arabidopsis thaliana	AT5G53970
5593	Amino acid biosynthesis	R-ATH-5655122	R-ATH-1119400.1	Methionine biosynthesis II	Arabidopsis thaliana	AT2G17265
5594	Amino acid biosynthesis	R-ATH-5655122	R-ATH-1119400.1	Methionine biosynthesis II	Arabidopsis thaliana	AT3G03780
5595	Amino acid biosynthesis	R-ATH-5655122	R-ATH-1119400.1	Methionine biosynthesis II	Arabidopsis thaliana	AT3G22740
5596	Amino acid biosynthesis	R-ATH-5655122	R-ATH-1119400.1	Methionine biosynthesis II	Arabidopsis thaliana	AT3G25900
5597	Amino acid biosynthesis	R-ATH-5655122	R-ATH-1119400.1	Methionine biosynthesis II	Arabidopsis thaliana	AT3G57050
5598	Amino acid biosynthesis	R-ATH-5655122	R-ATH-1119400.1	Methionine biosynthesis II	Arabidopsis thaliana	AT3G63250
5599	Amino acid biosynthesis	R-ATH-5655122	R-ATH-1119400.1	Methionine biosynthesis II	Arabidopsis thaliana	AT5G17920
5600	Amino acid biosynthesis	R-ATH-5655122	R-ATH-1119400.1	Methionine biosynthesis II	Arabidopsis thaliana	AT5G20980
5601	Amino acid biosynthesis	R-ATH-5655122	R-ATH-1119400.1	Methionine biosynthesis II	Arabidopsis thaliana	AT5G53970
5642	Amino acid biosynthesis	R-ATH-5655122	R-ATH-1119419.1	Lysine biosynthesis VI	Arabidopsis thaliana	AT1G14810
5643	Amino acid biosynthesis	R-ATH-5655122	R-ATH-1119419.1	Lysine biosynthesis VI	Arabidopsis thaliana	AT1G31230
5644	Amino acid biosynthesis	R-ATH-5655122	R-ATH-1119419.1	Lysine biosynthesis VI	Arabidopsis thaliana	AT2G44040
5645	Amino acid biosynthesis	R-ATH-5655122	R-ATH-1119419.1	Lysine biosynthesis VI	Arabidopsis thaliana	AT2G45440
5646	Amino acid biosynthesis	R-ATH-5655122	R-ATH-1119419.1	Lysine biosynthesis VI	Arabidopsis thaliana	AT3G02020
5647	Amino acid biosynthesis	R-ATH-5655122	R-ATH-1119419.1	Lysine biosynthesis VI	Arabidopsis thaliana	AT3G14390
5648	Amino acid biosynthesis	R-ATH-5655122	R-ATH-1119419.1	Lysine biosynthesis VI	Arabidopsis thaliana	AT3G59890
5649	Amino acid biosynthesis	R-ATH-5655122	R-ATH-1119419.1	Lysine biosynthesis VI	Arabidopsis thaliana	AT3G60880
5650	Amino acid biosynthesis	R-ATH-5655122	R-ATH-1119419.1	Lysine biosynthesis VI	Arabidopsis thaliana	AT4G19710
5651	Amino acid biosynthesis	R-ATH-5655122	R-ATH-1119419.1	Lysine biosynthesis VI	Arabidopsis thaliana	AT4G33680
5652	Amino acid biosynthesis	R-ATH-5655122	R-ATH-1119419.1	Lysine biosynthesis VI	Arabidopsis thaliana	AT5G11880
5653	Amino acid biosynthesis	R-ATH-5655122	R-ATH-1119419.1	Lysine biosynthesis VI	Arabidopsis thaliana	AT5G13280
5654	Amino acid biosynthesis	R-ATH-5655122	R-ATH-1119419.1	Lysine biosynthesis VI	Arabidopsis thaliana	AT5G14060
5655	Amino acid biosynthesis	R-ATH-5655122	R-ATH-1119419.1	Lysine biosynthesis VI	Arabidopsis thaliana	AT5G52100
5679	Amino acid biosynthesis	R-ATH-5655122	R-ATH-1119430.1	Chorismate biosynthesis	Arabidopsis thaliana	AT1G22410
5680	Amino acid biosynthesis	R-ATH-5655122	R-ATH-1119430.1	Chorismate biosynthesis	Arabidopsis thaliana	AT1G32740
5681	Amino acid biosynthesis	R-ATH-5655122	R-ATH-1119430.1	Chorismate biosynthesis	Arabidopsis thaliana	AT1G48850
5682	Amino acid biosynthesis	R-ATH-5655122	R-ATH-1119430.1	Chorismate biosynthesis	Arabidopsis thaliana	AT1G48860
5683	Amino acid biosynthesis	R-ATH-5655122	R-ATH-1119430.1	Chorismate biosynthesis	Arabidopsis thaliana	AT2G21940
5684	Amino acid biosynthesis	R-ATH-5655122	R-ATH-1119430.1	Chorismate biosynthesis	Arabidopsis thaliana	AT2G35500
5685	Amino acid biosynthesis	R-ATH-5655122	R-ATH-1119430.1	Chorismate biosynthesis	Arabidopsis thaliana	AT2G45300
5686	Amino acid biosynthesis	R-ATH-5655122	R-ATH-1119430.1	Chorismate biosynthesis	Arabidopsis thaliana	AT3G06350
5687	Amino acid biosynthesis	R-ATH-5655122	R-ATH-1119430.1	Chorismate biosynthesis	Arabidopsis thaliana	AT3G26900
5688	Amino acid biosynthesis	R-ATH-5655122	R-ATH-1119430.1	Chorismate biosynthesis	Arabidopsis thaliana	AT4G17680
5689	Amino acid biosynthesis	R-ATH-5655122	R-ATH-1119430.1	Chorismate biosynthesis	Arabidopsis thaliana	AT4G33510
5690	Amino acid biosynthesis	R-ATH-5655122	R-ATH-1119430.1	Chorismate biosynthesis	Arabidopsis thaliana	AT4G39540
5691	Amino acid biosynthesis	R-ATH-5655122	R-ATH-1119430.1	Chorismate biosynthesis	Arabidopsis thaliana	AT4G39980
5692	Amino acid biosynthesis	R-ATH-5655122	R-ATH-1119430.1	Chorismate biosynthesis	Arabidopsis thaliana	AT5G47050
5693	Amino acid biosynthesis	R-ATH-5655122	R-ATH-1119430.1	Chorismate biosynthesis	Arabidopsis thaliana	AT5G66120
5734	Amino acid biosynthesis	R-ATH-5655122	R-ATH-1119444.1	Canavanine biosynthesis	Arabidopsis thaliana	AT1G75330
5735	Amino acid biosynthesis	R-ATH-5655122	R-ATH-1119444.1	Canavanine biosynthesis	Arabidopsis thaliana	AT3G20330
5736	Amino acid biosynthesis	R-ATH-5655122	R-ATH-1119444.1	Canavanine biosynthesis	Arabidopsis thaliana	AT4G24830
5737	Amino acid biosynthesis	R-ATH-5655122	R-ATH-1119444.1	Canavanine biosynthesis	Arabidopsis thaliana	AT5G10920
5738	Amino acid biosynthesis	R-ATH-5655122	R-ATH-1119445.1	Beta-alanine biosynthesis II	Arabidopsis thaliana	AT1G06550
5739	Amino acid biosynthesis	R-ATH-5655122	R-ATH-1119445.1	Beta-alanine biosynthesis II	Arabidopsis thaliana	AT2G30650
5740	Amino acid biosynthesis	R-ATH-5655122	R-ATH-1119445.1	Beta-alanine biosynthesis II	Arabidopsis thaliana	AT2G30660
5741	Amino acid biosynthesis	R-ATH-5655122	R-ATH-1119445.1	Beta-alanine biosynthesis II	Arabidopsis thaliana	AT3G51840
5742	Amino acid biosynthesis	R-ATH-5655122	R-ATH-1119445.1	Beta-alanine biosynthesis II	Arabidopsis thaliana	AT4G29010
5743	Amino acid biosynthesis	R-ATH-5655122	R-ATH-1119445.1	Beta-alanine biosynthesis II	Arabidopsis thaliana	AT5G65110
5744	Amino acid biosynthesis	R-ATH-5655122	R-ATH-1119445.1	Beta-alanine biosynthesis II	Arabidopsis thaliana	AT5G65940
5757	Amino acid biosynthesis	R-ATH-5655122	R-ATH-1119450.1	Homocysteine biosynthesis	Arabidopsis thaliana	AT2G18360
5758	Amino acid biosynthesis	R-ATH-5655122	R-ATH-1119450.1	Homocysteine biosynthesis	Arabidopsis thaliana	AT4G36610
5786	Amino acid biosynthesis	R-ATH-5655122	R-ATH-1119460.1	Isoleucine biosynthesis from threonine	Arabidopsis thaliana	AT1G10060
5787	Amino acid biosynthesis	R-ATH-5655122	R-ATH-1119460.1	Isoleucine biosynthesis from threonine	Arabidopsis thaliana	AT1G10070
5788	Amino acid biosynthesis	R-ATH-5655122	R-ATH-1119460.1	Isoleucine biosynthesis from threonine	Arabidopsis thaliana	AT1G50090
5789	Amino acid biosynthesis	R-ATH-5655122	R-ATH-1119460.1	Isoleucine biosynthesis from threonine	Arabidopsis thaliana	AT1G50110
5790	Amino acid biosynthesis	R-ATH-5655122	R-ATH-1119460.1	Isoleucine biosynthesis from threonine	Arabidopsis thaliana	AT2G31810
5791	Amino acid biosynthesis	R-ATH-5655122	R-ATH-1119460.1	Isoleucine biosynthesis from threonine	Arabidopsis thaliana	AT3G10050
5792	Amino acid biosynthesis	R-ATH-5655122	R-ATH-1119460.1	Isoleucine biosynthesis from threonine	Arabidopsis thaliana	AT3G19710
5793	Amino acid biosynthesis	R-ATH-5655122	R-ATH-1119460.1	Isoleucine biosynthesis from threonine	Arabidopsis thaliana	AT3G23940
5794	Amino acid biosynthesis	R-ATH-5655122	R-ATH-1119460.1	Isoleucine biosynthesis from threonine	Arabidopsis thaliana	AT3G48560
5795	Amino acid biosynthesis	R-ATH-5655122	R-ATH-1119460.1	Isoleucine biosynthesis from threonine	Arabidopsis thaliana	AT3G49680
5796	Amino acid biosynthesis	R-ATH-5655122	R-ATH-1119460.1	Isoleucine biosynthesis from threonine	Arabidopsis thaliana	AT3G58610
5797	Amino acid biosynthesis	R-ATH-5655122	R-ATH-1119460.1	Isoleucine biosynthesis from threonine	Arabidopsis thaliana	AT4G33070
5798	Amino acid biosynthesis	R-ATH-5655122	R-ATH-1119460.1	Isoleucine biosynthesis from threonine	Arabidopsis thaliana	AT5G01320
5799	Amino acid biosynthesis	R-ATH-5655122	R-ATH-1119460.1	Isoleucine biosynthesis from threonine	Arabidopsis thaliana	AT5G01330
5800	Amino acid biosynthesis	R-ATH-5655122	R-ATH-1119460.1	Isoleucine biosynthesis from threonine	Arabidopsis thaliana	AT5G10860
5801	Amino acid biosynthesis	R-ATH-5655122	R-ATH-1119460.1	Isoleucine biosynthesis from threonine	Arabidopsis thaliana	AT5G54960
5899	Amino acid biosynthesis	R-ATH-5655122	R-ATH-1119494.1	Tryptophan biosynthesis	Arabidopsis thaliana	AT1G07780
5900	Amino acid biosynthesis	R-ATH-5655122	R-ATH-1119494.1	Tryptophan biosynthesis	Arabidopsis thaliana	AT1G24807
5901	Amino acid biosynthesis	R-ATH-5655122	R-ATH-1119494.1	Tryptophan biosynthesis	Arabidopsis thaliana	AT1G24909
5902	Amino acid biosynthesis	R-ATH-5655122	R-ATH-1119494.1	Tryptophan biosynthesis	Arabidopsis thaliana	AT1G25083
5903	Amino acid biosynthesis	R-ATH-5655122	R-ATH-1119494.1	Tryptophan biosynthesis	Arabidopsis thaliana	AT1G25155
5904	Amino acid biosynthesis	R-ATH-5655122	R-ATH-1119494.1	Tryptophan biosynthesis	Arabidopsis thaliana	AT1G25220
5905	Amino acid biosynthesis	R-ATH-5655122	R-ATH-1119494.1	Tryptophan biosynthesis	Arabidopsis thaliana	AT1G29410
5906	Amino acid biosynthesis	R-ATH-5655122	R-ATH-1119494.1	Tryptophan biosynthesis	Arabidopsis thaliana	AT1G70570
5907	Amino acid biosynthesis	R-ATH-5655122	R-ATH-1119494.1	Tryptophan biosynthesis	Arabidopsis thaliana	AT2G04400
5908	Amino acid biosynthesis	R-ATH-5655122	R-ATH-1119494.1	Tryptophan biosynthesis	Arabidopsis thaliana	AT2G29690
5909	Amino acid biosynthesis	R-ATH-5655122	R-ATH-1119494.1	Tryptophan biosynthesis	Arabidopsis thaliana	AT3G54640
5910	Amino acid biosynthesis	R-ATH-5655122	R-ATH-1119494.1	Tryptophan biosynthesis	Arabidopsis thaliana	AT3G55870
5911	Amino acid biosynthesis	R-ATH-5655122	R-ATH-1119494.1	Tryptophan biosynthesis	Arabidopsis thaliana	AT4G02610
5912	Amino acid biosynthesis	R-ATH-5655122	R-ATH-1119494.1	Tryptophan biosynthesis	Arabidopsis thaliana	AT4G27070
5913	Amino acid biosynthesis	R-ATH-5655122	R-ATH-1119494.1	Tryptophan biosynthesis	Arabidopsis thaliana	AT5G05590
5914	Amino acid biosynthesis	R-ATH-5655122	R-ATH-1119494.1	Tryptophan biosynthesis	Arabidopsis thaliana	AT5G05730
5915	Amino acid biosynthesis	R-ATH-5655122	R-ATH-1119494.1	Tryptophan biosynthesis	Arabidopsis thaliana	AT5G17990
5916	Amino acid biosynthesis	R-ATH-5655122	R-ATH-1119494.1	Tryptophan biosynthesis	Arabidopsis thaliana	AT5G38530
5917	Amino acid biosynthesis	R-ATH-5655122	R-ATH-1119494.1	Tryptophan biosynthesis	Arabidopsis thaliana	AT5G48220
5918	Amino acid biosynthesis	R-ATH-5655122	R-ATH-1119494.1	Tryptophan biosynthesis	Arabidopsis thaliana	AT5G54810
5919	Amino acid biosynthesis	R-ATH-5655122	R-ATH-1119494.1	Tryptophan biosynthesis	Arabidopsis thaliana	AT5G57890
5920	Amino acid biosynthesis	R-ATH-5655122	R-ATH-1119495.1	Citrulline biosynthesis	Arabidopsis thaliana	AT1G75330
5921	Amino acid biosynthesis	R-ATH-5655122	R-ATH-1119495.1	Citrulline biosynthesis	Arabidopsis thaliana	AT2G39800
5922	Amino acid biosynthesis	R-ATH-5655122	R-ATH-1119495.1	Citrulline biosynthesis	Arabidopsis thaliana	AT3G27740
5923	Amino acid biosynthesis	R-ATH-5655122	R-ATH-1119495.1	Citrulline biosynthesis	Arabidopsis thaliana	AT3G30775
5924	Amino acid biosynthesis	R-ATH-5655122	R-ATH-1119495.1	Citrulline biosynthesis	Arabidopsis thaliana	AT3G55610
5925	Amino acid biosynthesis	R-ATH-5655122	R-ATH-1119495.1	Citrulline biosynthesis	Arabidopsis thaliana	AT4G08870
5926	Amino acid biosynthesis	R-ATH-5655122	R-ATH-1119495.1	Citrulline biosynthesis	Arabidopsis thaliana	AT4G08900
5927	Amino acid biosynthesis	R-ATH-5655122	R-ATH-1119495.1	Citrulline biosynthesis	Arabidopsis thaliana	AT5G10240
5928	Amino acid biosynthesis	R-ATH-5655122	R-ATH-1119495.1	Citrulline biosynthesis	Arabidopsis thaliana	AT5G38710
5929	Amino acid biosynthesis	R-ATH-5655122	R-ATH-1119495.1	Citrulline biosynthesis	Arabidopsis thaliana	AT5G46180
5930	Amino acid biosynthesis	R-ATH-5655122	R-ATH-1119495.1	Citrulline biosynthesis	Arabidopsis thaliana	AT5G65010
5950	Amino acid biosynthesis	R-ATH-5655122	R-ATH-1119509.1	Histidine biosynthesis I	Arabidopsis thaliana	AT1G09795
5951	Amino acid biosynthesis	R-ATH-5655122	R-ATH-1119509.1	Histidine biosynthesis I	Arabidopsis thaliana	AT1G31860
5952	Amino acid biosynthesis	R-ATH-5655122	R-ATH-1119509.1	Histidine biosynthesis I	Arabidopsis thaliana	AT1G58080
5953	Amino acid biosynthesis	R-ATH-5655122	R-ATH-1119509.1	Histidine biosynthesis I	Arabidopsis thaliana	AT1G71920
5954	Amino acid biosynthesis	R-ATH-5655122	R-ATH-1119509.1	Histidine biosynthesis I	Arabidopsis thaliana	AT2G36230
5955	Amino acid biosynthesis	R-ATH-5655122	R-ATH-1119509.1	Histidine biosynthesis I	Arabidopsis thaliana	AT3G22425
5956	Amino acid biosynthesis	R-ATH-5655122	R-ATH-1119509.1	Histidine biosynthesis I	Arabidopsis thaliana	AT4G14910
5957	Amino acid biosynthesis	R-ATH-5655122	R-ATH-1119509.1	Histidine biosynthesis I	Arabidopsis thaliana	AT4G39120
5958	Amino acid biosynthesis	R-ATH-5655122	R-ATH-1119509.1	Histidine biosynthesis I	Arabidopsis thaliana	AT5G10330
5959	Amino acid biosynthesis	R-ATH-5655122	R-ATH-1119509.1	Histidine biosynthesis I	Arabidopsis thaliana	AT5G63890
6078	Amino acid biosynthesis	R-ATH-5655122	R-ATH-1119539.1	Ornithine biosynthesis	Arabidopsis thaliana	AT1G80600
6079	Amino acid biosynthesis	R-ATH-5655122	R-ATH-1119539.1	Ornithine biosynthesis	Arabidopsis thaliana	AT2G19940
6080	Amino acid biosynthesis	R-ATH-5655122	R-ATH-1119539.1	Ornithine biosynthesis	Arabidopsis thaliana	AT3G57560
6081	Amino acid biosynthesis	R-ATH-5655122	R-ATH-1119539.1	Ornithine biosynthesis	Arabidopsis thaliana	AT4G17830
6082	Amino acid biosynthesis	R-ATH-5655122	R-ATH-1119540.1	Leucine biosynthesis	Arabidopsis thaliana	AT1G10060
6083	Amino acid biosynthesis	R-ATH-5655122	R-ATH-1119540.1	Leucine biosynthesis	Arabidopsis thaliana	AT1G10070
6084	Amino acid biosynthesis	R-ATH-5655122	R-ATH-1119540.1	Leucine biosynthesis	Arabidopsis thaliana	AT1G18500
6085	Amino acid biosynthesis	R-ATH-5655122	R-ATH-1119540.1	Leucine biosynthesis	Arabidopsis thaliana	AT1G50090
6086	Amino acid biosynthesis	R-ATH-5655122	R-ATH-1119540.1	Leucine biosynthesis	Arabidopsis thaliana	AT1G50110
6087	Amino acid biosynthesis	R-ATH-5655122	R-ATH-1119540.1	Leucine biosynthesis	Arabidopsis thaliana	AT1G74040
6088	Amino acid biosynthesis	R-ATH-5655122	R-ATH-1119540.1	Leucine biosynthesis	Arabidopsis thaliana	AT2G17130
6089	Amino acid biosynthesis	R-ATH-5655122	R-ATH-1119540.1	Leucine biosynthesis	Arabidopsis thaliana	AT2G43090
6090	Amino acid biosynthesis	R-ATH-5655122	R-ATH-1119540.1	Leucine biosynthesis	Arabidopsis thaliana	AT2G43100
6091	Amino acid biosynthesis	R-ATH-5655122	R-ATH-1119540.1	Leucine biosynthesis	Arabidopsis thaliana	AT3G09810
6092	Amino acid biosynthesis	R-ATH-5655122	R-ATH-1119540.1	Leucine biosynthesis	Arabidopsis thaliana	AT3G19710
6093	Amino acid biosynthesis	R-ATH-5655122	R-ATH-1119540.1	Leucine biosynthesis	Arabidopsis thaliana	AT3G49680
6094	Amino acid biosynthesis	R-ATH-5655122	R-ATH-1119540.1	Leucine biosynthesis	Arabidopsis thaliana	AT3G58990
6095	Amino acid biosynthesis	R-ATH-5655122	R-ATH-1119540.1	Leucine biosynthesis	Arabidopsis thaliana	AT4G13430
6096	Amino acid biosynthesis	R-ATH-5655122	R-ATH-1119540.1	Leucine biosynthesis	Arabidopsis thaliana	AT4G35260
6097	Amino acid biosynthesis	R-ATH-5655122	R-ATH-1119540.1	Leucine biosynthesis	Arabidopsis thaliana	AT4G35650
6098	Amino acid biosynthesis	R-ATH-5655122	R-ATH-1119540.1	Leucine biosynthesis	Arabidopsis thaliana	AT4G35830
6099	Amino acid biosynthesis	R-ATH-5655122	R-ATH-1119540.1	Leucine biosynthesis	Arabidopsis thaliana	AT5G03290
6130	Amino acid biosynthesis	R-ATH-5655122	R-ATH-1119553.1	Asparagine biosynthesis I	Arabidopsis thaliana	AT1G62800
6131	Amino acid biosynthesis	R-ATH-5655122	R-ATH-1119553.1	Asparagine biosynthesis I	Arabidopsis thaliana	AT2G22250
6132	Amino acid biosynthesis	R-ATH-5655122	R-ATH-1119553.1	Asparagine biosynthesis I	Arabidopsis thaliana	AT2G30970
6133	Amino acid biosynthesis	R-ATH-5655122	R-ATH-1119553.1	Asparagine biosynthesis I	Arabidopsis thaliana	AT4G31990
6134	Amino acid biosynthesis	R-ATH-5655122	R-ATH-1119553.1	Asparagine biosynthesis I	Arabidopsis thaliana	AT5G10240
6135	Amino acid biosynthesis	R-ATH-5655122	R-ATH-1119553.1	Asparagine biosynthesis I	Arabidopsis thaliana	AT5G11520
6136	Amino acid biosynthesis	R-ATH-5655122	R-ATH-1119553.1	Asparagine biosynthesis I	Arabidopsis thaliana	AT5G19550
6137	Amino acid biosynthesis	R-ATH-5655122	R-ATH-1119553.1	Asparagine biosynthesis I	Arabidopsis thaliana	AT5G65010
6181	Amino acid biosynthesis	R-ATH-5655122	R-ATH-1119579.1	Glycine betaine biosynthesis III	Arabidopsis thaliana	AT1G74920
6182	Amino acid biosynthesis	R-ATH-5655122	R-ATH-1119579.1	Glycine betaine biosynthesis III	Arabidopsis thaliana	AT3G48170
6223	Amino acid biosynthesis	R-ATH-5655122	R-ATH-1119596.1	Glutamate biosynthesis I	Arabidopsis thaliana	AT3G14130
6224	Amino acid biosynthesis	R-ATH-5655122	R-ATH-1119596.1	Glutamate biosynthesis I	Arabidopsis thaliana	AT3G14150
6225	Amino acid biosynthesis	R-ATH-5655122	R-ATH-1119596.1	Glutamate biosynthesis I	Arabidopsis thaliana	AT3G14415
6226	Amino acid biosynthesis	R-ATH-5655122	R-ATH-1119596.1	Glutamate biosynthesis I	Arabidopsis thaliana	AT3G14420
6227	Amino acid biosynthesis	R-ATH-5655122	R-ATH-1119600.1	Valine biosynthesis	Arabidopsis thaliana	AT1G10060
6228	Amino acid biosynthesis	R-ATH-5655122	R-ATH-1119600.1	Valine biosynthesis	Arabidopsis thaliana	AT1G10070
6229	Amino acid biosynthesis	R-ATH-5655122	R-ATH-1119600.1	Valine biosynthesis	Arabidopsis thaliana	AT1G50090
6230	Amino acid biosynthesis	R-ATH-5655122	R-ATH-1119600.1	Valine biosynthesis	Arabidopsis thaliana	AT1G50110
6231	Amino acid biosynthesis	R-ATH-5655122	R-ATH-1119600.1	Valine biosynthesis	Arabidopsis thaliana	AT2G31810
6232	Amino acid biosynthesis	R-ATH-5655122	R-ATH-1119600.1	Valine biosynthesis	Arabidopsis thaliana	AT3G19710
6233	Amino acid biosynthesis	R-ATH-5655122	R-ATH-1119600.1	Valine biosynthesis	Arabidopsis thaliana	AT3G23940
6234	Amino acid biosynthesis	R-ATH-5655122	R-ATH-1119600.1	Valine biosynthesis	Arabidopsis thaliana	AT3G48560
6235	Amino acid biosynthesis	R-ATH-5655122	R-ATH-1119600.1	Valine biosynthesis	Arabidopsis thaliana	AT3G49680
6236	Amino acid biosynthesis	R-ATH-5655122	R-ATH-1119600.1	Valine biosynthesis	Arabidopsis thaliana	AT3G58610
6237	Amino acid biosynthesis	R-ATH-5655122	R-ATH-1119600.1	Valine biosynthesis	Arabidopsis thaliana	AT4G33070
6238	Amino acid biosynthesis	R-ATH-5655122	R-ATH-1119600.1	Valine biosynthesis	Arabidopsis thaliana	AT5G01320
6239	Amino acid biosynthesis	R-ATH-5655122	R-ATH-1119600.1	Valine biosynthesis	Arabidopsis thaliana	AT5G01330
6240	Amino acid biosynthesis	R-ATH-5655122	R-ATH-1119600.1	Valine biosynthesis	Arabidopsis thaliana	AT5G10860
6241	Amino acid biosynthesis	R-ATH-5655122	R-ATH-1119600.1	Valine biosynthesis	Arabidopsis thaliana	AT5G54960
6308	Amino acid biosynthesis	R-ATH-5655122	R-ATH-1119622.1	Arginine biosynthesis II (acetyl cycle)	Arabidopsis thaliana	AT1G75330
6309	Amino acid biosynthesis	R-ATH-5655122	R-ATH-1119622.1	Arginine biosynthesis II (acetyl cycle)	Arabidopsis thaliana	AT1G80600
6310	Amino acid biosynthesis	R-ATH-5655122	R-ATH-1119622.1	Arginine biosynthesis II (acetyl cycle)	Arabidopsis thaliana	AT2G19940
6311	Amino acid biosynthesis	R-ATH-5655122	R-ATH-1119622.1	Arginine biosynthesis II (acetyl cycle)	Arabidopsis thaliana	AT3G57560
6312	Amino acid biosynthesis	R-ATH-5655122	R-ATH-1119622.1	Arginine biosynthesis II (acetyl cycle)	Arabidopsis thaliana	AT4G24830
6313	Amino acid biosynthesis	R-ATH-5655122	R-ATH-1119622.1	Arginine biosynthesis II (acetyl cycle)	Arabidopsis thaliana	AT5G10920
6350	Amino acid biosynthesis	R-ATH-5655122	R-ATH-1119631.1	Proline biosynthesis I	Arabidopsis thaliana	AT2G39800
6351	Amino acid biosynthesis	R-ATH-5655122	R-ATH-1119631.1	Proline biosynthesis I	Arabidopsis thaliana	AT3G55610
6352	Amino acid biosynthesis	R-ATH-5655122	R-ATH-1119631.1	Proline biosynthesis I	Arabidopsis thaliana	AT5G14800
Solanum lycopersicum
Pathway_descr	Pathway_acc	V1	V2	V3	V4
93028	Amino acid biosynthesis	R-SLY-5655122	R-SLY-1119262.1	Threonine biosynthesis from homoserine	Solanum lycopersicum	Solyc03g121910.1
93029	Amino acid biosynthesis	R-SLY-5655122	R-SLY-1119262.1	Threonine biosynthesis from homoserine	Solanum lycopersicum	Solyc04g008760.1
93030	Amino acid biosynthesis	R-SLY-5655122	R-SLY-1119262.1	Threonine biosynthesis from homoserine	Solanum lycopersicum	Solyc06g062840.2
93031	Amino acid biosynthesis	R-SLY-5655122	R-SLY-1119263.1	Arginine biosynthesis I	Solanum lycopersicum	Solyc01g108660.2
93032	Amino acid biosynthesis	R-SLY-5655122	R-SLY-1119263.1	Arginine biosynthesis I	Solanum lycopersicum	Solyc04g076320.2
93033	Amino acid biosynthesis	R-SLY-5655122	R-SLY-1119263.1	Arginine biosynthesis I	Solanum lycopersicum	Solyc04g080610.2
93034	Amino acid biosynthesis	R-SLY-5655122	R-SLY-1119263.1	Arginine biosynthesis I	Solanum lycopersicum	Solyc05g012270.2
93035	Amino acid biosynthesis	R-SLY-5655122	R-SLY-1119263.1	Arginine biosynthesis I	Solanum lycopersicum	Solyc08g076970.2
93036	Amino acid biosynthesis	R-SLY-5655122	R-SLY-1119263.1	Arginine biosynthesis I	Solanum lycopersicum	Solyc08g076980.2
93037	Amino acid biosynthesis	R-SLY-5655122	R-SLY-1119263.1	Arginine biosynthesis I	Solanum lycopersicum	Solyc08g076990.2
93038	Amino acid biosynthesis	R-SLY-5655122	R-SLY-1119263.1	Arginine biosynthesis I	Solanum lycopersicum	Solyc08g080370.2
93039	Amino acid biosynthesis	R-SLY-5655122	R-SLY-1119263.1	Arginine biosynthesis I	Solanum lycopersicum	Solyc11g005620.1
93040	Amino acid biosynthesis	R-SLY-5655122	R-SLY-1119263.1	Arginine biosynthesis I	Solanum lycopersicum	Solyc11g006350.1
93041	Amino acid biosynthesis	R-SLY-5655122	R-SLY-1119263.1	Arginine biosynthesis I	Solanum lycopersicum	Solyc12g089210.1
93048	Amino acid biosynthesis	R-SLY-5655122	R-SLY-1119273.1	Lysine biosynthesis I	Solanum lycopersicum	Solyc01g005240.2
93049	Amino acid biosynthesis	R-SLY-5655122	R-SLY-1119273.1	Lysine biosynthesis I	Solanum lycopersicum	Solyc01g005250.2
93050	Amino acid biosynthesis	R-SLY-5655122	R-SLY-1119273.1	Lysine biosynthesis I	Solanum lycopersicum	Solyc01g098380.2
93051	Amino acid biosynthesis	R-SLY-5655122	R-SLY-1119273.1	Lysine biosynthesis I	Solanum lycopersicum	Solyc01g098950.1
93052	Amino acid biosynthesis	R-SLY-5655122	R-SLY-1119273.1	Lysine biosynthesis I	Solanum lycopersicum	Solyc01g108660.2
93053	Amino acid biosynthesis	R-SLY-5655122	R-SLY-1119273.1	Lysine biosynthesis I	Solanum lycopersicum	Solyc01g109850.2
93054	Amino acid biosynthesis	R-SLY-5655122	R-SLY-1119273.1	Lysine biosynthesis I	Solanum lycopersicum	Solyc01g112060.2
93055	Amino acid biosynthesis	R-SLY-5655122	R-SLY-1119273.1	Lysine biosynthesis I	Solanum lycopersicum	Solyc03g026210.2
93056	Amino acid biosynthesis	R-SLY-5655122	R-SLY-1119273.1	Lysine biosynthesis I	Solanum lycopersicum	Solyc03g044660.2
93057	Amino acid biosynthesis	R-SLY-5655122	R-SLY-1119273.1	Lysine biosynthesis I	Solanum lycopersicum	Solyc03g111010.2
93058	Amino acid biosynthesis	R-SLY-5655122	R-SLY-1119273.1	Lysine biosynthesis I	Solanum lycopersicum	Solyc05g005820.2
93059	Amino acid biosynthesis	R-SLY-5655122	R-SLY-1119273.1	Lysine biosynthesis I	Solanum lycopersicum	Solyc05g014470.2
93060	Amino acid biosynthesis	R-SLY-5655122	R-SLY-1119273.1	Lysine biosynthesis I	Solanum lycopersicum	Solyc06g064550.2
93061	Amino acid biosynthesis	R-SLY-5655122	R-SLY-1119273.1	Lysine biosynthesis I	Solanum lycopersicum	Solyc06g071920.2
93062	Amino acid biosynthesis	R-SLY-5655122	R-SLY-1119273.1	Lysine biosynthesis I	Solanum lycopersicum	Solyc10g005510.2
93063	Amino acid biosynthesis	R-SLY-5655122	R-SLY-1119273.1	Lysine biosynthesis I	Solanum lycopersicum	Solyc10g083110.1
93064	Amino acid biosynthesis	R-SLY-5655122	R-SLY-1119273.1	Lysine biosynthesis I	Solanum lycopersicum	Solyc11g040390.1
93083	Amino acid biosynthesis	R-SLY-5655122	R-SLY-1119281.1	Aspartate biosynthesis I	Solanum lycopersicum	Solyc04g054710.2
93084	Amino acid biosynthesis	R-SLY-5655122	R-SLY-1119281.1	Aspartate biosynthesis I	Solanum lycopersicum	Solyc07g032740.2
93085	Amino acid biosynthesis	R-SLY-5655122	R-SLY-1119281.1	Aspartate biosynthesis I	Solanum lycopersicum	Solyc07g055210.2
93086	Amino acid biosynthesis	R-SLY-5655122	R-SLY-1119281.1	Aspartate biosynthesis I	Solanum lycopersicum	Solyc08g041870.2
93087	Amino acid biosynthesis	R-SLY-5655122	R-SLY-1119281.1	Aspartate biosynthesis I	Solanum lycopersicum	Solyc08g068330.2
93088	Amino acid biosynthesis	R-SLY-5655122	R-SLY-1119283.1	Lysine biosynthesis II	Solanum lycopersicum	Solyc01g005240.2
93089	Amino acid biosynthesis	R-SLY-5655122	R-SLY-1119283.1	Lysine biosynthesis II	Solanum lycopersicum	Solyc01g005250.2
93090	Amino acid biosynthesis	R-SLY-5655122	R-SLY-1119283.1	Lysine biosynthesis II	Solanum lycopersicum	Solyc01g098380.2
93091	Amino acid biosynthesis	R-SLY-5655122	R-SLY-1119283.1	Lysine biosynthesis II	Solanum lycopersicum	Solyc01g098950.1
93092	Amino acid biosynthesis	R-SLY-5655122	R-SLY-1119283.1	Lysine biosynthesis II	Solanum lycopersicum	Solyc01g108660.2
93093	Amino acid biosynthesis	R-SLY-5655122	R-SLY-1119283.1	Lysine biosynthesis II	Solanum lycopersicum	Solyc01g109850.2
93094	Amino acid biosynthesis	R-SLY-5655122	R-SLY-1119283.1	Lysine biosynthesis II	Solanum lycopersicum	Solyc01g112060.2
93095	Amino acid biosynthesis	R-SLY-5655122	R-SLY-1119283.1	Lysine biosynthesis II	Solanum lycopersicum	Solyc03g026210.2
93096	Amino acid biosynthesis	R-SLY-5655122	R-SLY-1119283.1	Lysine biosynthesis II	Solanum lycopersicum	Solyc03g044660.2
93097	Amino acid biosynthesis	R-SLY-5655122	R-SLY-1119283.1	Lysine biosynthesis II	Solanum lycopersicum	Solyc03g111010.2
93098	Amino acid biosynthesis	R-SLY-5655122	R-SLY-1119283.1	Lysine biosynthesis II	Solanum lycopersicum	Solyc05g005820.2
93099	Amino acid biosynthesis	R-SLY-5655122	R-SLY-1119283.1	Lysine biosynthesis II	Solanum lycopersicum	Solyc05g014470.2
93100	Amino acid biosynthesis	R-SLY-5655122	R-SLY-1119283.1	Lysine biosynthesis II	Solanum lycopersicum	Solyc06g064550.2
93101	Amino acid biosynthesis	R-SLY-5655122	R-SLY-1119283.1	Lysine biosynthesis II	Solanum lycopersicum	Solyc06g071920.2
93102	Amino acid biosynthesis	R-SLY-5655122	R-SLY-1119283.1	Lysine biosynthesis II	Solanum lycopersicum	Solyc10g005510.2
93103	Amino acid biosynthesis	R-SLY-5655122	R-SLY-1119283.1	Lysine biosynthesis II	Solanum lycopersicum	Solyc10g083110.1
93104	Amino acid biosynthesis	R-SLY-5655122	R-SLY-1119283.1	Lysine biosynthesis II	Solanum lycopersicum	Solyc11g040390.1
93121	Amino acid biosynthesis	R-SLY-5655122	R-SLY-1119289.1	Arginine degradation VI (arginase 2 pathway)	Solanum lycopersicum	Solyc01g091160.2
93122	Amino acid biosynthesis	R-SLY-5655122	R-SLY-1119289.1	Arginine degradation VI (arginase 2 pathway)	Solanum lycopersicum	Solyc01g091170.2
93123	Amino acid biosynthesis	R-SLY-5655122	R-SLY-1119289.1	Arginine degradation VI (arginase 2 pathway)	Solanum lycopersicum	Solyc02g068640.2
93124	Amino acid biosynthesis	R-SLY-5655122	R-SLY-1119289.1	Arginine degradation VI (arginase 2 pathway)	Solanum lycopersicum	Solyc08g048450.2
93129	Amino acid biosynthesis	R-SLY-5655122	R-SLY-1119293.1	Glutamine biosynthesis I	Solanum lycopersicum	Solyc04g014510.2
93130	Amino acid biosynthesis	R-SLY-5655122	R-SLY-1119293.1	Glutamine biosynthesis I	Solanum lycopersicum	Solyc05g051250.2
93131	Amino acid biosynthesis	R-SLY-5655122	R-SLY-1119293.1	Glutamine biosynthesis I	Solanum lycopersicum	Solyc11g011380.1
93134	Amino acid biosynthesis	R-SLY-5655122	R-SLY-1119295.1	Homoserine biosynthesis	Solanum lycopersicum	Solyc01g005240.2
93135	Amino acid biosynthesis	R-SLY-5655122	R-SLY-1119295.1	Homoserine biosynthesis	Solanum lycopersicum	Solyc01g005250.2
93136	Amino acid biosynthesis	R-SLY-5655122	R-SLY-1119295.1	Homoserine biosynthesis	Solanum lycopersicum	Solyc01g108660.2
93137	Amino acid biosynthesis	R-SLY-5655122	R-SLY-1119295.1	Homoserine biosynthesis	Solanum lycopersicum	Solyc06g064550.2
93138	Amino acid biosynthesis	R-SLY-5655122	R-SLY-1119295.1	Homoserine biosynthesis	Solanum lycopersicum	Solyc11g040390.1
93139	Amino acid biosynthesis	R-SLY-5655122	R-SLY-1119295.1	Homoserine biosynthesis	Solanum lycopersicum	Solyc11g072010.1
93140	Amino acid biosynthesis	R-SLY-5655122	R-SLY-1119297.1	Beta-alanine biosynthesis III	Solanum lycopersicum	Solyc03g097910.2
93141	Amino acid biosynthesis	R-SLY-5655122	R-SLY-1119297.1	Beta-alanine biosynthesis III	Solanum lycopersicum	Solyc10g047630.1
93142	Amino acid biosynthesis	R-SLY-5655122	R-SLY-1119297.1	Beta-alanine biosynthesis III	Solanum lycopersicum	Solyc11g064920.1
93193	Amino acid biosynthesis	R-SLY-5655122	R-SLY-1119311.1	Glycine biosynthesis I	Solanum lycopersicum	Solyc01g104000.2
93194	Amino acid biosynthesis	R-SLY-5655122	R-SLY-1119311.1	Glycine biosynthesis I	Solanum lycopersicum	Solyc02g091560.2
93195	Amino acid biosynthesis	R-SLY-5655122	R-SLY-1119311.1	Glycine biosynthesis I	Solanum lycopersicum	Solyc03g098220.2
93196	Amino acid biosynthesis	R-SLY-5655122	R-SLY-1119311.1	Glycine biosynthesis I	Solanum lycopersicum	Solyc05g053810.2
93197	Amino acid biosynthesis	R-SLY-5655122	R-SLY-1119311.1	Glycine biosynthesis I	Solanum lycopersicum	Solyc06g030590.1
93198	Amino acid biosynthesis	R-SLY-5655122	R-SLY-1119311.1	Glycine biosynthesis I	Solanum lycopersicum	Solyc06g072320.2
93199	Amino acid biosynthesis	R-SLY-5655122	R-SLY-1119311.1	Glycine biosynthesis I	Solanum lycopersicum	Solyc12g098490.1
93244	Amino acid biosynthesis	R-SLY-5655122	R-SLY-1119318.1	Proline biosynthesis V (from arginine)	Solanum lycopersicum	Solyc02g068640.2
93245	Amino acid biosynthesis	R-SLY-5655122	R-SLY-1119318.1	Proline biosynthesis V (from arginine)	Solanum lycopersicum	Solyc04g080610.2
93246	Amino acid biosynthesis	R-SLY-5655122	R-SLY-1119318.1	Proline biosynthesis V (from arginine)	Solanum lycopersicum	Solyc08g048450.2
93247	Amino acid biosynthesis	R-SLY-5655122	R-SLY-1119318.1	Proline biosynthesis V (from arginine)	Solanum lycopersicum	Solyc12g089210.1
93248	Amino acid biosynthesis	R-SLY-5655122	R-SLY-1119319.1	Alanine biosynthesis III	Solanum lycopersicum	Solyc02g091900.2
93249	Amino acid biosynthesis	R-SLY-5655122	R-SLY-1119319.1	Alanine biosynthesis III	Solanum lycopersicum	Solyc05g055000.2
93257	Amino acid biosynthesis	R-SLY-5655122	R-SLY-1119330.1	Alanine biosynthesis II	Solanum lycopersicum	Solyc01g007940.2
93258	Amino acid biosynthesis	R-SLY-5655122	R-SLY-1119330.1	Alanine biosynthesis II	Solanum lycopersicum	Solyc05g013380.2
93259	Amino acid biosynthesis	R-SLY-5655122	R-SLY-1119331.1	Cysteine biosynthesis I	Solanum lycopersicum	Solyc02g082850.2
93260	Amino acid biosynthesis	R-SLY-5655122	R-SLY-1119331.1	Cysteine biosynthesis I	Solanum lycopersicum	Solyc08g014340.2
93261	Amino acid biosynthesis	R-SLY-5655122	R-SLY-1119331.1	Cysteine biosynthesis I	Solanum lycopersicum	Solyc09g082060.2
93262	Amino acid biosynthesis	R-SLY-5655122	R-SLY-1119331.1	Cysteine biosynthesis I	Solanum lycopersicum	Solyc12g008780.1
93333	Amino acid biosynthesis	R-SLY-5655122	R-SLY-1119354.1	Asparagine biosynthesis III	Solanum lycopersicum	Solyc04g055200.2
93392	Amino acid biosynthesis	R-SLY-5655122	R-SLY-1119389.1	Phenylalanine biosynthesis I	Solanum lycopersicum	Solyc02g088460.2
93393	Amino acid biosynthesis	R-SLY-5655122	R-SLY-1119389.1	Phenylalanine biosynthesis I	Solanum lycopersicum	Solyc04g054710.2
93394	Amino acid biosynthesis	R-SLY-5655122	R-SLY-1119389.1	Phenylalanine biosynthesis I	Solanum lycopersicum	Solyc06g074530.1
93395	Amino acid biosynthesis	R-SLY-5655122	R-SLY-1119389.1	Phenylalanine biosynthesis I	Solanum lycopersicum	Solyc07g053720.2
93396	Amino acid biosynthesis	R-SLY-5655122	R-SLY-1119389.1	Phenylalanine biosynthesis I	Solanum lycopersicum	Solyc10g007110.2
93397	Amino acid biosynthesis	R-SLY-5655122	R-SLY-1119389.1	Phenylalanine biosynthesis I	Solanum lycopersicum	Solyc10g008200.2
93398	Amino acid biosynthesis	R-SLY-5655122	R-SLY-1119389.1	Phenylalanine biosynthesis I	Solanum lycopersicum	Solyc11g017240.1
93399	Amino acid biosynthesis	R-SLY-5655122	R-SLY-1119389.1	Phenylalanine biosynthesis I	Solanum lycopersicum	Solyc11g066890.1
93400	Amino acid biosynthesis	R-SLY-5655122	R-SLY-1119389.1	Phenylalanine biosynthesis I	Solanum lycopersicum	Solyc11g072520.1
93401	Amino acid biosynthesis	R-SLY-5655122	R-SLY-1119389.1	Phenylalanine biosynthesis I	Solanum lycopersicum	Solyc12g088000.1
93402	Amino acid biosynthesis	R-SLY-5655122	R-SLY-1119389.1	Phenylalanine biosynthesis I	Solanum lycopersicum	Solyc12g096240.1
93419	Amino acid biosynthesis	R-SLY-5655122	R-SLY-1119400.1	Methionine biosynthesis II	Solanum lycopersicum	Solyc01g009180.2
93420	Amino acid biosynthesis	R-SLY-5655122	R-SLY-1119400.1	Methionine biosynthesis II	Solanum lycopersicum	Solyc04g008760.1
93421	Amino acid biosynthesis	R-SLY-5655122	R-SLY-1119400.1	Methionine biosynthesis II	Solanum lycopersicum	Solyc07g053720.2
93422	Amino acid biosynthesis	R-SLY-5655122	R-SLY-1119400.1	Methionine biosynthesis II	Solanum lycopersicum	Solyc09g065520.2
93423	Amino acid biosynthesis	R-SLY-5655122	R-SLY-1119400.1	Methionine biosynthesis II	Solanum lycopersicum	Solyc09g082460.2
93424	Amino acid biosynthesis	R-SLY-5655122	R-SLY-1119400.1	Methionine biosynthesis II	Solanum lycopersicum	Solyc10g007110.2
93425	Amino acid biosynthesis	R-SLY-5655122	R-SLY-1119400.1	Methionine biosynthesis II	Solanum lycopersicum	Solyc10g008200.2
93426	Amino acid biosynthesis	R-SLY-5655122	R-SLY-1119400.1	Methionine biosynthesis II	Solanum lycopersicum	Solyc10g079720.1
93427	Amino acid biosynthesis	R-SLY-5655122	R-SLY-1119400.1	Methionine biosynthesis II	Solanum lycopersicum	Solyc10g081510.1
93428	Amino acid biosynthesis	R-SLY-5655122	R-SLY-1119400.1	Methionine biosynthesis II	Solanum lycopersicum	Solyc12g088000.1
93429	Amino acid biosynthesis	R-SLY-5655122	R-SLY-1119400.1	Methionine biosynthesis II	Solanum lycopersicum	Solyc12g096240.1
93471	Amino acid biosynthesis	R-SLY-5655122	R-SLY-1119419.1	Lysine biosynthesis VI	Solanum lycopersicum	Solyc01g005240.2
93472	Amino acid biosynthesis	R-SLY-5655122	R-SLY-1119419.1	Lysine biosynthesis VI	Solanum lycopersicum	Solyc01g005250.2
93473	Amino acid biosynthesis	R-SLY-5655122	R-SLY-1119419.1	Lysine biosynthesis VI	Solanum lycopersicum	Solyc01g098380.2
93474	Amino acid biosynthesis	R-SLY-5655122	R-SLY-1119419.1	Lysine biosynthesis VI	Solanum lycopersicum	Solyc01g109850.2
93475	Amino acid biosynthesis	R-SLY-5655122	R-SLY-1119419.1	Lysine biosynthesis VI	Solanum lycopersicum	Solyc03g026210.2
93476	Amino acid biosynthesis	R-SLY-5655122	R-SLY-1119419.1	Lysine biosynthesis VI	Solanum lycopersicum	Solyc03g044660.2
93477	Amino acid biosynthesis	R-SLY-5655122	R-SLY-1119419.1	Lysine biosynthesis VI	Solanum lycopersicum	Solyc06g064550.2
93478	Amino acid biosynthesis	R-SLY-5655122	R-SLY-1119419.1	Lysine biosynthesis VI	Solanum lycopersicum	Solyc06g073280.2
93479	Amino acid biosynthesis	R-SLY-5655122	R-SLY-1119419.1	Lysine biosynthesis VI	Solanum lycopersicum	Solyc10g083110.1
93480	Amino acid biosynthesis	R-SLY-5655122	R-SLY-1119419.1	Lysine biosynthesis VI	Solanum lycopersicum	Solyc11g040390.1
93509	Amino acid biosynthesis	R-SLY-5655122	R-SLY-1119430.1	Chorismate biosynthesis	Solanum lycopersicum	Solyc01g067750.2
93510	Amino acid biosynthesis	R-SLY-5655122	R-SLY-1119430.1	Chorismate biosynthesis	Solanum lycopersicum	Solyc01g091190.2
93511	Amino acid biosynthesis	R-SLY-5655122	R-SLY-1119430.1	Chorismate biosynthesis	Solanum lycopersicum	Solyc02g083590.2
93512	Amino acid biosynthesis	R-SLY-5655122	R-SLY-1119430.1	Chorismate biosynthesis	Solanum lycopersicum	Solyc02g094420.2
93513	Amino acid biosynthesis	R-SLY-5655122	R-SLY-1119430.1	Chorismate biosynthesis	Solanum lycopersicum	Solyc04g009620.2
93514	Amino acid biosynthesis	R-SLY-5655122	R-SLY-1119430.1	Chorismate biosynthesis	Solanum lycopersicum	Solyc04g049350.2
93515	Amino acid biosynthesis	R-SLY-5655122	R-SLY-1119430.1	Chorismate biosynthesis	Solanum lycopersicum	Solyc04g051860.2
93516	Amino acid biosynthesis	R-SLY-5655122	R-SLY-1119430.1	Chorismate biosynthesis	Solanum lycopersicum	Solyc04g074480.2
93517	Amino acid biosynthesis	R-SLY-5655122	R-SLY-1119430.1	Chorismate biosynthesis	Solanum lycopersicum	Solyc05g050980.2
93518	Amino acid biosynthesis	R-SLY-5655122	R-SLY-1119430.1	Chorismate biosynthesis	Solanum lycopersicum	Solyc06g061020.2
93519	Amino acid biosynthesis	R-SLY-5655122	R-SLY-1119430.1	Chorismate biosynthesis	Solanum lycopersicum	Solyc08g007120.2
93520	Amino acid biosynthesis	R-SLY-5655122	R-SLY-1119430.1	Chorismate biosynthesis	Solanum lycopersicum	Solyc08g076410.2
93521	Amino acid biosynthesis	R-SLY-5655122	R-SLY-1119430.1	Chorismate biosynthesis	Solanum lycopersicum	Solyc08g077460.2
93522	Amino acid biosynthesis	R-SLY-5655122	R-SLY-1119430.1	Chorismate biosynthesis	Solanum lycopersicum	Solyc11g009080.1
93561	Amino acid biosynthesis	R-SLY-5655122	R-SLY-1119444.1	Canavanine biosynthesis	Solanum lycopersicum	Solyc04g076320.2
93562	Amino acid biosynthesis	R-SLY-5655122	R-SLY-1119444.1	Canavanine biosynthesis	Solanum lycopersicum	Solyc04g080610.2
93563	Amino acid biosynthesis	R-SLY-5655122	R-SLY-1119444.1	Canavanine biosynthesis	Solanum lycopersicum	Solyc05g012270.2
93564	Amino acid biosynthesis	R-SLY-5655122	R-SLY-1119444.1	Canavanine biosynthesis	Solanum lycopersicum	Solyc11g006350.1
93565	Amino acid biosynthesis	R-SLY-5655122	R-SLY-1119444.1	Canavanine biosynthesis	Solanum lycopersicum	Solyc12g089210.1
93566	Amino acid biosynthesis	R-SLY-5655122	R-SLY-1119445.1	Beta-alanine biosynthesis II	Solanum lycopersicum	Solyc01g080930.2
93567	Amino acid biosynthesis	R-SLY-5655122	R-SLY-1119445.1	Beta-alanine biosynthesis II	Solanum lycopersicum	Solyc01g094090.2
93568	Amino acid biosynthesis	R-SLY-5655122	R-SLY-1119445.1	Beta-alanine biosynthesis II	Solanum lycopersicum	Solyc01g108800.2
93569	Amino acid biosynthesis	R-SLY-5655122	R-SLY-1119445.1	Beta-alanine biosynthesis II	Solanum lycopersicum	Solyc04g054890.2
93570	Amino acid biosynthesis	R-SLY-5655122	R-SLY-1119445.1	Beta-alanine biosynthesis II	Solanum lycopersicum	Solyc07g019670.2
93571	Amino acid biosynthesis	R-SLY-5655122	R-SLY-1119445.1	Beta-alanine biosynthesis II	Solanum lycopersicum	Solyc08g068390.2
93572	Amino acid biosynthesis	R-SLY-5655122	R-SLY-1119445.1	Beta-alanine biosynthesis II	Solanum lycopersicum	Solyc10g076600.1
93573	Amino acid biosynthesis	R-SLY-5655122	R-SLY-1119445.1	Beta-alanine biosynthesis II	Solanum lycopersicum	Solyc10g085200.1
93574	Amino acid biosynthesis	R-SLY-5655122	R-SLY-1119445.1	Beta-alanine biosynthesis II	Solanum lycopersicum	Solyc12g007170.1
93575	Amino acid biosynthesis	R-SLY-5655122	R-SLY-1119445.1	Beta-alanine biosynthesis II	Solanum lycopersicum	Solyc12g011160.1
93590	Amino acid biosynthesis	R-SLY-5655122	R-SLY-1119450.1	Homocysteine biosynthesis	Solanum lycopersicum	Solyc02g085180.2
93620	Amino acid biosynthesis	R-SLY-5655122	R-SLY-1119460.1	Isoleucine biosynthesis from threonine	Solanum lycopersicum	Solyc02g077240.2
93621	Amino acid biosynthesis	R-SLY-5655122	R-SLY-1119460.1	Isoleucine biosynthesis from threonine	Solanum lycopersicum	Solyc02g091970.2
93622	Amino acid biosynthesis	R-SLY-5655122	R-SLY-1119460.1	Isoleucine biosynthesis from threonine	Solanum lycopersicum	Solyc03g043880.2
93623	Amino acid biosynthesis	R-SLY-5655122	R-SLY-1119460.1	Isoleucine biosynthesis from threonine	Solanum lycopersicum	Solyc03g044330.1
93624	Amino acid biosynthesis	R-SLY-5655122	R-SLY-1119460.1	Isoleucine biosynthesis from threonine	Solanum lycopersicum	Solyc04g077240.2
93625	Amino acid biosynthesis	R-SLY-5655122	R-SLY-1119460.1	Isoleucine biosynthesis from threonine	Solanum lycopersicum	Solyc05g053540.2
93626	Amino acid biosynthesis	R-SLY-5655122	R-SLY-1119460.1	Isoleucine biosynthesis from threonine	Solanum lycopersicum	Solyc06g059880.2
93627	Amino acid biosynthesis	R-SLY-5655122	R-SLY-1119460.1	Isoleucine biosynthesis from threonine	Solanum lycopersicum	Solyc06g082130.2
93628	Amino acid biosynthesis	R-SLY-5655122	R-SLY-1119460.1	Isoleucine biosynthesis from threonine	Solanum lycopersicum	Solyc07g021630.2
93629	Amino acid biosynthesis	R-SLY-5655122	R-SLY-1119460.1	Isoleucine biosynthesis from threonine	Solanum lycopersicum	Solyc07g053280.2
93630	Amino acid biosynthesis	R-SLY-5655122	R-SLY-1119460.1	Isoleucine biosynthesis from threonine	Solanum lycopersicum	Solyc07g061940.2
93631	Amino acid biosynthesis	R-SLY-5655122	R-SLY-1119460.1	Isoleucine biosynthesis from threonine	Solanum lycopersicum	Solyc09g005110.2
93632	Amino acid biosynthesis	R-SLY-5655122	R-SLY-1119460.1	Isoleucine biosynthesis from threonine	Solanum lycopersicum	Solyc09g008670.2
93633	Amino acid biosynthesis	R-SLY-5655122	R-SLY-1119460.1	Isoleucine biosynthesis from threonine	Solanum lycopersicum	Solyc09g018750.2
93634	Amino acid biosynthesis	R-SLY-5655122	R-SLY-1119460.1	Isoleucine biosynthesis from threonine	Solanum lycopersicum	Solyc10g076510.1
93635	Amino acid biosynthesis	R-SLY-5655122	R-SLY-1119460.1	Isoleucine biosynthesis from threonine	Solanum lycopersicum	Solyc10g083540.1
93636	Amino acid biosynthesis	R-SLY-5655122	R-SLY-1119460.1	Isoleucine biosynthesis from threonine	Solanum lycopersicum	Solyc10g083760.1
93637	Amino acid biosynthesis	R-SLY-5655122	R-SLY-1119460.1	Isoleucine biosynthesis from threonine	Solanum lycopersicum	Solyc12g010840.1
93638	Amino acid biosynthesis	R-SLY-5655122	R-SLY-1119460.1	Isoleucine biosynthesis from threonine	Solanum lycopersicum	Solyc12g019310.1
93639	Amino acid biosynthesis	R-SLY-5655122	R-SLY-1119460.1	Isoleucine biosynthesis from threonine	Solanum lycopersicum	Solyc12g043020.1
93640	Amino acid biosynthesis	R-SLY-5655122	R-SLY-1119460.1	Isoleucine biosynthesis from threonine	Solanum lycopersicum	Solyc12g088220.1
93730	Amino acid biosynthesis	R-SLY-5655122	R-SLY-1119494.1	Tryptophan biosynthesis	Solanum lycopersicum	Solyc01g098550.2
93731	Amino acid biosynthesis	R-SLY-5655122	R-SLY-1119494.1	Tryptophan biosynthesis	Solanum lycopersicum	Solyc02g076760.2
93732	Amino acid biosynthesis	R-SLY-5655122	R-SLY-1119494.1	Tryptophan biosynthesis	Solanum lycopersicum	Solyc03g111850.2
93733	Amino acid biosynthesis	R-SLY-5655122	R-SLY-1119494.1	Tryptophan biosynthesis	Solanum lycopersicum	Solyc04g025540.2
93734	Amino acid biosynthesis	R-SLY-5655122	R-SLY-1119494.1	Tryptophan biosynthesis	Solanum lycopersicum	Solyc06g005980.2
93735	Amino acid biosynthesis	R-SLY-5655122	R-SLY-1119494.1	Tryptophan biosynthesis	Solanum lycopersicum	Solyc06g006100.2
93736	Amino acid biosynthesis	R-SLY-5655122	R-SLY-1119494.1	Tryptophan biosynthesis	Solanum lycopersicum	Solyc06g051410.2
93737	Amino acid biosynthesis	R-SLY-5655122	R-SLY-1119494.1	Tryptophan biosynthesis	Solanum lycopersicum	Solyc06g071550.2
93738	Amino acid biosynthesis	R-SLY-5655122	R-SLY-1119494.1	Tryptophan biosynthesis	Solanum lycopersicum	Solyc07g064280.2
93739	Amino acid biosynthesis	R-SLY-5655122	R-SLY-1119494.1	Tryptophan biosynthesis	Solanum lycopersicum	Solyc10g006400.2
93740	Amino acid biosynthesis	R-SLY-5655122	R-SLY-1119494.1	Tryptophan biosynthesis	Solanum lycopersicum	Solyc12g010180.1
93741	Amino acid biosynthesis	R-SLY-5655122	R-SLY-1119494.1	Tryptophan biosynthesis	Solanum lycopersicum	Solyc12g035190.1
93742	Amino acid biosynthesis	R-SLY-5655122	R-SLY-1119494.1	Tryptophan biosynthesis	Solanum lycopersicum	Solyc12g096190.1
93743	Amino acid biosynthesis	R-SLY-5655122	R-SLY-1119495.1	Citrulline biosynthesis	Solanum lycopersicum	Solyc01g091160.2
93744	Amino acid biosynthesis	R-SLY-5655122	R-SLY-1119495.1	Citrulline biosynthesis	Solanum lycopersicum	Solyc01g091170.2
93745	Amino acid biosynthesis	R-SLY-5655122	R-SLY-1119495.1	Citrulline biosynthesis	Solanum lycopersicum	Solyc02g089620.2
93746	Amino acid biosynthesis	R-SLY-5655122	R-SLY-1119495.1	Citrulline biosynthesis	Solanum lycopersicum	Solyc02g089630.2
93747	Amino acid biosynthesis	R-SLY-5655122	R-SLY-1119495.1	Citrulline biosynthesis	Solanum lycopersicum	Solyc03g115630.2
93748	Amino acid biosynthesis	R-SLY-5655122	R-SLY-1119495.1	Citrulline biosynthesis	Solanum lycopersicum	Solyc04g055200.2
93749	Amino acid biosynthesis	R-SLY-5655122	R-SLY-1119495.1	Citrulline biosynthesis	Solanum lycopersicum	Solyc04g080610.2
93750	Amino acid biosynthesis	R-SLY-5655122	R-SLY-1119495.1	Citrulline biosynthesis	Solanum lycopersicum	Solyc06g019170.2
93751	Amino acid biosynthesis	R-SLY-5655122	R-SLY-1119495.1	Citrulline biosynthesis	Solanum lycopersicum	Solyc08g043170.2
93752	Amino acid biosynthesis	R-SLY-5655122	R-SLY-1119495.1	Citrulline biosynthesis	Solanum lycopersicum	Solyc08g048450.2
93753	Amino acid biosynthesis	R-SLY-5655122	R-SLY-1119495.1	Citrulline biosynthesis	Solanum lycopersicum	Solyc12g089210.1
93771	Amino acid biosynthesis	R-SLY-5655122	R-SLY-1119509.1	Histidine biosynthesis I	Solanum lycopersicum	Solyc01g103750.2
93772	Amino acid biosynthesis	R-SLY-5655122	R-SLY-1119509.1	Histidine biosynthesis I	Solanum lycopersicum	Solyc02g071890.2
93773	Amino acid biosynthesis	R-SLY-5655122	R-SLY-1119509.1	Histidine biosynthesis I	Solanum lycopersicum	Solyc04g009350.2
93774	Amino acid biosynthesis	R-SLY-5655122	R-SLY-1119509.1	Histidine biosynthesis I	Solanum lycopersicum	Solyc05g056150.2
93775	Amino acid biosynthesis	R-SLY-5655122	R-SLY-1119509.1	Histidine biosynthesis I	Solanum lycopersicum	Solyc09g076020.2
93776	Amino acid biosynthesis	R-SLY-5655122	R-SLY-1119509.1	Histidine biosynthesis I	Solanum lycopersicum	Solyc10g005930.1
93880	Amino acid biosynthesis	R-SLY-5655122	R-SLY-1119539.1	Ornithine biosynthesis	Solanum lycopersicum	Solyc01g108660.2
93881	Amino acid biosynthesis	R-SLY-5655122	R-SLY-1119539.1	Ornithine biosynthesis	Solanum lycopersicum	Solyc08g076970.2
93882	Amino acid biosynthesis	R-SLY-5655122	R-SLY-1119539.1	Ornithine biosynthesis	Solanum lycopersicum	Solyc08g076980.2
93883	Amino acid biosynthesis	R-SLY-5655122	R-SLY-1119539.1	Ornithine biosynthesis	Solanum lycopersicum	Solyc08g076990.2
93884	Amino acid biosynthesis	R-SLY-5655122	R-SLY-1119539.1	Ornithine biosynthesis	Solanum lycopersicum	Solyc08g080370.2
93885	Amino acid biosynthesis	R-SLY-5655122	R-SLY-1119539.1	Ornithine biosynthesis	Solanum lycopersicum	Solyc11g005620.1
93886	Amino acid biosynthesis	R-SLY-5655122	R-SLY-1119540.1	Leucine biosynthesis	Solanum lycopersicum	Solyc02g082860.2
93887	Amino acid biosynthesis	R-SLY-5655122	R-SLY-1119540.1	Leucine biosynthesis	Solanum lycopersicum	Solyc02g091970.2
93888	Amino acid biosynthesis	R-SLY-5655122	R-SLY-1119540.1	Leucine biosynthesis	Solanum lycopersicum	Solyc03g005730.2
93889	Amino acid biosynthesis	R-SLY-5655122	R-SLY-1119540.1	Leucine biosynthesis	Solanum lycopersicum	Solyc03g043880.2
93890	Amino acid biosynthesis	R-SLY-5655122	R-SLY-1119540.1	Leucine biosynthesis	Solanum lycopersicum	Solyc04g077240.2
93891	Amino acid biosynthesis	R-SLY-5655122	R-SLY-1119540.1	Leucine biosynthesis	Solanum lycopersicum	Solyc06g053400.2
93892	Amino acid biosynthesis	R-SLY-5655122	R-SLY-1119540.1	Leucine biosynthesis	Solanum lycopersicum	Solyc06g060790.1
93893	Amino acid biosynthesis	R-SLY-5655122	R-SLY-1119540.1	Leucine biosynthesis	Solanum lycopersicum	Solyc07g021630.2
93894	Amino acid biosynthesis	R-SLY-5655122	R-SLY-1119540.1	Leucine biosynthesis	Solanum lycopersicum	Solyc07g052350.2
93895	Amino acid biosynthesis	R-SLY-5655122	R-SLY-1119540.1	Leucine biosynthesis	Solanum lycopersicum	Solyc08g014130.2
93896	Amino acid biosynthesis	R-SLY-5655122	R-SLY-1119540.1	Leucine biosynthesis	Solanum lycopersicum	Solyc08g014230.2
93897	Amino acid biosynthesis	R-SLY-5655122	R-SLY-1119540.1	Leucine biosynthesis	Solanum lycopersicum	Solyc08g014240.2
93898	Amino acid biosynthesis	R-SLY-5655122	R-SLY-1119540.1	Leucine biosynthesis	Solanum lycopersicum	Solyc08g077920.2
93899	Amino acid biosynthesis	R-SLY-5655122	R-SLY-1119540.1	Leucine biosynthesis	Solanum lycopersicum	Solyc08g077930.2
93900	Amino acid biosynthesis	R-SLY-5655122	R-SLY-1119540.1	Leucine biosynthesis	Solanum lycopersicum	Solyc09g090900.2
93901	Amino acid biosynthesis	R-SLY-5655122	R-SLY-1119540.1	Leucine biosynthesis	Solanum lycopersicum	Solyc10g074500.1
93902	Amino acid biosynthesis	R-SLY-5655122	R-SLY-1119540.1	Leucine biosynthesis	Solanum lycopersicum	Solyc12g005860.1
93903	Amino acid biosynthesis	R-SLY-5655122	R-SLY-1119540.1	Leucine biosynthesis	Solanum lycopersicum	Solyc12g088220.1
93930	Amino acid biosynthesis	R-SLY-5655122	R-SLY-1119553.1	Asparagine biosynthesis I	Solanum lycopersicum	Solyc04g054710.2
93931	Amino acid biosynthesis	R-SLY-5655122	R-SLY-1119553.1	Asparagine biosynthesis I	Solanum lycopersicum	Solyc04g055200.2
93932	Amino acid biosynthesis	R-SLY-5655122	R-SLY-1119553.1	Asparagine biosynthesis I	Solanum lycopersicum	Solyc07g032740.2
93933	Amino acid biosynthesis	R-SLY-5655122	R-SLY-1119553.1	Asparagine biosynthesis I	Solanum lycopersicum	Solyc07g055210.2
93934	Amino acid biosynthesis	R-SLY-5655122	R-SLY-1119553.1	Asparagine biosynthesis I	Solanum lycopersicum	Solyc08g041870.2
93935	Amino acid biosynthesis	R-SLY-5655122	R-SLY-1119553.1	Asparagine biosynthesis I	Solanum lycopersicum	Solyc08g068330.2
93988	Amino acid biosynthesis	R-SLY-5655122	R-SLY-1119579.1	Glycine betaine biosynthesis III	Solanum lycopersicum	Solyc03g113800.2
93989	Amino acid biosynthesis	R-SLY-5655122	R-SLY-1119579.1	Glycine betaine biosynthesis III	Solanum lycopersicum	Solyc06g071290.2
94032	Amino acid biosynthesis	R-SLY-5655122	R-SLY-1119596.1	Glutamate biosynthesis I	Solanum lycopersicum	Solyc03g122130.2
94033	Amino acid biosynthesis	R-SLY-5655122	R-SLY-1119596.1	Glutamate biosynthesis I	Solanum lycopersicum	Solyc03g122140.2
94034	Amino acid biosynthesis	R-SLY-5655122	R-SLY-1119596.1	Glutamate biosynthesis I	Solanum lycopersicum	Solyc03g122170.2
94035	Amino acid biosynthesis	R-SLY-5655122	R-SLY-1119596.1	Glutamate biosynthesis I	Solanum lycopersicum	Solyc07g056540.2
94036	Amino acid biosynthesis	R-SLY-5655122	R-SLY-1119600.1	Valine biosynthesis	Solanum lycopersicum	Solyc02g077240.2
94037	Amino acid biosynthesis	R-SLY-5655122	R-SLY-1119600.1	Valine biosynthesis	Solanum lycopersicum	Solyc02g091970.2
94038	Amino acid biosynthesis	R-SLY-5655122	R-SLY-1119600.1	Valine biosynthesis	Solanum lycopersicum	Solyc03g043880.2
94039	Amino acid biosynthesis	R-SLY-5655122	R-SLY-1119600.1	Valine biosynthesis	Solanum lycopersicum	Solyc03g044330.1
94040	Amino acid biosynthesis	R-SLY-5655122	R-SLY-1119600.1	Valine biosynthesis	Solanum lycopersicum	Solyc04g077240.2
94041	Amino acid biosynthesis	R-SLY-5655122	R-SLY-1119600.1	Valine biosynthesis	Solanum lycopersicum	Solyc05g053540.2
94042	Amino acid biosynthesis	R-SLY-5655122	R-SLY-1119600.1	Valine biosynthesis	Solanum lycopersicum	Solyc06g059880.2
94043	Amino acid biosynthesis	R-SLY-5655122	R-SLY-1119600.1	Valine biosynthesis	Solanum lycopersicum	Solyc06g082130.2
94044	Amino acid biosynthesis	R-SLY-5655122	R-SLY-1119600.1	Valine biosynthesis	Solanum lycopersicum	Solyc07g021630.2
94045	Amino acid biosynthesis	R-SLY-5655122	R-SLY-1119600.1	Valine biosynthesis	Solanum lycopersicum	Solyc07g053280.2
94046	Amino acid biosynthesis	R-SLY-5655122	R-SLY-1119600.1	Valine biosynthesis	Solanum lycopersicum	Solyc07g061940.2
94047	Amino acid biosynthesis	R-SLY-5655122	R-SLY-1119600.1	Valine biosynthesis	Solanum lycopersicum	Solyc09g005110.2
94048	Amino acid biosynthesis	R-SLY-5655122	R-SLY-1119600.1	Valine biosynthesis	Solanum lycopersicum	Solyc09g018750.2
94049	Amino acid biosynthesis	R-SLY-5655122	R-SLY-1119600.1	Valine biosynthesis	Solanum lycopersicum	Solyc10g076510.1
94050	Amino acid biosynthesis	R-SLY-5655122	R-SLY-1119600.1	Valine biosynthesis	Solanum lycopersicum	Solyc12g010840.1
94051	Amino acid biosynthesis	R-SLY-5655122	R-SLY-1119600.1	Valine biosynthesis	Solanum lycopersicum	Solyc12g019310.1
94052	Amino acid biosynthesis	R-SLY-5655122	R-SLY-1119600.1	Valine biosynthesis	Solanum lycopersicum	Solyc12g043020.1
94053	Amino acid biosynthesis	R-SLY-5655122	R-SLY-1119600.1	Valine biosynthesis	Solanum lycopersicum	Solyc12g088220.1
94129	Amino acid biosynthesis	R-SLY-5655122	R-SLY-1119622.1	Arginine biosynthesis II (acetyl cycle)	Solanum lycopersicum	Solyc01g108660.2
94130	Amino acid biosynthesis	R-SLY-5655122	R-SLY-1119622.1	Arginine biosynthesis II (acetyl cycle)	Solanum lycopersicum	Solyc04g076320.2
94131	Amino acid biosynthesis	R-SLY-5655122	R-SLY-1119622.1	Arginine biosynthesis II (acetyl cycle)	Solanum lycopersicum	Solyc04g080610.2
94132	Amino acid biosynthesis	R-SLY-5655122	R-SLY-1119622.1	Arginine biosynthesis II (acetyl cycle)	Solanum lycopersicum	Solyc05g012270.2
94133	Amino acid biosynthesis	R-SLY-5655122	R-SLY-1119622.1	Arginine biosynthesis II (acetyl cycle)	Solanum lycopersicum	Solyc08g080370.2
94134	Amino acid biosynthesis	R-SLY-5655122	R-SLY-1119622.1	Arginine biosynthesis II (acetyl cycle)	Solanum lycopersicum	Solyc11g005620.1
94135	Amino acid biosynthesis	R-SLY-5655122	R-SLY-1119622.1	Arginine biosynthesis II (acetyl cycle)	Solanum lycopersicum	Solyc12g089210.1
94177	Amino acid biosynthesis	R-SLY-5655122	R-SLY-1119631.1	Proline biosynthesis I	Solanum lycopersicum	Solyc02g068640.2
94178	Amino acid biosynthesis	R-SLY-5655122	R-SLY-1119631.1	Proline biosynthesis I	Solanum lycopersicum	Solyc06g019170.2
94179	Amino acid biosynthesis	R-SLY-5655122	R-SLY-1119631.1	Proline biosynthesis I	Solanum lycopersicum	Solyc08g043170.2
Zea mays
Pathway_descr	Pathway_acc	V1	V2	V3	V4
111617	Amino acid biosynthesis	R-ZMA-5655122	R-ZMA-1119262.1	Threonine biosynthesis from homoserine	Zea mays	GRMZM2G156585
111618	Amino acid biosynthesis	R-ZMA-5655122	R-ZMA-1119262.1	Threonine biosynthesis from homoserine	Zea mays	GRMZM2G048497
111619	Amino acid biosynthesis	R-ZMA-5655122	R-ZMA-1119262.1	Threonine biosynthesis from homoserine	Zea mays	GRMZM2G143025
111620	Amino acid biosynthesis	R-ZMA-5655122	R-ZMA-1119262.1	Threonine biosynthesis from homoserine	Zea mays	AC234575.1_FG003
111621	Amino acid biosynthesis	R-ZMA-5655122	R-ZMA-1119262.1	Threonine biosynthesis from homoserine	Zea mays	GRMZM2G179797
111622	Amino acid biosynthesis	R-ZMA-5655122	R-ZMA-1119262.1	Threonine biosynthesis from homoserine	Zea mays	GRMZM2G050570
111623	Amino acid biosynthesis	R-ZMA-5655122	R-ZMA-1119263.1	Arginine biosynthesis I	Zea mays	GRMZM2G132777
111624	Amino acid biosynthesis	R-ZMA-5655122	R-ZMA-1119263.1	Arginine biosynthesis I	Zea mays	GRMZM2G181273
111625	Amino acid biosynthesis	R-ZMA-5655122	R-ZMA-1119263.1	Arginine biosynthesis I	Zea mays	GRMZM2G046748
111626	Amino acid biosynthesis	R-ZMA-5655122	R-ZMA-1119263.1	Arginine biosynthesis I	Zea mays	GRMZM2G062142
111628	Amino acid biosynthesis	R-ZMA-5655122	R-ZMA-1119263.1	Arginine biosynthesis I	Zea mays	GRMZM2G010406
111629	Amino acid biosynthesis	R-ZMA-5655122	R-ZMA-1119263.1	Arginine biosynthesis I	Zea mays	GRMZM2G101900
111631	Amino acid biosynthesis	R-ZMA-5655122	R-ZMA-1119263.1	Arginine biosynthesis I	Zea mays	GRMZM2G038848
111632	Amino acid biosynthesis	R-ZMA-5655122	R-ZMA-1119263.1	Arginine biosynthesis I	Zea mays	GRMZM2G119583
111634	Amino acid biosynthesis	R-ZMA-5655122	R-ZMA-1119263.1	Arginine biosynthesis I	Zea mays	GRMZM2G124059
111636	Amino acid biosynthesis	R-ZMA-5655122	R-ZMA-1119263.1	Arginine biosynthesis I	Zea mays	GRMZM2G080380
111637	Amino acid biosynthesis	R-ZMA-5655122	R-ZMA-1119263.1	Arginine biosynthesis I	Zea mays	GRMZM2G323719
111638	Amino acid biosynthesis	R-ZMA-5655122	R-ZMA-1119263.1	Arginine biosynthesis I	Zea mays	GRMZM2G050371
111650	Amino acid biosynthesis	R-ZMA-5655122	R-ZMA-1119273.1	Lysine biosynthesis I	Zea mays	GRMZM2G090722
111651	Amino acid biosynthesis	R-ZMA-5655122	R-ZMA-1119273.1	Lysine biosynthesis I	Zea mays	GRMZM2G556131
111652	Amino acid biosynthesis	R-ZMA-5655122	R-ZMA-1119273.1	Lysine biosynthesis I	Zea mays	GRMZM2G052935
111653	Amino acid biosynthesis	R-ZMA-5655122	R-ZMA-1119273.1	Lysine biosynthesis I	Zea mays	GRMZM2G104546
111654	Amino acid biosynthesis	R-ZMA-5655122	R-ZMA-1119273.1	Lysine biosynthesis I	Zea mays	GRMZM2G104632
111655	Amino acid biosynthesis	R-ZMA-5655122	R-ZMA-1119273.1	Lysine biosynthesis I	Zea mays	GRMZM2G176307
111656	Amino acid biosynthesis	R-ZMA-5655122	R-ZMA-1119273.1	Lysine biosynthesis I	Zea mays	GRMZM2G136712
111657	Amino acid biosynthesis	R-ZMA-5655122	R-ZMA-1119273.1	Lysine biosynthesis I	Zea mays	GRMZM2G020446
111658	Amino acid biosynthesis	R-ZMA-5655122	R-ZMA-1119273.1	Lysine biosynthesis I	Zea mays	GRMZM2G044247
111659	Amino acid biosynthesis	R-ZMA-5655122	R-ZMA-1119273.1	Lysine biosynthesis I	Zea mays	GRMZM2G143917
111660	Amino acid biosynthesis	R-ZMA-5655122	R-ZMA-1119273.1	Lysine biosynthesis I	Zea mays	GRMZM2G038848
111661	Amino acid biosynthesis	R-ZMA-5655122	R-ZMA-1119273.1	Lysine biosynthesis I	Zea mays	GRMZM2G024686
111662	Amino acid biosynthesis	R-ZMA-5655122	R-ZMA-1119273.1	Lysine biosynthesis I	Zea mays	GRMZM2G180625
111663	Amino acid biosynthesis	R-ZMA-5655122	R-ZMA-1119273.1	Lysine biosynthesis I	Zea mays	GRMZM2G300862
111664	Amino acid biosynthesis	R-ZMA-5655122	R-ZMA-1119273.1	Lysine biosynthesis I	Zea mays	GRMZM2G027835
111665	Amino acid biosynthesis	R-ZMA-5655122	R-ZMA-1119273.1	Lysine biosynthesis I	Zea mays	GRMZM2G104575
111666	Amino acid biosynthesis	R-ZMA-5655122	R-ZMA-1119273.1	Lysine biosynthesis I	Zea mays	GRMZM2G046804
111667	Amino acid biosynthesis	R-ZMA-5655122	R-ZMA-1119273.1	Lysine biosynthesis I	Zea mays	GRMZM2G090241
111668	Amino acid biosynthesis	R-ZMA-5655122	R-ZMA-1119273.1	Lysine biosynthesis I	Zea mays	GRMZM2G365423
111669	Amino acid biosynthesis	R-ZMA-5655122	R-ZMA-1119273.1	Lysine biosynthesis I	Zea mays	GRMZM2G071630
111670	Amino acid biosynthesis	R-ZMA-5655122	R-ZMA-1119273.1	Lysine biosynthesis I	Zea mays	GRMZM2G051004
111694	Amino acid biosynthesis	R-ZMA-5655122	R-ZMA-1119281.1	Aspartate biosynthesis I	Zea mays	GRMZM2G146677
111695	Amino acid biosynthesis	R-ZMA-5655122	R-ZMA-1119281.1	Aspartate biosynthesis I	Zea mays	GRMZM5G836910
111696	Amino acid biosynthesis	R-ZMA-5655122	R-ZMA-1119281.1	Aspartate biosynthesis I	Zea mays	GRMZM2G400604
111697	Amino acid biosynthesis	R-ZMA-5655122	R-ZMA-1119281.1	Aspartate biosynthesis I	Zea mays	GRMZM2G094712
111698	Amino acid biosynthesis	R-ZMA-5655122	R-ZMA-1119283.1	Lysine biosynthesis II	Zea mays	GRMZM2G090722
111699	Amino acid biosynthesis	R-ZMA-5655122	R-ZMA-1119283.1	Lysine biosynthesis II	Zea mays	GRMZM2G556131
111700	Amino acid biosynthesis	R-ZMA-5655122	R-ZMA-1119283.1	Lysine biosynthesis II	Zea mays	GRMZM2G052935
111701	Amino acid biosynthesis	R-ZMA-5655122	R-ZMA-1119283.1	Lysine biosynthesis II	Zea mays	GRMZM2G104546
111702	Amino acid biosynthesis	R-ZMA-5655122	R-ZMA-1119283.1	Lysine biosynthesis II	Zea mays	GRMZM2G104632
111703	Amino acid biosynthesis	R-ZMA-5655122	R-ZMA-1119283.1	Lysine biosynthesis II	Zea mays	GRMZM2G176307
111704	Amino acid biosynthesis	R-ZMA-5655122	R-ZMA-1119283.1	Lysine biosynthesis II	Zea mays	GRMZM2G136712
111705	Amino acid biosynthesis	R-ZMA-5655122	R-ZMA-1119283.1	Lysine biosynthesis II	Zea mays	GRMZM2G020446
111706	Amino acid biosynthesis	R-ZMA-5655122	R-ZMA-1119283.1	Lysine biosynthesis II	Zea mays	GRMZM2G044247
111707	Amino acid biosynthesis	R-ZMA-5655122	R-ZMA-1119283.1	Lysine biosynthesis II	Zea mays	GRMZM2G143917
111708	Amino acid biosynthesis	R-ZMA-5655122	R-ZMA-1119283.1	Lysine biosynthesis II	Zea mays	GRMZM2G038848
111709	Amino acid biosynthesis	R-ZMA-5655122	R-ZMA-1119283.1	Lysine biosynthesis II	Zea mays	GRMZM2G024686
111710	Amino acid biosynthesis	R-ZMA-5655122	R-ZMA-1119283.1	Lysine biosynthesis II	Zea mays	GRMZM2G180625
111711	Amino acid biosynthesis	R-ZMA-5655122	R-ZMA-1119283.1	Lysine biosynthesis II	Zea mays	GRMZM2G300862
111712	Amino acid biosynthesis	R-ZMA-5655122	R-ZMA-1119283.1	Lysine biosynthesis II	Zea mays	GRMZM2G027835
111713	Amino acid biosynthesis	R-ZMA-5655122	R-ZMA-1119283.1	Lysine biosynthesis II	Zea mays	GRMZM2G104575
111714	Amino acid biosynthesis	R-ZMA-5655122	R-ZMA-1119283.1	Lysine biosynthesis II	Zea mays	GRMZM2G046804
111715	Amino acid biosynthesis	R-ZMA-5655122	R-ZMA-1119283.1	Lysine biosynthesis II	Zea mays	GRMZM2G090241
111716	Amino acid biosynthesis	R-ZMA-5655122	R-ZMA-1119283.1	Lysine biosynthesis II	Zea mays	GRMZM2G365423
111717	Amino acid biosynthesis	R-ZMA-5655122	R-ZMA-1119283.1	Lysine biosynthesis II	Zea mays	GRMZM2G071630
111718	Amino acid biosynthesis	R-ZMA-5655122	R-ZMA-1119283.1	Lysine biosynthesis II	Zea mays	GRMZM2G051004
111731	Amino acid biosynthesis	R-ZMA-5655122	R-ZMA-1119289.1	Arginine degradation VI (arginase 2 pathway)	Zea mays	GRMZM2G174671
111732	Amino acid biosynthesis	R-ZMA-5655122	R-ZMA-1119289.1	Arginine degradation VI (arginase 2 pathway)	Zea mays	GRMZM2G080828
111733	Amino acid biosynthesis	R-ZMA-5655122	R-ZMA-1119289.1	Arginine degradation VI (arginase 2 pathway)	Zea mays	GRMZM2G068665
111748	Amino acid biosynthesis	R-ZMA-5655122	R-ZMA-1119293.1	Glutamine biosynthesis I	Zea mays	GRMZM5G872068
111749	Amino acid biosynthesis	R-ZMA-5655122	R-ZMA-1119293.1	Glutamine biosynthesis I	Zea mays	GRMZM2G050514
111750	Amino acid biosynthesis	R-ZMA-5655122	R-ZMA-1119293.1	Glutamine biosynthesis I	Zea mays	GRMZM2G024104
111751	Amino acid biosynthesis	R-ZMA-5655122	R-ZMA-1119293.1	Glutamine biosynthesis I	Zea mays	GRMZM2G046601
111752	Amino acid biosynthesis	R-ZMA-5655122	R-ZMA-1119293.1	Glutamine biosynthesis I	Zea mays	GRMZM2G036464
111755	Amino acid biosynthesis	R-ZMA-5655122	R-ZMA-1119295.1	Homoserine biosynthesis	Zea mays	GRMZM2G052935
111756	Amino acid biosynthesis	R-ZMA-5655122	R-ZMA-1119295.1	Homoserine biosynthesis	Zea mays	GRMZM2G104546
111757	Amino acid biosynthesis	R-ZMA-5655122	R-ZMA-1119295.1	Homoserine biosynthesis	Zea mays	GRMZM2G136712
111758	Amino acid biosynthesis	R-ZMA-5655122	R-ZMA-1119295.1	Homoserine biosynthesis	Zea mays	GRMZM2G151977
111759	Amino acid biosynthesis	R-ZMA-5655122	R-ZMA-1119295.1	Homoserine biosynthesis	Zea mays	GRMZM2G038848
111760	Amino acid biosynthesis	R-ZMA-5655122	R-ZMA-1119295.1	Homoserine biosynthesis	Zea mays	GRMZM2G024686
111761	Amino acid biosynthesis	R-ZMA-5655122	R-ZMA-1119295.1	Homoserine biosynthesis	Zea mays	GRMZM2G300862
111762	Amino acid biosynthesis	R-ZMA-5655122	R-ZMA-1119295.1	Homoserine biosynthesis	Zea mays	GRMZM2G365423
111763	Amino acid biosynthesis	R-ZMA-5655122	R-ZMA-1119297.1	Beta-alanine biosynthesis III	Zea mays	GRMZM2G181505
111764	Amino acid biosynthesis	R-ZMA-5655122	R-ZMA-1119297.1	Beta-alanine biosynthesis III	Zea mays	GRMZM2G077673
111765	Amino acid biosynthesis	R-ZMA-5655122	R-ZMA-1119297.1	Beta-alanine biosynthesis III	Zea mays	GRMZM2G020002
111793	Amino acid biosynthesis	R-ZMA-5655122	R-ZMA-1119311.1	Glycine biosynthesis I	Zea mays	GRMZM2G010202
111794	Amino acid biosynthesis	R-ZMA-5655122	R-ZMA-1119311.1	Glycine biosynthesis I	Zea mays	GRMZM2G171116
111795	Amino acid biosynthesis	R-ZMA-5655122	R-ZMA-1119311.1	Glycine biosynthesis I	Zea mays	GRMZM2G039238
111796	Amino acid biosynthesis	R-ZMA-5655122	R-ZMA-1119311.1	Glycine biosynthesis I	Zea mays	GRMZM2G452630
111797	Amino acid biosynthesis	R-ZMA-5655122	R-ZMA-1119311.1	Glycine biosynthesis I	Zea mays	GRMZM2G078143
111838	Amino acid biosynthesis	R-ZMA-5655122	R-ZMA-1119318.1	Proline biosynthesis V (from arginine)	Zea mays	GRMZM2G046748
111839	Amino acid biosynthesis	R-ZMA-5655122	R-ZMA-1119318.1	Proline biosynthesis V (from arginine)	Zea mays	GRMZM2G062142
111842	Amino acid biosynthesis	R-ZMA-5655122	R-ZMA-1119318.1	Proline biosynthesis V (from arginine)	Zea mays	GRMZM2G080828
111844	Amino acid biosynthesis	R-ZMA-5655122	R-ZMA-1119318.1	Proline biosynthesis V (from arginine)	Zea mays	GRMZM2G068665
111846	Amino acid biosynthesis	R-ZMA-5655122	R-ZMA-1119318.1	Proline biosynthesis V (from arginine)	Zea mays	GRMZM2G050371
111847	Amino acid biosynthesis	R-ZMA-5655122	R-ZMA-1119319.1	Alanine biosynthesis III	Zea mays	GRMZM2G322314
111848	Amino acid biosynthesis	R-ZMA-5655122	R-ZMA-1119319.1	Alanine biosynthesis III	Zea mays	GRMZM2G060470
111857	Amino acid biosynthesis	R-ZMA-5655122	R-ZMA-1119330.1	Alanine biosynthesis II	Zea mays	GRMZM2G124963
111858	Amino acid biosynthesis	R-ZMA-5655122	R-ZMA-1119330.1	Alanine biosynthesis II	Zea mays	GRMZM5G840582
111859	Amino acid biosynthesis	R-ZMA-5655122	R-ZMA-1119330.1	Alanine biosynthesis II	Zea mays	GRMZM2G053939
111860	Amino acid biosynthesis	R-ZMA-5655122	R-ZMA-1119330.1	Alanine biosynthesis II	Zea mays	GRMZM5G828630
111861	Amino acid biosynthesis	R-ZMA-5655122	R-ZMA-1119331.1	Cysteine biosynthesis I	Zea mays	GRMZM2G082185
111862	Amino acid biosynthesis	R-ZMA-5655122	R-ZMA-1119331.1	Cysteine biosynthesis I	Zea mays	GRMZM2G048740
111863	Amino acid biosynthesis	R-ZMA-5655122	R-ZMA-1119331.1	Cysteine biosynthesis I	Zea mays	GRMZM2G013430
111864	Amino acid biosynthesis	R-ZMA-5655122	R-ZMA-1119331.1	Cysteine biosynthesis I	Zea mays	GRMZM2G005887
111865	Amino acid biosynthesis	R-ZMA-5655122	R-ZMA-1119331.1	Cysteine biosynthesis I	Zea mays	GRMZM5G816110
111866	Amino acid biosynthesis	R-ZMA-5655122	R-ZMA-1119331.1	Cysteine biosynthesis I	Zea mays	GRMZM2G328893
111940	Amino acid biosynthesis	R-ZMA-5655122	R-ZMA-1119354.1	Asparagine biosynthesis III	Zea mays	GRMZM2G053669
111941	Amino acid biosynthesis	R-ZMA-5655122	R-ZMA-1119354.1	Asparagine biosynthesis III	Zea mays	GRMZM2G074589
111942	Amino acid biosynthesis	R-ZMA-5655122	R-ZMA-1119354.1	Asparagine biosynthesis III	Zea mays	GRMZM2G078472
112015	Amino acid biosynthesis	R-ZMA-5655122	R-ZMA-1119389.1	Phenylalanine biosynthesis I	Zea mays	GRMZM2G437912
112016	Amino acid biosynthesis	R-ZMA-5655122	R-ZMA-1119389.1	Phenylalanine biosynthesis I	Zea mays	GRMZM2G139813
112017	Amino acid biosynthesis	R-ZMA-5655122	R-ZMA-1119389.1	Phenylalanine biosynthesis I	Zea mays	GRMZM2G116087
112018	Amino acid biosynthesis	R-ZMA-5655122	R-ZMA-1119389.1	Phenylalanine biosynthesis I	Zea mays	GRMZM2G179454
112019	Amino acid biosynthesis	R-ZMA-5655122	R-ZMA-1119389.1	Phenylalanine biosynthesis I	Zea mays	GRMZM2G412604
112020	Amino acid biosynthesis	R-ZMA-5655122	R-ZMA-1119389.1	Phenylalanine biosynthesis I	Zea mays	GRMZM2G121546
112021	Amino acid biosynthesis	R-ZMA-5655122	R-ZMA-1119389.1	Phenylalanine biosynthesis I	Zea mays	GRMZM2G125923
112022	Amino acid biosynthesis	R-ZMA-5655122	R-ZMA-1119389.1	Phenylalanine biosynthesis I	Zea mays	GRMZM2G141273
112023	Amino acid biosynthesis	R-ZMA-5655122	R-ZMA-1119389.1	Phenylalanine biosynthesis I	Zea mays	GRMZM2G400604
112024	Amino acid biosynthesis	R-ZMA-5655122	R-ZMA-1119389.1	Phenylalanine biosynthesis I	Zea mays	GRMZM2G028369
112025	Amino acid biosynthesis	R-ZMA-5655122	R-ZMA-1119389.1	Phenylalanine biosynthesis I	Zea mays	GRMZM2G145451
112026	Amino acid biosynthesis	R-ZMA-5655122	R-ZMA-1119389.1	Phenylalanine biosynthesis I	Zea mays	GRMZM2G115841
112027	Amino acid biosynthesis	R-ZMA-5655122	R-ZMA-1119389.1	Phenylalanine biosynthesis I	Zea mays	AC198937.4_FG003
112028	Amino acid biosynthesis	R-ZMA-5655122	R-ZMA-1119389.1	Phenylalanine biosynthesis I	Zea mays	GRMZM2G002652
112029	Amino acid biosynthesis	R-ZMA-5655122	R-ZMA-1119389.1	Phenylalanine biosynthesis I	Zea mays	GRMZM2G096958
112046	Amino acid biosynthesis	R-ZMA-5655122	R-ZMA-1119400.1	Methionine biosynthesis II	Zea mays	GRMZM2G139813
112047	Amino acid biosynthesis	R-ZMA-5655122	R-ZMA-1119400.1	Methionine biosynthesis II	Zea mays	GRMZM2G412604
112048	Amino acid biosynthesis	R-ZMA-5655122	R-ZMA-1119400.1	Methionine biosynthesis II	Zea mays	GRMZM2G048497
112049	Amino acid biosynthesis	R-ZMA-5655122	R-ZMA-1119400.1	Methionine biosynthesis II	Zea mays	GRMZM2G117240
112050	Amino acid biosynthesis	R-ZMA-5655122	R-ZMA-1119400.1	Methionine biosynthesis II	Zea mays	GRMZM2G149751
112051	Amino acid biosynthesis	R-ZMA-5655122	R-ZMA-1119400.1	Methionine biosynthesis II	Zea mays	GRMZM2G152470
112052	Amino acid biosynthesis	R-ZMA-5655122	R-ZMA-1119400.1	Methionine biosynthesis II	Zea mays	GRMZM2G167156
112054	Amino acid biosynthesis	R-ZMA-5655122	R-ZMA-1119400.1	Methionine biosynthesis II	Zea mays	GRMZM2G002652
112055	Amino acid biosynthesis	R-ZMA-5655122	R-ZMA-1119400.1	Methionine biosynthesis II	Zea mays	GRMZM2G096958
112097	Amino acid biosynthesis	R-ZMA-5655122	R-ZMA-1119419.1	Lysine biosynthesis VI	Zea mays	GRMZM2G090722
112098	Amino acid biosynthesis	R-ZMA-5655122	R-ZMA-1119419.1	Lysine biosynthesis VI	Zea mays	GRMZM2G556131
112099	Amino acid biosynthesis	R-ZMA-5655122	R-ZMA-1119419.1	Lysine biosynthesis VI	Zea mays	GRMZM2G052935
112100	Amino acid biosynthesis	R-ZMA-5655122	R-ZMA-1119419.1	Lysine biosynthesis VI	Zea mays	GRMZM2G104546
112101	Amino acid biosynthesis	R-ZMA-5655122	R-ZMA-1119419.1	Lysine biosynthesis VI	Zea mays	GRMZM2G136712
112102	Amino acid biosynthesis	R-ZMA-5655122	R-ZMA-1119419.1	Lysine biosynthesis VI	Zea mays	GRMZM2G020446
112103	Amino acid biosynthesis	R-ZMA-5655122	R-ZMA-1119419.1	Lysine biosynthesis VI	Zea mays	GRMZM2G044247
112104	Amino acid biosynthesis	R-ZMA-5655122	R-ZMA-1119419.1	Lysine biosynthesis VI	Zea mays	GRMZM2G010328
112105	Amino acid biosynthesis	R-ZMA-5655122	R-ZMA-1119419.1	Lysine biosynthesis VI	Zea mays	GRMZM2G024686
112106	Amino acid biosynthesis	R-ZMA-5655122	R-ZMA-1119419.1	Lysine biosynthesis VI	Zea mays	GRMZM2G300862
112107	Amino acid biosynthesis	R-ZMA-5655122	R-ZMA-1119419.1	Lysine biosynthesis VI	Zea mays	GRMZM2G027835
112108	Amino acid biosynthesis	R-ZMA-5655122	R-ZMA-1119419.1	Lysine biosynthesis VI	Zea mays	GRMZM2G415117
112109	Amino acid biosynthesis	R-ZMA-5655122	R-ZMA-1119419.1	Lysine biosynthesis VI	Zea mays	GRMZM2G104575
112110	Amino acid biosynthesis	R-ZMA-5655122	R-ZMA-1119419.1	Lysine biosynthesis VI	Zea mays	GRMZM2G090241
112111	Amino acid biosynthesis	R-ZMA-5655122	R-ZMA-1119419.1	Lysine biosynthesis VI	Zea mays	GRMZM2G365423
112134	Amino acid biosynthesis	R-ZMA-5655122	R-ZMA-1119430.1	Chorismate biosynthesis	Zea mays	GRMZM2G573867
112135	Amino acid biosynthesis	R-ZMA-5655122	R-ZMA-1119430.1	Chorismate biosynthesis	Zea mays	GRMZM2G365160
112136	Amino acid biosynthesis	R-ZMA-5655122	R-ZMA-1119430.1	Chorismate biosynthesis	Zea mays	GRMZM2G039725
112137	Amino acid biosynthesis	R-ZMA-5655122	R-ZMA-1119430.1	Chorismate biosynthesis	Zea mays	GRMZM2G070218
112138	Amino acid biosynthesis	R-ZMA-5655122	R-ZMA-1119430.1	Chorismate biosynthesis	Zea mays	GRMZM2G117707
112139	Amino acid biosynthesis	R-ZMA-5655122	R-ZMA-1119430.1	Chorismate biosynthesis	Zea mays	GRMZM2G051129
112140	Amino acid biosynthesis	R-ZMA-5655122	R-ZMA-1119430.1	Chorismate biosynthesis	Zea mays	GRMZM2G164562
112141	Amino acid biosynthesis	R-ZMA-5655122	R-ZMA-1119430.1	Chorismate biosynthesis	Zea mays	GRMZM2G396212
112142	Amino acid biosynthesis	R-ZMA-5655122	R-ZMA-1119430.1	Chorismate biosynthesis	Zea mays	GRMZM5G887922
112143	Amino acid biosynthesis	R-ZMA-5655122	R-ZMA-1119430.1	Chorismate biosynthesis	Zea mays	GRMZM2G089147
112144	Amino acid biosynthesis	R-ZMA-5655122	R-ZMA-1119430.1	Chorismate biosynthesis	Zea mays	GRMZM2G119249
112145	Amino acid biosynthesis	R-ZMA-5655122	R-ZMA-1119430.1	Chorismate biosynthesis	Zea mays	GRMZM2G314652
112146	Amino acid biosynthesis	R-ZMA-5655122	R-ZMA-1119430.1	Chorismate biosynthesis	Zea mays	GRMZM5G877500
112147	Amino acid biosynthesis	R-ZMA-5655122	R-ZMA-1119430.1	Chorismate biosynthesis	Zea mays	GRMZM2G110988
112148	Amino acid biosynthesis	R-ZMA-5655122	R-ZMA-1119430.1	Chorismate biosynthesis	Zea mays	GRMZM2G036861
112149	Amino acid biosynthesis	R-ZMA-5655122	R-ZMA-1119430.1	Chorismate biosynthesis	Zea mays	GRMZM2G057262
112150	Amino acid biosynthesis	R-ZMA-5655122	R-ZMA-1119430.1	Chorismate biosynthesis	Zea mays	GRMZM2G161566
112151	Amino acid biosynthesis	R-ZMA-5655122	R-ZMA-1119430.1	Chorismate biosynthesis	Zea mays	GRMZM5G828182
112198	Amino acid biosynthesis	R-ZMA-5655122	R-ZMA-1119444.1	Canavanine biosynthesis	Zea mays	GRMZM2G046748
112199	Amino acid biosynthesis	R-ZMA-5655122	R-ZMA-1119444.1	Canavanine biosynthesis	Zea mays	GRMZM2G062142
112201	Amino acid biosynthesis	R-ZMA-5655122	R-ZMA-1119444.1	Canavanine biosynthesis	Zea mays	GRMZM2G010406
112202	Amino acid biosynthesis	R-ZMA-5655122	R-ZMA-1119444.1	Canavanine biosynthesis	Zea mays	GRMZM2G101900
112205	Amino acid biosynthesis	R-ZMA-5655122	R-ZMA-1119444.1	Canavanine biosynthesis	Zea mays	GRMZM2G124059
112207	Amino acid biosynthesis	R-ZMA-5655122	R-ZMA-1119444.1	Canavanine biosynthesis	Zea mays	GRMZM2G080380
112208	Amino acid biosynthesis	R-ZMA-5655122	R-ZMA-1119444.1	Canavanine biosynthesis	Zea mays	GRMZM2G050371
112209	Amino acid biosynthesis	R-ZMA-5655122	R-ZMA-1119445.1	Beta-alanine biosynthesis II	Zea mays	GRMZM5G820287
112210	Amino acid biosynthesis	R-ZMA-5655122	R-ZMA-1119445.1	Beta-alanine biosynthesis II	Zea mays	GRMZM2G459755
112211	Amino acid biosynthesis	R-ZMA-5655122	R-ZMA-1119445.1	Beta-alanine biosynthesis II	Zea mays	AC234154.1_FG007
112212	Amino acid biosynthesis	R-ZMA-5655122	R-ZMA-1119445.1	Beta-alanine biosynthesis II	Zea mays	GRMZM2G445791
112213	Amino acid biosynthesis	R-ZMA-5655122	R-ZMA-1119445.1	Beta-alanine biosynthesis II	Zea mays	GRMZM5G862219
112214	Amino acid biosynthesis	R-ZMA-5655122	R-ZMA-1119445.1	Beta-alanine biosynthesis II	Zea mays	GRMZM5G854571
112215	Amino acid biosynthesis	R-ZMA-5655122	R-ZMA-1119445.1	Beta-alanine biosynthesis II	Zea mays	GRMZM2G099666
112216	Amino acid biosynthesis	R-ZMA-5655122	R-ZMA-1119445.1	Beta-alanine biosynthesis II	Zea mays	GRMZM2G419782
112217	Amino acid biosynthesis	R-ZMA-5655122	R-ZMA-1119445.1	Beta-alanine biosynthesis II	Zea mays	GRMZM5G854613
112229	Amino acid biosynthesis	R-ZMA-5655122	R-ZMA-1119450.1	Homocysteine biosynthesis	Zea mays	GRMZM2G015603
112230	Amino acid biosynthesis	R-ZMA-5655122	R-ZMA-1119450.1	Homocysteine biosynthesis	Zea mays	GRMZM2G037322
112269	Amino acid biosynthesis	R-ZMA-5655122	R-ZMA-1119460.1	Isoleucine biosynthesis from threonine	Zea mays	GRMZM2G047347
112270	Amino acid biosynthesis	R-ZMA-5655122	R-ZMA-1119460.1	Isoleucine biosynthesis from threonine	Zea mays	GRMZM2G077215
112271	Amino acid biosynthesis	R-ZMA-5655122	R-ZMA-1119460.1	Isoleucine biosynthesis from threonine	Zea mays	GRMZM2G038821
112273	Amino acid biosynthesis	R-ZMA-5655122	R-ZMA-1119460.1	Isoleucine biosynthesis from threonine	Zea mays	AC197705.4_FG001
112274	Amino acid biosynthesis	R-ZMA-5655122	R-ZMA-1119460.1	Isoleucine biosynthesis from threonine	Zea mays	GRMZM2G109561
112275	Amino acid biosynthesis	R-ZMA-5655122	R-ZMA-1119460.1	Isoleucine biosynthesis from threonine	Zea mays	GRMZM2G119133
112276	Amino acid biosynthesis	R-ZMA-5655122	R-ZMA-1119460.1	Isoleucine biosynthesis from threonine	Zea mays	GRMZM2G434792
112277	Amino acid biosynthesis	R-ZMA-5655122	R-ZMA-1119460.1	Isoleucine biosynthesis from threonine	Zea mays	GRMZM2G153536
112278	Amino acid biosynthesis	R-ZMA-5655122	R-ZMA-1119460.1	Isoleucine biosynthesis from threonine	Zea mays	GRMZM2G087186
112279	Amino acid biosynthesis	R-ZMA-5655122	R-ZMA-1119460.1	Isoleucine biosynthesis from threonine	Zea mays	GRMZM2G071208
112280	Amino acid biosynthesis	R-ZMA-5655122	R-ZMA-1119460.1	Isoleucine biosynthesis from threonine	Zea mays	AC234528.1_FG005
112281	Amino acid biosynthesis	R-ZMA-5655122	R-ZMA-1119460.1	Isoleucine biosynthesis from threonine	Zea mays	GRMZM2G155323
112282	Amino acid biosynthesis	R-ZMA-5655122	R-ZMA-1119460.1	Isoleucine biosynthesis from threonine	Zea mays	GRMZM2G416388
112283	Amino acid biosynthesis	R-ZMA-5655122	R-ZMA-1119460.1	Isoleucine biosynthesis from threonine	Zea mays	GRMZM2G161868
112284	Amino acid biosynthesis	R-ZMA-5655122	R-ZMA-1119460.1	Isoleucine biosynthesis from threonine	Zea mays	GRMZM2G004382
112285	Amino acid biosynthesis	R-ZMA-5655122	R-ZMA-1119460.1	Isoleucine biosynthesis from threonine	Zea mays	GRMZM5G860824
112286	Amino acid biosynthesis	R-ZMA-5655122	R-ZMA-1119460.1	Isoleucine biosynthesis from threonine	Zea mays	GRMZM2G014069
112401	Amino acid biosynthesis	R-ZMA-5655122	R-ZMA-1119494.1	Tryptophan biosynthesis	Zea mays	GRMZM2G325131
112402	Amino acid biosynthesis	R-ZMA-5655122	R-ZMA-1119494.1	Tryptophan biosynthesis	Zea mays	GRMZM2G003109
112403	Amino acid biosynthesis	R-ZMA-5655122	R-ZMA-1119494.1	Tryptophan biosynthesis	Zea mays	GRMZM2G168791
112404	Amino acid biosynthesis	R-ZMA-5655122	R-ZMA-1119494.1	Tryptophan biosynthesis	Zea mays	GRMZM5G841619
112405	Amino acid biosynthesis	R-ZMA-5655122	R-ZMA-1119494.1	Tryptophan biosynthesis	Zea mays	GRMZM2G106950
112406	Amino acid biosynthesis	R-ZMA-5655122	R-ZMA-1119494.1	Tryptophan biosynthesis	Zea mays	GRMZM2G049892
112407	Amino acid biosynthesis	R-ZMA-5655122	R-ZMA-1119494.1	Tryptophan biosynthesis	Zea mays	GRMZM2G005024
112408	Amino acid biosynthesis	R-ZMA-5655122	R-ZMA-1119494.1	Tryptophan biosynthesis	Zea mays	GRMZM2G119881
112409	Amino acid biosynthesis	R-ZMA-5655122	R-ZMA-1119494.1	Tryptophan biosynthesis	Zea mays	GRMZM2G161337
112410	Amino acid biosynthesis	R-ZMA-5655122	R-ZMA-1119494.1	Tryptophan biosynthesis	Zea mays	GRMZM2G046966
112411	Amino acid biosynthesis	R-ZMA-5655122	R-ZMA-1119494.1	Tryptophan biosynthesis	Zea mays	GRMZM2G015436
112412	Amino acid biosynthesis	R-ZMA-5655122	R-ZMA-1119494.1	Tryptophan biosynthesis	Zea mays	GRMZM2G015892
112413	Amino acid biosynthesis	R-ZMA-5655122	R-ZMA-1119494.1	Tryptophan biosynthesis	Zea mays	GRMZM2G046191
112414	Amino acid biosynthesis	R-ZMA-5655122	R-ZMA-1119494.1	Tryptophan biosynthesis	Zea mays	GRMZM2G046163
112415	Amino acid biosynthesis	R-ZMA-5655122	R-ZMA-1119494.1	Tryptophan biosynthesis	Zea mays	GRMZM2G138382
112416	Amino acid biosynthesis	R-ZMA-5655122	R-ZMA-1119494.1	Tryptophan biosynthesis	Zea mays	GRMZM2G054465
112417	Amino acid biosynthesis	R-ZMA-5655122	R-ZMA-1119494.1	Tryptophan biosynthesis	Zea mays	GRMZM2G051219
112418	Amino acid biosynthesis	R-ZMA-5655122	R-ZMA-1119494.1	Tryptophan biosynthesis	Zea mays	GRMZM2G085381
112419	Amino acid biosynthesis	R-ZMA-5655122	R-ZMA-1119494.1	Tryptophan biosynthesis	Zea mays	GRMZM2G169593
112420	Amino acid biosynthesis	R-ZMA-5655122	R-ZMA-1119494.1	Tryptophan biosynthesis	Zea mays	GRMZM2G152984
112421	Amino acid biosynthesis	R-ZMA-5655122	R-ZMA-1119494.1	Tryptophan biosynthesis	Zea mays	GRMZM2G121520
112422	Amino acid biosynthesis	R-ZMA-5655122	R-ZMA-1119495.1	Citrulline biosynthesis	Zea mays	GRMZM2G375504
112423	Amino acid biosynthesis	R-ZMA-5655122	R-ZMA-1119495.1	Citrulline biosynthesis	Zea mays	GRMZM2G046748
112424	Amino acid biosynthesis	R-ZMA-5655122	R-ZMA-1119495.1	Citrulline biosynthesis	Zea mays	GRMZM2G147450
112425	Amino acid biosynthesis	R-ZMA-5655122	R-ZMA-1119495.1	Citrulline biosynthesis	Zea mays	GRMZM2G062142
112427	Amino acid biosynthesis	R-ZMA-5655122	R-ZMA-1119495.1	Citrulline biosynthesis	Zea mays	GRMZM2G174671
112429	Amino acid biosynthesis	R-ZMA-5655122	R-ZMA-1119495.1	Citrulline biosynthesis	Zea mays	GRMZM2G053720
112430	Amino acid biosynthesis	R-ZMA-5655122	R-ZMA-1119495.1	Citrulline biosynthesis	Zea mays	GRMZM2G080828
112431	Amino acid biosynthesis	R-ZMA-5655122	R-ZMA-1119495.1	Citrulline biosynthesis	Zea mays	AC203754.4_FG008
112433	Amino acid biosynthesis	R-ZMA-5655122	R-ZMA-1119495.1	Citrulline biosynthesis	Zea mays	GRMZM2G074589
112434	Amino acid biosynthesis	R-ZMA-5655122	R-ZMA-1119495.1	Citrulline biosynthesis	Zea mays	GRMZM2G117956
112436	Amino acid biosynthesis	R-ZMA-5655122	R-ZMA-1119495.1	Citrulline biosynthesis	Zea mays	GRMZM2G050371
112437	Amino acid biosynthesis	R-ZMA-5655122	R-ZMA-1119495.1	Citrulline biosynthesis	Zea mays	GRMZM2G029573
112453	Amino acid biosynthesis	R-ZMA-5655122	R-ZMA-1119509.1	Histidine biosynthesis I	Zea mays	GRMZM2G094255
112454	Amino acid biosynthesis	R-ZMA-5655122	R-ZMA-1119509.1	Histidine biosynthesis I	Zea mays	GRMZM2G082214
112455	Amino acid biosynthesis	R-ZMA-5655122	R-ZMA-1119509.1	Histidine biosynthesis I	Zea mays	GRMZM2G029731
112456	Amino acid biosynthesis	R-ZMA-5655122	R-ZMA-1119509.1	Histidine biosynthesis I	Zea mays	GRMZM2G170595
112457	Amino acid biosynthesis	R-ZMA-5655122	R-ZMA-1119509.1	Histidine biosynthesis I	Zea mays	GRMZM2G068862
112458	Amino acid biosynthesis	R-ZMA-5655122	R-ZMA-1119509.1	Histidine biosynthesis I	Zea mays	GRMZM2G058584
112577	Amino acid biosynthesis	R-ZMA-5655122	R-ZMA-1119539.1	Ornithine biosynthesis	Zea mays	GRMZM2G132777
112578	Amino acid biosynthesis	R-ZMA-5655122	R-ZMA-1119539.1	Ornithine biosynthesis	Zea mays	GRMZM2G181273
112579	Amino acid biosynthesis	R-ZMA-5655122	R-ZMA-1119539.1	Ornithine biosynthesis	Zea mays	GRMZM2G038848
112580	Amino acid biosynthesis	R-ZMA-5655122	R-ZMA-1119539.1	Ornithine biosynthesis	Zea mays	GRMZM2G119583
112581	Amino acid biosynthesis	R-ZMA-5655122	R-ZMA-1119539.1	Ornithine biosynthesis	Zea mays	GRMZM2G323719
112582	Amino acid biosynthesis	R-ZMA-5655122	R-ZMA-1119540.1	Leucine biosynthesis	Zea mays	GRMZM2G047347
112583	Amino acid biosynthesis	R-ZMA-5655122	R-ZMA-1119540.1	Leucine biosynthesis	Zea mays	GRMZM2G537291
112584	Amino acid biosynthesis	R-ZMA-5655122	R-ZMA-1119540.1	Leucine biosynthesis	Zea mays	GRMZM2G404855
112585	Amino acid biosynthesis	R-ZMA-5655122	R-ZMA-1119540.1	Leucine biosynthesis	Zea mays	GRMZM2G370852
112586	Amino acid biosynthesis	R-ZMA-5655122	R-ZMA-1119540.1	Leucine biosynthesis	Zea mays	GRMZM2G116872
112587	Amino acid biosynthesis	R-ZMA-5655122	R-ZMA-1119540.1	Leucine biosynthesis	Zea mays	GRMZM5G840002
112588	Amino acid biosynthesis	R-ZMA-5655122	R-ZMA-1119540.1	Leucine biosynthesis	Zea mays	GRMZM2G130062
112589	Amino acid biosynthesis	R-ZMA-5655122	R-ZMA-1119540.1	Leucine biosynthesis	Zea mays	GRMZM2G025366
112590	Amino acid biosynthesis	R-ZMA-5655122	R-ZMA-1119540.1	Leucine biosynthesis	Zea mays	GRMZM2G176397
112591	Amino acid biosynthesis	R-ZMA-5655122	R-ZMA-1119540.1	Leucine biosynthesis	Zea mays	GRMZM2G153536
112592	Amino acid biosynthesis	R-ZMA-5655122	R-ZMA-1119540.1	Leucine biosynthesis	Zea mays	GRMZM2G173251
112593	Amino acid biosynthesis	R-ZMA-5655122	R-ZMA-1119540.1	Leucine biosynthesis	Zea mays	GRMZM2G071208
112594	Amino acid biosynthesis	R-ZMA-5655122	R-ZMA-1119540.1	Leucine biosynthesis	Zea mays	GRMZM2G018566
112595	Amino acid biosynthesis	R-ZMA-5655122	R-ZMA-1119540.1	Leucine biosynthesis	Zea mays	GRMZM2G009808
112596	Amino acid biosynthesis	R-ZMA-5655122	R-ZMA-1119540.1	Leucine biosynthesis	Zea mays	GRMZM5G860824
112597	Amino acid biosynthesis	R-ZMA-5655122	R-ZMA-1119540.1	Leucine biosynthesis	Zea mays	GRMZM2G006672
112598	Amino acid biosynthesis	R-ZMA-5655122	R-ZMA-1119540.1	Leucine biosynthesis	Zea mays	GRMZM2G055507
112599	Amino acid biosynthesis	R-ZMA-5655122	R-ZMA-1119540.1	Leucine biosynthesis	Zea mays	GRMZM2G133988
112600	Amino acid biosynthesis	R-ZMA-5655122	R-ZMA-1119540.1	Leucine biosynthesis	Zea mays	GRMZM2G010044
112621	Amino acid biosynthesis	R-ZMA-5655122	R-ZMA-1119553.1	Asparagine biosynthesis I	Zea mays	GRMZM2G146677
112622	Amino acid biosynthesis	R-ZMA-5655122	R-ZMA-1119553.1	Asparagine biosynthesis I	Zea mays	GRMZM5G836910
112623	Amino acid biosynthesis	R-ZMA-5655122	R-ZMA-1119553.1	Asparagine biosynthesis I	Zea mays	GRMZM2G053669
112624	Amino acid biosynthesis	R-ZMA-5655122	R-ZMA-1119553.1	Asparagine biosynthesis I	Zea mays	GRMZM2G400604
112625	Amino acid biosynthesis	R-ZMA-5655122	R-ZMA-1119553.1	Asparagine biosynthesis I	Zea mays	GRMZM2G094712
112626	Amino acid biosynthesis	R-ZMA-5655122	R-ZMA-1119553.1	Asparagine biosynthesis I	Zea mays	GRMZM2G074589
112627	Amino acid biosynthesis	R-ZMA-5655122	R-ZMA-1119553.1	Asparagine biosynthesis I	Zea mays	GRMZM2G078472
112667	Amino acid biosynthesis	R-ZMA-5655122	R-ZMA-1119579.1	Glycine betaine biosynthesis III	Zea mays	GRMZM2G135470
112668	Amino acid biosynthesis	R-ZMA-5655122	R-ZMA-1119579.1	Glycine betaine biosynthesis III	Zea mays	GRMZM2G016189
112669	Amino acid biosynthesis	R-ZMA-5655122	R-ZMA-1119579.1	Glycine betaine biosynthesis III	Zea mays	GRMZM2G146754
112714	Amino acid biosynthesis	R-ZMA-5655122	R-ZMA-1119596.1	Glutamate biosynthesis I	Zea mays	GRMZM5G853854
112715	Amino acid biosynthesis	R-ZMA-5655122	R-ZMA-1119596.1	Glutamate biosynthesis I	Zea mays	GRMZM2G148194
112716	Amino acid biosynthesis	R-ZMA-5655122	R-ZMA-1119596.1	Glutamate biosynthesis I	Zea mays	GRMZM2G129246
112717	Amino acid biosynthesis	R-ZMA-5655122	R-ZMA-1119600.1	Valine biosynthesis	Zea mays	GRMZM2G047347
112718	Amino acid biosynthesis	R-ZMA-5655122	R-ZMA-1119600.1	Valine biosynthesis	Zea mays	GRMZM2G077215
112719	Amino acid biosynthesis	R-ZMA-5655122	R-ZMA-1119600.1	Valine biosynthesis	Zea mays	GRMZM2G038821
112721	Amino acid biosynthesis	R-ZMA-5655122	R-ZMA-1119600.1	Valine biosynthesis	Zea mays	AC197705.4_FG001
112722	Amino acid biosynthesis	R-ZMA-5655122	R-ZMA-1119600.1	Valine biosynthesis	Zea mays	GRMZM2G119133
112723	Amino acid biosynthesis	R-ZMA-5655122	R-ZMA-1119600.1	Valine biosynthesis	Zea mays	GRMZM2G434792
112724	Amino acid biosynthesis	R-ZMA-5655122	R-ZMA-1119600.1	Valine biosynthesis	Zea mays	GRMZM2G153536
112725	Amino acid biosynthesis	R-ZMA-5655122	R-ZMA-1119600.1	Valine biosynthesis	Zea mays	GRMZM2G087186
112726	Amino acid biosynthesis	R-ZMA-5655122	R-ZMA-1119600.1	Valine biosynthesis	Zea mays	GRMZM2G071208
112727	Amino acid biosynthesis	R-ZMA-5655122	R-ZMA-1119600.1	Valine biosynthesis	Zea mays	AC234528.1_FG005
112728	Amino acid biosynthesis	R-ZMA-5655122	R-ZMA-1119600.1	Valine biosynthesis	Zea mays	GRMZM2G416388
112729	Amino acid biosynthesis	R-ZMA-5655122	R-ZMA-1119600.1	Valine biosynthesis	Zea mays	GRMZM2G161868
112730	Amino acid biosynthesis	R-ZMA-5655122	R-ZMA-1119600.1	Valine biosynthesis	Zea mays	GRMZM2G004382
112731	Amino acid biosynthesis	R-ZMA-5655122	R-ZMA-1119600.1	Valine biosynthesis	Zea mays	GRMZM5G860824
112732	Amino acid biosynthesis	R-ZMA-5655122	R-ZMA-1119600.1	Valine biosynthesis	Zea mays	GRMZM2G014069
112808	Amino acid biosynthesis	R-ZMA-5655122	R-ZMA-1119622.1	Arginine biosynthesis II (acetyl cycle)	Zea mays	GRMZM2G132777
112809	Amino acid biosynthesis	R-ZMA-5655122	R-ZMA-1119622.1	Arginine biosynthesis II (acetyl cycle)	Zea mays	GRMZM2G046748
112810	Amino acid biosynthesis	R-ZMA-5655122	R-ZMA-1119622.1	Arginine biosynthesis II (acetyl cycle)	Zea mays	GRMZM2G062142
112812	Amino acid biosynthesis	R-ZMA-5655122	R-ZMA-1119622.1	Arginine biosynthesis II (acetyl cycle)	Zea mays	GRMZM2G010406
112814	Amino acid biosynthesis	R-ZMA-5655122	R-ZMA-1119622.1	Arginine biosynthesis II (acetyl cycle)	Zea mays	GRMZM2G038848
112815	Amino acid biosynthesis	R-ZMA-5655122	R-ZMA-1119622.1	Arginine biosynthesis II (acetyl cycle)	Zea mays	GRMZM2G119583
112817	Amino acid biosynthesis	R-ZMA-5655122	R-ZMA-1119622.1	Arginine biosynthesis II (acetyl cycle)	Zea mays	GRMZM2G124059
112819	Amino acid biosynthesis	R-ZMA-5655122	R-ZMA-1119622.1	Arginine biosynthesis II (acetyl cycle)	Zea mays	GRMZM2G323719
112820	Amino acid biosynthesis	R-ZMA-5655122	R-ZMA-1119622.1	Arginine biosynthesis II (acetyl cycle)	Zea mays	GRMZM2G050371
112853	Amino acid biosynthesis	R-ZMA-5655122	R-ZMA-1119631.1	Proline biosynthesis I	Zea mays	GRMZM2G375504
112854	Amino acid biosynthesis	R-ZMA-5655122	R-ZMA-1119631.1	Proline biosynthesis I	Zea mays	AC203754.4_FG008
112855	Amino acid biosynthesis	R-ZMA-5655122	R-ZMA-1119631.1	Proline biosynthesis I	Zea mays	GRMZM2G068665

## Sheet: Amino acid catabolism
Arabidopsis thaliana
Pathway_descr	Pathway_acc	V1	V2	V3	V4
5575	Amino acid catabolism	R-ATH-5655124	R-ATH-1119393.1	Asparagine degradation I	Arabidopsis thaliana	AT1G62800
5576	Amino acid catabolism	R-ATH-5655124	R-ATH-1119393.1	Asparagine degradation I	Arabidopsis thaliana	AT2G22250
5577	Amino acid catabolism	R-ATH-5655124	R-ATH-1119393.1	Asparagine degradation I	Arabidopsis thaliana	AT2G30970
5578	Amino acid catabolism	R-ATH-5655124	R-ATH-1119393.1	Asparagine degradation I	Arabidopsis thaliana	AT3G16150
5579	Amino acid catabolism	R-ATH-5655124	R-ATH-1119393.1	Asparagine degradation I	Arabidopsis thaliana	AT4G00590
5580	Amino acid catabolism	R-ATH-5655124	R-ATH-1119393.1	Asparagine degradation I	Arabidopsis thaliana	AT4G31990
5581	Amino acid catabolism	R-ATH-5655124	R-ATH-1119393.1	Asparagine degradation I	Arabidopsis thaliana	AT5G08100
5582	Amino acid catabolism	R-ATH-5655124	R-ATH-1119393.1	Asparagine degradation I	Arabidopsis thaliana	AT5G11520
5583	Amino acid catabolism	R-ATH-5655124	R-ATH-1119393.1	Asparagine degradation I	Arabidopsis thaliana	AT5G19550
5584	Amino acid catabolism	R-ATH-5655124	R-ATH-1119393.1	Asparagine degradation I	Arabidopsis thaliana	AT5G61540
5745	Amino acid catabolism	R-ATH-5655124	R-ATH-1119446.1	Lysine degradation I	Arabidopsis thaliana	AT3G02470
5746	Amino acid catabolism	R-ATH-5655124	R-ATH-1119446.1	Lysine degradation I	Arabidopsis thaliana	AT3G25570
5747	Amino acid catabolism	R-ATH-5655124	R-ATH-1119446.1	Lysine degradation I	Arabidopsis thaliana	AT5G15950
Solanum lycopersicum
Pathway_descr	Pathway_acc	V1	V2	V3	V4
93403	Amino acid catabolism	R-SLY-5655124	R-SLY-1119393.1	Asparagine degradation I	Solanum lycopersicum	Solyc03g093440.2
93404	Amino acid catabolism	R-SLY-5655124	R-SLY-1119393.1	Asparagine degradation I	Solanum lycopersicum	Solyc03g114790.2
93405	Amino acid catabolism	R-SLY-5655124	R-SLY-1119393.1	Asparagine degradation I	Solanum lycopersicum	Solyc04g054710.2
93406	Amino acid catabolism	R-SLY-5655124	R-SLY-1119393.1	Asparagine degradation I	Solanum lycopersicum	Solyc04g078460.2
93407	Amino acid catabolism	R-SLY-5655124	R-SLY-1119393.1	Asparagine degradation I	Solanum lycopersicum	Solyc05g048770.2
93408	Amino acid catabolism	R-SLY-5655124	R-SLY-1119393.1	Asparagine degradation I	Solanum lycopersicum	Solyc06g069400.2
93409	Amino acid catabolism	R-SLY-5655124	R-SLY-1119393.1	Asparagine degradation I	Solanum lycopersicum	Solyc07g032740.2
93410	Amino acid catabolism	R-SLY-5655124	R-SLY-1119393.1	Asparagine degradation I	Solanum lycopersicum	Solyc07g055210.2
93411	Amino acid catabolism	R-SLY-5655124	R-SLY-1119393.1	Asparagine degradation I	Solanum lycopersicum	Solyc08g041870.2
93412	Amino acid catabolism	R-SLY-5655124	R-SLY-1119393.1	Asparagine degradation I	Solanum lycopersicum	Solyc08g068330.2
93576	Amino acid catabolism	R-SLY-5655124	R-SLY-1119446.1	Lysine degradation I	Solanum lycopersicum	Solyc01g010050.2
93577	Amino acid catabolism	R-SLY-5655124	R-SLY-1119446.1	Lysine degradation I	Solanum lycopersicum	Solyc02g089610.1
93578	Amino acid catabolism	R-SLY-5655124	R-SLY-1119446.1	Lysine degradation I	Solanum lycopersicum	Solyc05g010420.1
Zea mays
Pathway_descr	Pathway_acc	V1	V2	V3	V4
112030	Amino acid catabolism	R-ZMA-5655124	R-ZMA-1119393.1	Asparagine degradation I	Zea mays	GRMZM2G531230
112031	Amino acid catabolism	R-ZMA-5655124	R-ZMA-1119393.1	Asparagine degradation I	Zea mays	GRMZM2G139463
112032	Amino acid catabolism	R-ZMA-5655124	R-ZMA-1119393.1	Asparagine degradation I	Zea mays	GRMZM2G146677
112033	Amino acid catabolism	R-ZMA-5655124	R-ZMA-1119393.1	Asparagine degradation I	Zea mays	GRMZM5G836910
112034	Amino acid catabolism	R-ZMA-5655124	R-ZMA-1119393.1	Asparagine degradation I	Zea mays	GRMZM2G011743
112035	Amino acid catabolism	R-ZMA-5655124	R-ZMA-1119393.1	Asparagine degradation I	Zea mays	GRMZM2G129540
112036	Amino acid catabolism	R-ZMA-5655124	R-ZMA-1119393.1	Asparagine degradation I	Zea mays	GRMZM2G400604
112037	Amino acid catabolism	R-ZMA-5655124	R-ZMA-1119393.1	Asparagine degradation I	Zea mays	GRMZM2G094712
112218	Amino acid catabolism	R-ZMA-5655124	R-ZMA-1119446.1	Lysine degradation I	Zea mays	GRMZM2G154397
112219	Amino acid catabolism	R-ZMA-5655124	R-ZMA-1119446.1	Lysine degradation I	Zea mays	GRMZM2G125635

## Sheet: Amino acid metabolism
Arabidopsis thaliana
Pathway_descr	Pathway_acc	V1	V2	V3	V4
5488	Amino acid metabolism	R-ATH-2744343	R-ATH-1119349.1	S-methylmethionine cycle	Arabidopsis thaliana	AT3G22740
5489	Amino acid metabolism	R-ATH-2744343	R-ATH-1119349.1	S-methylmethionine cycle	Arabidopsis thaliana	AT3G25900
5490	Amino acid metabolism	R-ATH-2744343	R-ATH-1119349.1	S-methylmethionine cycle	Arabidopsis thaliana	AT3G63250
5491	Amino acid metabolism	R-ATH-2744343	R-ATH-1119349.1	S-methylmethionine cycle	Arabidopsis thaliana	AT5G49810
5943	Amino acid metabolism	R-ATH-2744343	R-ATH-1119501.1	S-adenosyl-L-methionine cycle	Arabidopsis thaliana	AT1G02500
5944	Amino acid metabolism	R-ATH-2744343	R-ATH-1119501.1	S-adenosyl-L-methionine cycle	Arabidopsis thaliana	AT3G03780
5945	Amino acid metabolism	R-ATH-2744343	R-ATH-1119501.1	S-adenosyl-L-methionine cycle	Arabidopsis thaliana	AT3G23810
5946	Amino acid metabolism	R-ATH-2744343	R-ATH-1119501.1	S-adenosyl-L-methionine cycle	Arabidopsis thaliana	AT4G01850
5947	Amino acid metabolism	R-ATH-2744343	R-ATH-1119501.1	S-adenosyl-L-methionine cycle	Arabidopsis thaliana	AT4G13940
5948	Amino acid metabolism	R-ATH-2744343	R-ATH-1119501.1	S-adenosyl-L-methionine cycle	Arabidopsis thaliana	AT5G17920
5949	Amino acid metabolism	R-ATH-2744343	R-ATH-1119501.1	S-adenosyl-L-methionine cycle	Arabidopsis thaliana	AT5G20980
6316	Amino acid metabolism	R-ATH-2744343	R-ATH-1119624.1	Methionine salvage pathway	Arabidopsis thaliana	AT1G01480
6317	Amino acid metabolism	R-ATH-2744343	R-ATH-1119624.1	Methionine salvage pathway	Arabidopsis thaliana	AT1G02500
6318	Amino acid metabolism	R-ATH-2744343	R-ATH-1119624.1	Methionine salvage pathway	Arabidopsis thaliana	AT1G49820
6319	Amino acid metabolism	R-ATH-2744343	R-ATH-1119624.1	Methionine salvage pathway	Arabidopsis thaliana	AT2G05830
6320	Amino acid metabolism	R-ATH-2744343	R-ATH-1119624.1	Methionine salvage pathway	Arabidopsis thaliana	AT2G22810
6321	Amino acid metabolism	R-ATH-2744343	R-ATH-1119624.1	Methionine salvage pathway	Arabidopsis thaliana	AT3G49700
6322	Amino acid metabolism	R-ATH-2744343	R-ATH-1119624.1	Methionine salvage pathway	Arabidopsis thaliana	AT3G61510
6323	Amino acid metabolism	R-ATH-2744343	R-ATH-1119624.1	Methionine salvage pathway	Arabidopsis thaliana	AT4G01850
6324	Amino acid metabolism	R-ATH-2744343	R-ATH-1119624.1	Methionine salvage pathway	Arabidopsis thaliana	AT4G08040
6325	Amino acid metabolism	R-ATH-2744343	R-ATH-1119624.1	Methionine salvage pathway	Arabidopsis thaliana	AT4G11280
6326	Amino acid metabolism	R-ATH-2744343	R-ATH-1119624.1	Methionine salvage pathway	Arabidopsis thaliana	AT4G26200
6327	Amino acid metabolism	R-ATH-2744343	R-ATH-1119624.1	Methionine salvage pathway	Arabidopsis thaliana	AT4G34840
6328	Amino acid metabolism	R-ATH-2744343	R-ATH-1119624.1	Methionine salvage pathway	Arabidopsis thaliana	AT4G37770
6329	Amino acid metabolism	R-ATH-2744343	R-ATH-1119624.1	Methionine salvage pathway	Arabidopsis thaliana	AT4G38800
6330	Amino acid metabolism	R-ATH-2744343	R-ATH-1119624.1	Methionine salvage pathway	Arabidopsis thaliana	AT5G65800
6499	Amino acid metabolism	R-ATH-2744343	R-ATH-5633340.1	Citrulline-nitric oxide cycle	Arabidopsis thaliana	AT3G47450
6500	Amino acid metabolism	R-ATH-2744343	R-ATH-5633340.1	Citrulline-nitric oxide cycle	Arabidopsis thaliana	AT4G24830
6501	Amino acid metabolism	R-ATH-2744343	R-ATH-5633340.1	Citrulline-nitric oxide cycle	Arabidopsis thaliana	AT5G10920
Solanum lycopersicum
Pathway_descr	Pathway_acc	V1	V2	V3	V4
93326	Amino acid metabolism	R-SLY-2744343	R-SLY-1119349.1	S-methylmethionine cycle	Solanum lycopersicum	Solyc01g102940.2
93327	Amino acid metabolism	R-SLY-2744343	R-SLY-1119349.1	S-methylmethionine cycle	Solanum lycopersicum	Solyc09g065520.2
93328	Amino acid metabolism	R-SLY-2744343	R-SLY-1119349.1	S-methylmethionine cycle	Solanum lycopersicum	Solyc09g082460.2
93765	Amino acid metabolism	R-SLY-2744343	R-SLY-1119501.1	S-adenosyl-L-methionine cycle	Solanum lycopersicum	Solyc01g009180.2
93766	Amino acid metabolism	R-SLY-2744343	R-SLY-1119501.1	S-adenosyl-L-methionine cycle	Solanum lycopersicum	Solyc05g032820.1
93767	Amino acid metabolism	R-SLY-2744343	R-SLY-1119501.1	S-adenosyl-L-methionine cycle	Solanum lycopersicum	Solyc09g092380.2
93768	Amino acid metabolism	R-SLY-2744343	R-SLY-1119501.1	S-adenosyl-L-methionine cycle	Solanum lycopersicum	Solyc09g092390.2
93769	Amino acid metabolism	R-SLY-2744343	R-SLY-1119501.1	S-adenosyl-L-methionine cycle	Solanum lycopersicum	Solyc10g081510.1
93770	Amino acid metabolism	R-SLY-2744343	R-SLY-1119501.1	S-adenosyl-L-methionine cycle	Solanum lycopersicum	Solyc12g098500.1
94139	Amino acid metabolism	R-SLY-2744343	R-SLY-1119624.1	Methionine salvage pathway	Solanum lycopersicum	Solyc01g095080.2
94140	Amino acid metabolism	R-SLY-2744343	R-SLY-1119624.1	Methionine salvage pathway	Solanum lycopersicum	Solyc01g107550.2
94141	Amino acid metabolism	R-SLY-2744343	R-SLY-1119624.1	Methionine salvage pathway	Solanum lycopersicum	Solyc01g111060.2
94142	Amino acid metabolism	R-SLY-2744343	R-SLY-1119624.1	Methionine salvage pathway	Solanum lycopersicum	Solyc02g063540.1
94143	Amino acid metabolism	R-SLY-2744343	R-SLY-1119624.1	Methionine salvage pathway	Solanum lycopersicum	Solyc02g091990.2
94144	Amino acid metabolism	R-SLY-2744343	R-SLY-1119624.1	Methionine salvage pathway	Solanum lycopersicum	Solyc03g043890.2
94145	Amino acid metabolism	R-SLY-2744343	R-SLY-1119624.1	Methionine salvage pathway	Solanum lycopersicum	Solyc04g077410.2
94146	Amino acid metabolism	R-SLY-2744343	R-SLY-1119624.1	Methionine salvage pathway	Solanum lycopersicum	Solyc05g050010.2
94147	Amino acid metabolism	R-SLY-2744343	R-SLY-1119624.1	Methionine salvage pathway	Solanum lycopersicum	Solyc07g026900.1
94148	Amino acid metabolism	R-SLY-2744343	R-SLY-1119624.1	Methionine salvage pathway	Solanum lycopersicum	Solyc08g008100.2
94149	Amino acid metabolism	R-SLY-2744343	R-SLY-1119624.1	Methionine salvage pathway	Solanum lycopersicum	Solyc08g022210.2
94150	Amino acid metabolism	R-SLY-2744343	R-SLY-1119624.1	Methionine salvage pathway	Solanum lycopersicum	Solyc08g081540.2
94151	Amino acid metabolism	R-SLY-2744343	R-SLY-1119624.1	Methionine salvage pathway	Solanum lycopersicum	Solyc08g081550.2
94152	Amino acid metabolism	R-SLY-2744343	R-SLY-1119624.1	Methionine salvage pathway	Solanum lycopersicum	Solyc12g008740.1
94153	Amino acid metabolism	R-SLY-2744343	R-SLY-1119624.1	Methionine salvage pathway	Solanum lycopersicum	Solyc12g056180.1
94305	Amino acid metabolism	R-SLY-2744343	R-SLY-5633340.1	Citrulline-nitric oxide cycle	Solanum lycopersicum	Solyc03g093240.2
94306	Amino acid metabolism	R-SLY-2744343	R-SLY-5633340.1	Citrulline-nitric oxide cycle	Solanum lycopersicum	Solyc04g076320.2
94307	Amino acid metabolism	R-SLY-2744343	R-SLY-5633340.1	Citrulline-nitric oxide cycle	Solanum lycopersicum	Solyc05g012270.2
Zea mays
Pathway_descr	Pathway_acc	V1	V2	V3	V4
111928	Amino acid metabolism	R-ZMA-2744343	R-ZMA-1119349.1	S-methylmethionine cycle	Zea mays	GRMZM2G098039
111929	Amino acid metabolism	R-ZMA-2744343	R-ZMA-1119349.1	S-methylmethionine cycle	Zea mays	GRMZM2G117240
111930	Amino acid metabolism	R-ZMA-2744343	R-ZMA-1119349.1	S-methylmethionine cycle	Zea mays	GRMZM2G152470
112445	Amino acid metabolism	R-ZMA-2744343	R-ZMA-1119501.1	S-adenosyl-L-methionine cycle	Zea mays	GRMZM2G111909
112446	Amino acid metabolism	R-ZMA-2744343	R-ZMA-1119501.1	S-adenosyl-L-methionine cycle	Zea mays	GRMZM2G054123
112447	Amino acid metabolism	R-ZMA-2744343	R-ZMA-1119501.1	S-adenosyl-L-methionine cycle	Zea mays	GRMZM2G117198
112448	Amino acid metabolism	R-ZMA-2744343	R-ZMA-1119501.1	S-adenosyl-L-methionine cycle	Zea mays	GRMZM2G061135
112449	Amino acid metabolism	R-ZMA-2744343	R-ZMA-1119501.1	S-adenosyl-L-methionine cycle	Zea mays	GRMZM2G149751
112450	Amino acid metabolism	R-ZMA-2744343	R-ZMA-1119501.1	S-adenosyl-L-methionine cycle	Zea mays	AC199526.5_FG002
112451	Amino acid metabolism	R-ZMA-2744343	R-ZMA-1119501.1	S-adenosyl-L-methionine cycle	Zea mays	GRMZM2G015295
112824	Amino acid metabolism	R-ZMA-2744343	R-ZMA-1119624.1	Methionine salvage pathway	Zea mays	GRMZM2G164405
112825	Amino acid metabolism	R-ZMA-2744343	R-ZMA-1119624.1	Methionine salvage pathway	Zea mays	GRMZM2G054123
112826	Amino acid metabolism	R-ZMA-2744343	R-ZMA-1119624.1	Methionine salvage pathway	Zea mays	GRMZM2G117198
112827	Amino acid metabolism	R-ZMA-2744343	R-ZMA-1119624.1	Methionine salvage pathway	Zea mays	GRMZM2G061135
112828	Amino acid metabolism	R-ZMA-2744343	R-ZMA-1119624.1	Methionine salvage pathway	Zea mays	GRMZM5G894619
112829	Amino acid metabolism	R-ZMA-2744343	R-ZMA-1119624.1	Methionine salvage pathway	Zea mays	GRMZM2G464137
112830	Amino acid metabolism	R-ZMA-2744343	R-ZMA-1119624.1	Methionine salvage pathway	Zea mays	GRMZM2G171111
112831	Amino acid metabolism	R-ZMA-2744343	R-ZMA-1119624.1	Methionine salvage pathway	Zea mays	GRMZM2G054361
112832	Amino acid metabolism	R-ZMA-2744343	R-ZMA-1119624.1	Methionine salvage pathway	Zea mays	GRMZM2G163015
112833	Amino acid metabolism	R-ZMA-2744343	R-ZMA-1119624.1	Methionine salvage pathway	Zea mays	AC199526.5_FG002
112834	Amino acid metabolism	R-ZMA-2744343	R-ZMA-1119624.1	Methionine salvage pathway	Zea mays	GRMZM2G139533
112835	Amino acid metabolism	R-ZMA-2744343	R-ZMA-1119624.1	Methionine salvage pathway	Zea mays	GRMZM5G896883
113034	Amino acid metabolism	R-ZMA-2744343	R-ZMA-5633340.1	Citrulline-nitric oxide cycle	Zea mays	GRMZM2G010406
113035	Amino acid metabolism	R-ZMA-2744343	R-ZMA-5633340.1	Citrulline-nitric oxide cycle	Zea mays	GRMZM2G124059
113036	Amino acid metabolism	R-ZMA-2744343	R-ZMA-5633340.1	Citrulline-nitric oxide cycle	Zea mays	GRMZM2G384293

## Sheet: Auxin transport
Arabidopsis thaliana
Pathway_descr	Pathway_acc	V1	V2	V3	V4
6631	Auxin transport	R-ATH-8868860	R-ATH-8858053.1	Polar auxin transport	Arabidopsis thaliana	AT1G23080
6632	Auxin transport	R-ATH-8868860	R-ATH-8858053.1	Polar auxin transport	Arabidopsis thaliana	AT1G70940
6633	Auxin transport	R-ATH-8868860	R-ATH-8858053.1	Polar auxin transport	Arabidopsis thaliana	AT1G73590
6634	Auxin transport	R-ATH-8868860	R-ATH-8858053.1	Polar auxin transport	Arabidopsis thaliana	AT1G77690
6635	Auxin transport	R-ATH-8868860	R-ATH-8858053.1	Polar auxin transport	Arabidopsis thaliana	AT2G01420
6636	Auxin transport	R-ATH-8868860	R-ATH-8858053.1	Polar auxin transport	Arabidopsis thaliana	AT3G28860
6637	Auxin transport	R-ATH-8868860	R-ATH-8858053.1	Polar auxin transport	Arabidopsis thaliana	AT5G01240
6638	Auxin transport	R-ATH-8868860	R-ATH-8858053.1	Polar auxin transport	Arabidopsis thaliana	AT5G15100
6639	Auxin transport	R-ATH-8868860	R-ATH-8858053.1	Polar auxin transport	Arabidopsis thaliana	AT5G16530
6640	Auxin transport	R-ATH-8868860	R-ATH-8858053.1	Polar auxin transport	Arabidopsis thaliana	AT5G57090
6641	Auxin transport	R-ATH-8868860	R-ATH-8868949.1	Intracellular auxin transport	Arabidopsis thaliana	AT1G20925
6642	Auxin transport	R-ATH-8868860	R-ATH-8868949.1	Intracellular auxin transport	Arabidopsis thaliana	AT1G71090
6643	Auxin transport	R-ATH-8868860	R-ATH-8868949.1	Intracellular auxin transport	Arabidopsis thaliana	AT1G75500
6644	Auxin transport	R-ATH-8868860	R-ATH-8868949.1	Intracellular auxin transport	Arabidopsis thaliana	AT1G76520
6645	Auxin transport	R-ATH-8868860	R-ATH-8868949.1	Intracellular auxin transport	Arabidopsis thaliana	AT1G76530
6646	Auxin transport	R-ATH-8868860	R-ATH-8868949.1	Intracellular auxin transport	Arabidopsis thaliana	AT2G17500
6647	Auxin transport	R-ATH-8868860	R-ATH-8868949.1	Intracellular auxin transport	Arabidopsis thaliana	AT5G01990
6648	Auxin transport	R-ATH-8868860	R-ATH-8868949.1	Intracellular auxin transport	Arabidopsis thaliana	AT5G15100
6649	Auxin transport	R-ATH-8868860	R-ATH-8868949.1	Intracellular auxin transport	Arabidopsis thaliana	AT5G16530
6650	Auxin transport	R-ATH-8868860	R-ATH-8868949.1	Intracellular auxin transport	Arabidopsis thaliana	AT5G65980
Solanum lycopersicum
Pathway_descr	Pathway_acc	V1	V2	V3	V4
94440	Auxin transport	R-SLY-8868860	R-SLY-8858053.1	Polar auxin transport	Solanum lycopersicum	Solyc01g068410.2
94441	Auxin transport	R-SLY-8868860	R-SLY-8858053.1	Polar auxin transport	Solanum lycopersicum	Solyc02g087660.2
94442	Auxin transport	R-SLY-8868860	R-SLY-8858053.1	Polar auxin transport	Solanum lycopersicum	Solyc02g087870.2
94443	Auxin transport	R-SLY-8868860	R-SLY-8858053.1	Polar auxin transport	Solanum lycopersicum	Solyc03g118740.2
94444	Auxin transport	R-SLY-8868860	R-SLY-8858053.1	Polar auxin transport	Solanum lycopersicum	Solyc04g007690.2
94445	Auxin transport	R-SLY-8868860	R-SLY-8858053.1	Polar auxin transport	Solanum lycopersicum	Solyc04g056620.1
94446	Auxin transport	R-SLY-8868860	R-SLY-8858053.1	Polar auxin transport	Solanum lycopersicum	Solyc05g008060.2
94447	Auxin transport	R-SLY-8868860	R-SLY-8858053.1	Polar auxin transport	Solanum lycopersicum	Solyc07g006900.1
94448	Auxin transport	R-SLY-8868860	R-SLY-8858053.1	Polar auxin transport	Solanum lycopersicum	Solyc09g014380.2
94449	Auxin transport	R-SLY-8868860	R-SLY-8858053.1	Polar auxin transport	Solanum lycopersicum	Solyc10g076790.1
94450	Auxin transport	R-SLY-8868860	R-SLY-8858053.1	Polar auxin transport	Solanum lycopersicum	Solyc11g013310.1
94451	Auxin transport	R-SLY-8868860	R-SLY-8868949.1	Intracellular auxin transport	Solanum lycopersicum	Solyc02g082450.2
94452	Auxin transport	R-SLY-8868860	R-SLY-8868949.1	Intracellular auxin transport	Solanum lycopersicum	Solyc02g087660.2
94453	Auxin transport	R-SLY-8868860	R-SLY-8868949.1	Intracellular auxin transport	Solanum lycopersicum	Solyc02g091240.1
94454	Auxin transport	R-SLY-8868860	R-SLY-8868949.1	Intracellular auxin transport	Solanum lycopersicum	Solyc03g032080.2
94455	Auxin transport	R-SLY-8868860	R-SLY-8868949.1	Intracellular auxin transport	Solanum lycopersicum	Solyc03g118280.1
94456	Auxin transport	R-SLY-8868860	R-SLY-8868949.1	Intracellular auxin transport	Solanum lycopersicum	Solyc04g080940.2
94457	Auxin transport	R-SLY-8868860	R-SLY-8868949.1	Intracellular auxin transport	Solanum lycopersicum	Solyc04g082830.2
94458	Auxin transport	R-SLY-8868860	R-SLY-8868949.1	Intracellular auxin transport	Solanum lycopersicum	Solyc10g074790.1
94459	Auxin transport	R-SLY-8868860	R-SLY-8868949.1	Intracellular auxin transport	Solanum lycopersicum	Solyc12g095750.1
Zea mays
Pathway_descr	Pathway_acc	V1	V2	V3	V4
113244	Auxin transport	R-ZMA-8868860	R-ZMA-8858053.1	Polar auxin transport	Zea mays	GRMZM2G125424
113245	Auxin transport	R-ZMA-8868860	R-ZMA-8858053.1	Polar auxin transport	Zea mays	GRMZM2G149481
113246	Auxin transport	R-ZMA-8868860	R-ZMA-8858053.1	Polar auxin transport	Zea mays	GRMZM2G129413
113247	Auxin transport	R-ZMA-8868860	R-ZMA-8858053.1	Polar auxin transport	Zea mays	GRMZM2G148648
113248	Auxin transport	R-ZMA-8868860	R-ZMA-8858053.1	Polar auxin transport	Zea mays	GRMZM2G067022
113249	Auxin transport	R-ZMA-8868860	R-ZMA-8858053.1	Polar auxin transport	Zea mays	GRMZM2G127949
113250	Auxin transport	R-ZMA-8868860	R-ZMA-8858053.1	Polar auxin transport	Zea mays	GRMZM5G859099
113251	Auxin transport	R-ZMA-8868860	R-ZMA-8858053.1	Polar auxin transport	Zea mays	GRMZM5G839411
113252	Auxin transport	R-ZMA-8868860	R-ZMA-8858053.1	Polar auxin transport	Zea mays	GRMZM2G126260
113253	Auxin transport	R-ZMA-8868860	R-ZMA-8858053.1	Polar auxin transport	Zea mays	GRMZM2G098643
113254	Auxin transport	R-ZMA-8868860	R-ZMA-8858053.1	Polar auxin transport	Zea mays	GRMZM2G160496
113256	Auxin transport	R-ZMA-8868860	R-ZMA-8858053.1	Polar auxin transport	Zea mays	GRMZM2G171702
113257	Auxin transport	R-ZMA-8868860	R-ZMA-8858053.1	Polar auxin transport	Zea mays	GRMZM2G045057
113258	Auxin transport	R-ZMA-8868860	R-ZMA-8868949.1	Intracellular auxin transport	Zea mays	GRMZM2G007481
113261	Auxin transport	R-ZMA-8868860	R-ZMA-8868949.1	Intracellular auxin transport	Zea mays	GRMZM5G804575
113262	Auxin transport	R-ZMA-8868860	R-ZMA-8868949.1	Intracellular auxin transport	Zea mays	GRMZM2G050089
113263	Auxin transport	R-ZMA-8868860	R-ZMA-8868949.1	Intracellular auxin transport	Zea mays	GRMZM5G839411
113264	Auxin transport	R-ZMA-8868860	R-ZMA-8868949.1	Intracellular auxin transport	Zea mays	GRMZM2G007953
113265	Auxin transport	R-ZMA-8868860	R-ZMA-8868949.1	Intracellular auxin transport	Zea mays	GRMZM2G030125

## Sheet: Carbohydrate metabolism
Arabidopsis thaliana
Pathway_descr	Pathway_acc	V1	V2	V3	V4
5381	Carbohydrate metabolism	R-ATH-2883407	R-ATH-1119314.1	Cellulose biosynthesis	Arabidopsis thaliana	AT1G02730
5382	Carbohydrate metabolism	R-ATH-2883407	R-ATH-1119314.1	Cellulose biosynthesis	Arabidopsis thaliana	AT2G25540
5383	Carbohydrate metabolism	R-ATH-2883407	R-ATH-1119314.1	Cellulose biosynthesis	Arabidopsis thaliana	AT2G33100
5384	Carbohydrate metabolism	R-ATH-2883407	R-ATH-1119314.1	Cellulose biosynthesis	Arabidopsis thaliana	AT3G03050
5385	Carbohydrate metabolism	R-ATH-2883407	R-ATH-1119314.1	Cellulose biosynthesis	Arabidopsis thaliana	AT4G18780
5386	Carbohydrate metabolism	R-ATH-2883407	R-ATH-1119314.1	Cellulose biosynthesis	Arabidopsis thaliana	AT4G32410
5387	Carbohydrate metabolism	R-ATH-2883407	R-ATH-1119314.1	Cellulose biosynthesis	Arabidopsis thaliana	AT4G38190
5388	Carbohydrate metabolism	R-ATH-2883407	R-ATH-1119314.1	Cellulose biosynthesis	Arabidopsis thaliana	AT5G05170
5389	Carbohydrate metabolism	R-ATH-2883407	R-ATH-1119314.1	Cellulose biosynthesis	Arabidopsis thaliana	AT5G16910
5390	Carbohydrate metabolism	R-ATH-2883407	R-ATH-1119314.1	Cellulose biosynthesis	Arabidopsis thaliana	AT5G17420
5391	Carbohydrate metabolism	R-ATH-2883407	R-ATH-1119314.1	Cellulose biosynthesis	Arabidopsis thaliana	AT5G44030
5425	Carbohydrate metabolism	R-ATH-2883407	R-ATH-1119321.1	Glycerol degradation I	Arabidopsis thaliana	AT1G80460
5426	Carbohydrate metabolism	R-ATH-2883407	R-ATH-1119321.1	Glycerol degradation I	Arabidopsis thaliana	AT3G10370
5427	Carbohydrate metabolism	R-ATH-2883407	R-ATH-1119321.1	Glycerol degradation I	Arabidopsis thaliana	AT4G30310
5498	Carbohydrate metabolism	R-ATH-2883407	R-ATH-1119360.1	Fructan biosynthesis	Arabidopsis thaliana	AT1G12240
5499	Carbohydrate metabolism	R-ATH-2883407	R-ATH-1119360.1	Fructan biosynthesis	Arabidopsis thaliana	AT1G62660
5621	Carbohydrate metabolism	R-ATH-2883407	R-ATH-1119417.1	Stachyose biosynthesis	Arabidopsis thaliana	AT1G09350
5622	Carbohydrate metabolism	R-ATH-2883407	R-ATH-1119417.1	Stachyose biosynthesis	Arabidopsis thaliana	AT1G56600
5623	Carbohydrate metabolism	R-ATH-2883407	R-ATH-1119417.1	Stachyose biosynthesis	Arabidopsis thaliana	AT2G47180
5624	Carbohydrate metabolism	R-ATH-2883407	R-ATH-1119417.1	Stachyose biosynthesis	Arabidopsis thaliana	AT3G57520
5625	Carbohydrate metabolism	R-ATH-2883407	R-ATH-1119417.1	Stachyose biosynthesis	Arabidopsis thaliana	AT4G26250
5626	Carbohydrate metabolism	R-ATH-2883407	R-ATH-1119417.1	Stachyose biosynthesis	Arabidopsis thaliana	AT5G23790
5627	Carbohydrate metabolism	R-ATH-2883407	R-ATH-1119417.1	Stachyose biosynthesis	Arabidopsis thaliana	AT5G30500
5656	Carbohydrate metabolism	R-ATH-2883407	R-ATH-1119424.1	Plastid glycolysis	Arabidopsis thaliana	AT1G12900
5657	Carbohydrate metabolism	R-ATH-2883407	R-ATH-1119424.1	Plastid glycolysis	Arabidopsis thaliana	AT1G42970
5658	Carbohydrate metabolism	R-ATH-2883407	R-ATH-1119424.1	Plastid glycolysis	Arabidopsis thaliana	AT2G21170
5659	Carbohydrate metabolism	R-ATH-2883407	R-ATH-1119424.1	Plastid glycolysis	Arabidopsis thaliana	AT3G26650
5660	Carbohydrate metabolism	R-ATH-2883407	R-ATH-1119428.1	GDP-D-rhamnose biosynthesis	Arabidopsis thaliana	AT1G02000
5661	Carbohydrate metabolism	R-ATH-2883407	R-ATH-1119428.1	GDP-D-rhamnose biosynthesis	Arabidopsis thaliana	AT1G30620
5662	Carbohydrate metabolism	R-ATH-2883407	R-ATH-1119428.1	GDP-D-rhamnose biosynthesis	Arabidopsis thaliana	AT1G53500
5663	Carbohydrate metabolism	R-ATH-2883407	R-ATH-1119428.1	GDP-D-rhamnose biosynthesis	Arabidopsis thaliana	AT1G78570
5664	Carbohydrate metabolism	R-ATH-2883407	R-ATH-1119428.1	GDP-D-rhamnose biosynthesis	Arabidopsis thaliana	AT2G28760
5665	Carbohydrate metabolism	R-ATH-2883407	R-ATH-1119428.1	GDP-D-rhamnose biosynthesis	Arabidopsis thaliana	AT2G34850
5666	Carbohydrate metabolism	R-ATH-2883407	R-ATH-1119428.1	GDP-D-rhamnose biosynthesis	Arabidopsis thaliana	AT2G45310
5667	Carbohydrate metabolism	R-ATH-2883407	R-ATH-1119428.1	GDP-D-rhamnose biosynthesis	Arabidopsis thaliana	AT3G14790
5668	Carbohydrate metabolism	R-ATH-2883407	R-ATH-1119428.1	GDP-D-rhamnose biosynthesis	Arabidopsis thaliana	AT3G23820
5669	Carbohydrate metabolism	R-ATH-2883407	R-ATH-1119428.1	GDP-D-rhamnose biosynthesis	Arabidopsis thaliana	AT3G46440
5670	Carbohydrate metabolism	R-ATH-2883407	R-ATH-1119428.1	GDP-D-rhamnose biosynthesis	Arabidopsis thaliana	AT3G51160
5671	Carbohydrate metabolism	R-ATH-2883407	R-ATH-1119428.1	GDP-D-rhamnose biosynthesis	Arabidopsis thaliana	AT4G00110
5672	Carbohydrate metabolism	R-ATH-2883407	R-ATH-1119428.1	GDP-D-rhamnose biosynthesis	Arabidopsis thaliana	AT4G12250
5673	Carbohydrate metabolism	R-ATH-2883407	R-ATH-1119428.1	GDP-D-rhamnose biosynthesis	Arabidopsis thaliana	AT4G20460
5674	Carbohydrate metabolism	R-ATH-2883407	R-ATH-1119428.1	GDP-D-rhamnose biosynthesis	Arabidopsis thaliana	AT4G30440
5675	Carbohydrate metabolism	R-ATH-2883407	R-ATH-1119428.1	GDP-D-rhamnose biosynthesis	Arabidopsis thaliana	AT4G33360
5676	Carbohydrate metabolism	R-ATH-2883407	R-ATH-1119428.1	GDP-D-rhamnose biosynthesis	Arabidopsis thaliana	AT5G44480
5677	Carbohydrate metabolism	R-ATH-2883407	R-ATH-1119428.1	GDP-D-rhamnose biosynthesis	Arabidopsis thaliana	AT5G59290
5678	Carbohydrate metabolism	R-ATH-2883407	R-ATH-1119428.1	GDP-D-rhamnose biosynthesis	Arabidopsis thaliana	AT5G66280
5694	Carbohydrate metabolism	R-ATH-2883407	R-ATH-1119431.1	UDP-D-glucuronate biosynthesis (from myo-inositol)	Arabidopsis thaliana	AT1G14520
5695	Carbohydrate metabolism	R-ATH-2883407	R-ATH-1119431.1	UDP-D-glucuronate biosynthesis (from myo-inositol)	Arabidopsis thaliana	AT3G01640
5696	Carbohydrate metabolism	R-ATH-2883407	R-ATH-1119431.1	UDP-D-glucuronate biosynthesis (from myo-inositol)	Arabidopsis thaliana	AT5G14470
5697	Carbohydrate metabolism	R-ATH-2883407	R-ATH-1119431.1	UDP-D-glucuronate biosynthesis (from myo-inositol)	Arabidopsis thaliana	AT5G52560
5701	Carbohydrate metabolism	R-ATH-2883407	R-ATH-1119436.1	Peptidoglycan biosynthesis I	Arabidopsis thaliana	AT1G63680
5702	Carbohydrate metabolism	R-ATH-2883407	R-ATH-1119436.1	Peptidoglycan biosynthesis I	Arabidopsis thaliana	AT2G37690
5703	Carbohydrate metabolism	R-ATH-2883407	R-ATH-1119436.1	Peptidoglycan biosynthesis I	Arabidopsis thaliana	AT3G08840
5704	Carbohydrate metabolism	R-ATH-2883407	R-ATH-1119436.1	Peptidoglycan biosynthesis I	Arabidopsis thaliana	AT4G16710
5759	Carbohydrate metabolism	R-ATH-2883407	R-ATH-1119451.1	Xylose degradation	Arabidopsis thaliana	AT5G49650
5760	Carbohydrate metabolism	R-ATH-2883407	R-ATH-1119451.1	Xylose degradation	Arabidopsis thaliana	AT5G57655
5761	Carbohydrate metabolism	R-ATH-2883407	R-ATH-1119452.1	Galactose degradation II	Arabidopsis thaliana	AT1G12780
5762	Carbohydrate metabolism	R-ATH-2883407	R-ATH-1119452.1	Galactose degradation II	Arabidopsis thaliana	AT1G26570
5763	Carbohydrate metabolism	R-ATH-2883407	R-ATH-1119452.1	Galactose degradation II	Arabidopsis thaliana	AT1G63180
5764	Carbohydrate metabolism	R-ATH-2883407	R-ATH-1119452.1	Galactose degradation II	Arabidopsis thaliana	AT1G64440
5765	Carbohydrate metabolism	R-ATH-2883407	R-ATH-1119452.1	Galactose degradation II	Arabidopsis thaliana	AT1G73370
5766	Carbohydrate metabolism	R-ATH-2883407	R-ATH-1119452.1	Galactose degradation II	Arabidopsis thaliana	AT3G06580
5767	Carbohydrate metabolism	R-ATH-2883407	R-ATH-1119452.1	Galactose degradation II	Arabidopsis thaliana	AT3G29360
5768	Carbohydrate metabolism	R-ATH-2883407	R-ATH-1119452.1	Galactose degradation II	Arabidopsis thaliana	AT4G02280
5769	Carbohydrate metabolism	R-ATH-2883407	R-ATH-1119452.1	Galactose degradation II	Arabidopsis thaliana	AT4G10960
5770	Carbohydrate metabolism	R-ATH-2883407	R-ATH-1119452.1	Galactose degradation II	Arabidopsis thaliana	AT4G23920
5771	Carbohydrate metabolism	R-ATH-2883407	R-ATH-1119452.1	Galactose degradation II	Arabidopsis thaliana	AT5G15490
5772	Carbohydrate metabolism	R-ATH-2883407	R-ATH-1119452.1	Galactose degradation II	Arabidopsis thaliana	AT5G37180
5773	Carbohydrate metabolism	R-ATH-2883407	R-ATH-1119452.1	Galactose degradation II	Arabidopsis thaliana	AT5G39320
5774	Carbohydrate metabolism	R-ATH-2883407	R-ATH-1119452.1	Galactose degradation II	Arabidopsis thaliana	AT5G49190
5813	Carbohydrate metabolism	R-ATH-2883407	R-ATH-1119465.1	Sucrose biosynthesis	Arabidopsis thaliana	AT1G23190
5814	Carbohydrate metabolism	R-ATH-2883407	R-ATH-1119465.1	Sucrose biosynthesis	Arabidopsis thaliana	AT1G51420
5815	Carbohydrate metabolism	R-ATH-2883407	R-ATH-1119465.1	Sucrose biosynthesis	Arabidopsis thaliana	AT1G70730
5816	Carbohydrate metabolism	R-ATH-2883407	R-ATH-1119465.1	Sucrose biosynthesis	Arabidopsis thaliana	AT1G70820
5817	Carbohydrate metabolism	R-ATH-2883407	R-ATH-1119465.1	Sucrose biosynthesis	Arabidopsis thaliana	AT1G73370
5818	Carbohydrate metabolism	R-ATH-2883407	R-ATH-1119465.1	Sucrose biosynthesis	Arabidopsis thaliana	AT2G35840
5819	Carbohydrate metabolism	R-ATH-2883407	R-ATH-1119465.1	Sucrose biosynthesis	Arabidopsis thaliana	AT3G52340
5820	Carbohydrate metabolism	R-ATH-2883407	R-ATH-1119465.1	Sucrose biosynthesis	Arabidopsis thaliana	AT3G54270
5821	Carbohydrate metabolism	R-ATH-2883407	R-ATH-1119465.1	Sucrose biosynthesis	Arabidopsis thaliana	AT4G02280
5822	Carbohydrate metabolism	R-ATH-2883407	R-ATH-1119465.1	Sucrose biosynthesis	Arabidopsis thaliana	AT5G17530
5823	Carbohydrate metabolism	R-ATH-2883407	R-ATH-1119465.1	Sucrose biosynthesis	Arabidopsis thaliana	AT5G20280
5824	Carbohydrate metabolism	R-ATH-2883407	R-ATH-1119465.1	Sucrose biosynthesis	Arabidopsis thaliana	AT5G37180
5825	Carbohydrate metabolism	R-ATH-2883407	R-ATH-1119465.1	Sucrose biosynthesis	Arabidopsis thaliana	AT5G49190
5826	Carbohydrate metabolism	R-ATH-2883407	R-ATH-1119465.1	Sucrose biosynthesis	Arabidopsis thaliana	AT5G51820
5829	Carbohydrate metabolism	R-ATH-2883407	R-ATH-1119477.1	Starch biosynthesis	Arabidopsis thaliana	AT1G11720
5830	Carbohydrate metabolism	R-ATH-2883407	R-ATH-1119477.1	Starch biosynthesis	Arabidopsis thaliana	AT1G23190
5831	Carbohydrate metabolism	R-ATH-2883407	R-ATH-1119477.1	Starch biosynthesis	Arabidopsis thaliana	AT1G27680
5832	Carbohydrate metabolism	R-ATH-2883407	R-ATH-1119477.1	Starch biosynthesis	Arabidopsis thaliana	AT1G70730
5833	Carbohydrate metabolism	R-ATH-2883407	R-ATH-1119477.1	Starch biosynthesis	Arabidopsis thaliana	AT1G70820
5834	Carbohydrate metabolism	R-ATH-2883407	R-ATH-1119477.1	Starch biosynthesis	Arabidopsis thaliana	AT2G21590
5835	Carbohydrate metabolism	R-ATH-2883407	R-ATH-1119477.1	Starch biosynthesis	Arabidopsis thaliana	AT3G01180
5836	Carbohydrate metabolism	R-ATH-2883407	R-ATH-1119477.1	Starch biosynthesis	Arabidopsis thaliana	AT3G20440
5837	Carbohydrate metabolism	R-ATH-2883407	R-ATH-1119477.1	Starch biosynthesis	Arabidopsis thaliana	AT4G18240
5838	Carbohydrate metabolism	R-ATH-2883407	R-ATH-1119477.1	Starch biosynthesis	Arabidopsis thaliana	AT4G24620
5839	Carbohydrate metabolism	R-ATH-2883407	R-ATH-1119477.1	Starch biosynthesis	Arabidopsis thaliana	AT4G39210
5840	Carbohydrate metabolism	R-ATH-2883407	R-ATH-1119477.1	Starch biosynthesis	Arabidopsis thaliana	AT5G17530
5841	Carbohydrate metabolism	R-ATH-2883407	R-ATH-1119477.1	Starch biosynthesis	Arabidopsis thaliana	AT5G19220
5842	Carbohydrate metabolism	R-ATH-2883407	R-ATH-1119477.1	Starch biosynthesis	Arabidopsis thaliana	AT5G24300
5843	Carbohydrate metabolism	R-ATH-2883407	R-ATH-1119477.1	Starch biosynthesis	Arabidopsis thaliana	AT5G42740
5844	Carbohydrate metabolism	R-ATH-2883407	R-ATH-1119477.1	Starch biosynthesis	Arabidopsis thaliana	AT5G48300
5845	Carbohydrate metabolism	R-ATH-2883407	R-ATH-1119477.1	Starch biosynthesis	Arabidopsis thaliana	AT5G51820
5965	Carbohydrate metabolism	R-ATH-2883407	R-ATH-1119516.1	Trehalose biosynthesis I	Arabidopsis thaliana	AT1G68020
5966	Carbohydrate metabolism	R-ATH-2883407	R-ATH-1119516.1	Trehalose biosynthesis I	Arabidopsis thaliana	AT2G18700
5967	Carbohydrate metabolism	R-ATH-2883407	R-ATH-1119516.1	Trehalose biosynthesis I	Arabidopsis thaliana	AT4G12430
5968	Carbohydrate metabolism	R-ATH-2883407	R-ATH-1119516.1	Trehalose biosynthesis I	Arabidopsis thaliana	AT4G22590
5969	Carbohydrate metabolism	R-ATH-2883407	R-ATH-1119516.1	Trehalose biosynthesis I	Arabidopsis thaliana	AT5G51460
5970	Carbohydrate metabolism	R-ATH-2883407	R-ATH-1119519.1	Calvin cycle	Arabidopsis thaliana	AT1G12900
5971	Carbohydrate metabolism	R-ATH-2883407	R-ATH-1119519.1	Calvin cycle	Arabidopsis thaliana	AT1G18270
5972	Carbohydrate metabolism	R-ATH-2883407	R-ATH-1119519.1	Calvin cycle	Arabidopsis thaliana	AT1G32060
5973	Carbohydrate metabolism	R-ATH-2883407	R-ATH-1119519.1	Calvin cycle	Arabidopsis thaliana	AT1G56190
5974	Carbohydrate metabolism	R-ATH-2883407	R-ATH-1119519.1	Calvin cycle	Arabidopsis thaliana	AT1G63290
5975	Carbohydrate metabolism	R-ATH-2883407	R-ATH-1119519.1	Calvin cycle	Arabidopsis thaliana	AT1G67090
5976	Carbohydrate metabolism	R-ATH-2883407	R-ATH-1119519.1	Calvin cycle	Arabidopsis thaliana	AT1G71100
5977	Carbohydrate metabolism	R-ATH-2883407	R-ATH-1119519.1	Calvin cycle	Arabidopsis thaliana	AT1G79550
5978	Carbohydrate metabolism	R-ATH-2883407	R-ATH-1119519.1	Calvin cycle	Arabidopsis thaliana	AT2G01140
5979	Carbohydrate metabolism	R-ATH-2883407	R-ATH-1119519.1	Calvin cycle	Arabidopsis thaliana	AT2G01290
5980	Carbohydrate metabolism	R-ATH-2883407	R-ATH-1119519.1	Calvin cycle	Arabidopsis thaliana	AT2G21170
5981	Carbohydrate metabolism	R-ATH-2883407	R-ATH-1119519.1	Calvin cycle	Arabidopsis thaliana	AT2G45290
5982	Carbohydrate metabolism	R-ATH-2883407	R-ATH-1119519.1	Calvin cycle	Arabidopsis thaliana	AT3G01850
5983	Carbohydrate metabolism	R-ATH-2883407	R-ATH-1119519.1	Calvin cycle	Arabidopsis thaliana	AT3G04790
5984	Carbohydrate metabolism	R-ATH-2883407	R-ATH-1119519.1	Calvin cycle	Arabidopsis thaliana	AT3G12780
5985	Carbohydrate metabolism	R-ATH-2883407	R-ATH-1119519.1	Calvin cycle	Arabidopsis thaliana	AT3G26650
5986	Carbohydrate metabolism	R-ATH-2883407	R-ATH-1119519.1	Calvin cycle	Arabidopsis thaliana	AT3G54050
5987	Carbohydrate metabolism	R-ATH-2883407	R-ATH-1119519.1	Calvin cycle	Arabidopsis thaliana	AT3G55440
5988	Carbohydrate metabolism	R-ATH-2883407	R-ATH-1119519.1	Calvin cycle	Arabidopsis thaliana	AT3G55800
5989	Carbohydrate metabolism	R-ATH-2883407	R-ATH-1119519.1	Calvin cycle	Arabidopsis thaliana	AT3G60750
5990	Carbohydrate metabolism	R-ATH-2883407	R-ATH-1119519.1	Calvin cycle	Arabidopsis thaliana	AT4G26520
5991	Carbohydrate metabolism	R-ATH-2883407	R-ATH-1119519.1	Calvin cycle	Arabidopsis thaliana	AT4G26530
5992	Carbohydrate metabolism	R-ATH-2883407	R-ATH-1119519.1	Calvin cycle	Arabidopsis thaliana	AT5G03690
5993	Carbohydrate metabolism	R-ATH-2883407	R-ATH-1119519.1	Calvin cycle	Arabidopsis thaliana	AT5G38410
5994	Carbohydrate metabolism	R-ATH-2883407	R-ATH-1119519.1	Calvin cycle	Arabidopsis thaliana	AT5G38420
5995	Carbohydrate metabolism	R-ATH-2883407	R-ATH-1119519.1	Calvin cycle	Arabidopsis thaliana	AT5G38430
5996	Carbohydrate metabolism	R-ATH-2883407	R-ATH-1119519.1	Calvin cycle	Arabidopsis thaliana	AT5G44520
5997	Carbohydrate metabolism	R-ATH-2883407	R-ATH-1119519.1	Calvin cycle	Arabidopsis thaliana	AT5G61410
5998	Carbohydrate metabolism	R-ATH-2883407	R-ATH-1119519.1	Calvin cycle	Arabidopsis thaliana	AT5G64380
6045	Carbohydrate metabolism	R-ATH-2883407	R-ATH-1119532.1	CMP-KDO biosynthesis II (from D-arabinose 5-phosphate)	Arabidopsis thaliana	AT1G16340
6046	Carbohydrate metabolism	R-ATH-2883407	R-ATH-1119532.1	CMP-KDO biosynthesis II (from D-arabinose 5-phosphate)	Arabidopsis thaliana	AT1G53000
6047	Carbohydrate metabolism	R-ATH-2883407	R-ATH-1119532.1	CMP-KDO biosynthesis II (from D-arabinose 5-phosphate)	Arabidopsis thaliana	AT1G79500
6152	Carbohydrate metabolism	R-ATH-2883407	R-ATH-1119563.1	UDP-D-xylose biosynthesis	Arabidopsis thaliana	AT1G08200
6153	Carbohydrate metabolism	R-ATH-2883407	R-ATH-1119563.1	UDP-D-xylose biosynthesis	Arabidopsis thaliana	AT1G26570
6154	Carbohydrate metabolism	R-ATH-2883407	R-ATH-1119563.1	UDP-D-xylose biosynthesis	Arabidopsis thaliana	AT2G27860
6155	Carbohydrate metabolism	R-ATH-2883407	R-ATH-1119563.1	UDP-D-xylose biosynthesis	Arabidopsis thaliana	AT2G28760
6156	Carbohydrate metabolism	R-ATH-2883407	R-ATH-1119563.1	UDP-D-xylose biosynthesis	Arabidopsis thaliana	AT3G29360
6157	Carbohydrate metabolism	R-ATH-2883407	R-ATH-1119563.1	UDP-D-xylose biosynthesis	Arabidopsis thaliana	AT3G46440
6158	Carbohydrate metabolism	R-ATH-2883407	R-ATH-1119563.1	UDP-D-xylose biosynthesis	Arabidopsis thaliana	AT5G15490
6159	Carbohydrate metabolism	R-ATH-2883407	R-ATH-1119563.1	UDP-D-xylose biosynthesis	Arabidopsis thaliana	AT5G39320
6160	Carbohydrate metabolism	R-ATH-2883407	R-ATH-1119563.1	UDP-D-xylose biosynthesis	Arabidopsis thaliana	AT5G59290
6167	Carbohydrate metabolism	R-ATH-2883407	R-ATH-1119570.1	Cytosolic glycolysis	Arabidopsis thaliana	AT1G13440
6168	Carbohydrate metabolism	R-ATH-2883407	R-ATH-1119570.1	Cytosolic glycolysis	Arabidopsis thaliana	AT1G79550
6169	Carbohydrate metabolism	R-ATH-2883407	R-ATH-1119570.1	Cytosolic glycolysis	Arabidopsis thaliana	AT3G04120
6170	Carbohydrate metabolism	R-ATH-2883407	R-ATH-1119570.1	Cytosolic glycolysis	Arabidopsis thaliana	AT4G24620
6171	Carbohydrate metabolism	R-ATH-2883407	R-ATH-1119570.1	Cytosolic glycolysis	Arabidopsis thaliana	AT5G03690
6172	Carbohydrate metabolism	R-ATH-2883407	R-ATH-1119570.1	Cytosolic glycolysis	Arabidopsis thaliana	AT5G42740
6173	Carbohydrate metabolism	R-ATH-2883407	R-ATH-1119573.1	Dolichyl-diphosphooligosaccharide biosynthesis	Arabidopsis thaliana	AT2G41490
6174	Carbohydrate metabolism	R-ATH-2883407	R-ATH-1119573.1	Dolichyl-diphosphooligosaccharide biosynthesis	Arabidopsis thaliana	AT3G57220
6175	Carbohydrate metabolism	R-ATH-2883407	R-ATH-1119573.1	Dolichyl-diphosphooligosaccharide biosynthesis	Arabidopsis thaliana	AT5G14850
6176	Carbohydrate metabolism	R-ATH-2883407	R-ATH-1119573.1	Dolichyl-diphosphooligosaccharide biosynthesis	Arabidopsis thaliana	AT5G22130
6177	Carbohydrate metabolism	R-ATH-2883407	R-ATH-1119574.1	UDP-L-arabinose biosynthesis I (from UDP-xylose)	Arabidopsis thaliana	AT1G30620
6178	Carbohydrate metabolism	R-ATH-2883407	R-ATH-1119574.1	UDP-L-arabinose biosynthesis I (from UDP-xylose)	Arabidopsis thaliana	AT2G34850
6179	Carbohydrate metabolism	R-ATH-2883407	R-ATH-1119574.1	UDP-L-arabinose biosynthesis I (from UDP-xylose)	Arabidopsis thaliana	AT4G20460
6180	Carbohydrate metabolism	R-ATH-2883407	R-ATH-1119574.1	UDP-L-arabinose biosynthesis I (from UDP-xylose)	Arabidopsis thaliana	AT5G44480
6219	Carbohydrate metabolism	R-ATH-2883407	R-ATH-1119595.1	Mannose degradation	Arabidopsis thaliana	AT1G50460
6220	Carbohydrate metabolism	R-ATH-2883407	R-ATH-1119595.1	Mannose degradation	Arabidopsis thaliana	AT1G67070
6221	Carbohydrate metabolism	R-ATH-2883407	R-ATH-1119595.1	Mannose degradation	Arabidopsis thaliana	AT3G02570
6222	Carbohydrate metabolism	R-ATH-2883407	R-ATH-1119595.1	Mannose degradation	Arabidopsis thaliana	AT3G20040
6242	Carbohydrate metabolism	R-ATH-2883407	R-ATH-1119601.1	Trehalose degradation II	Arabidopsis thaliana	AT1G50460
6243	Carbohydrate metabolism	R-ATH-2883407	R-ATH-1119601.1	Trehalose degradation II	Arabidopsis thaliana	AT3G20040
6244	Carbohydrate metabolism	R-ATH-2883407	R-ATH-1119601.1	Trehalose degradation II	Arabidopsis thaliana	AT4G24040
6287	Carbohydrate metabolism	R-ATH-2883407	R-ATH-1119620.1	GDP-L-fucose biosynthesis I (from GDP-D-mannose)	Arabidopsis thaliana	AT1G02000
6288	Carbohydrate metabolism	R-ATH-2883407	R-ATH-1119620.1	GDP-L-fucose biosynthesis I (from GDP-D-mannose)	Arabidopsis thaliana	AT1G17890
6289	Carbohydrate metabolism	R-ATH-2883407	R-ATH-1119620.1	GDP-L-fucose biosynthesis I (from GDP-D-mannose)	Arabidopsis thaliana	AT1G30620
6290	Carbohydrate metabolism	R-ATH-2883407	R-ATH-1119620.1	GDP-L-fucose biosynthesis I (from GDP-D-mannose)	Arabidopsis thaliana	AT1G53500
6291	Carbohydrate metabolism	R-ATH-2883407	R-ATH-1119620.1	GDP-L-fucose biosynthesis I (from GDP-D-mannose)	Arabidopsis thaliana	AT1G73250
6292	Carbohydrate metabolism	R-ATH-2883407	R-ATH-1119620.1	GDP-L-fucose biosynthesis I (from GDP-D-mannose)	Arabidopsis thaliana	AT1G78570
6293	Carbohydrate metabolism	R-ATH-2883407	R-ATH-1119620.1	GDP-L-fucose biosynthesis I (from GDP-D-mannose)	Arabidopsis thaliana	AT2G28760
6294	Carbohydrate metabolism	R-ATH-2883407	R-ATH-1119620.1	GDP-L-fucose biosynthesis I (from GDP-D-mannose)	Arabidopsis thaliana	AT2G34850
6295	Carbohydrate metabolism	R-ATH-2883407	R-ATH-1119620.1	GDP-L-fucose biosynthesis I (from GDP-D-mannose)	Arabidopsis thaliana	AT2G45310
6296	Carbohydrate metabolism	R-ATH-2883407	R-ATH-1119620.1	GDP-L-fucose biosynthesis I (from GDP-D-mannose)	Arabidopsis thaliana	AT3G14790
6297	Carbohydrate metabolism	R-ATH-2883407	R-ATH-1119620.1	GDP-L-fucose biosynthesis I (from GDP-D-mannose)	Arabidopsis thaliana	AT3G23820
6298	Carbohydrate metabolism	R-ATH-2883407	R-ATH-1119620.1	GDP-L-fucose biosynthesis I (from GDP-D-mannose)	Arabidopsis thaliana	AT3G46440
6299	Carbohydrate metabolism	R-ATH-2883407	R-ATH-1119620.1	GDP-L-fucose biosynthesis I (from GDP-D-mannose)	Arabidopsis thaliana	AT3G51160
6300	Carbohydrate metabolism	R-ATH-2883407	R-ATH-1119620.1	GDP-L-fucose biosynthesis I (from GDP-D-mannose)	Arabidopsis thaliana	AT4G00110
6301	Carbohydrate metabolism	R-ATH-2883407	R-ATH-1119620.1	GDP-L-fucose biosynthesis I (from GDP-D-mannose)	Arabidopsis thaliana	AT4G12250
6302	Carbohydrate metabolism	R-ATH-2883407	R-ATH-1119620.1	GDP-L-fucose biosynthesis I (from GDP-D-mannose)	Arabidopsis thaliana	AT4G20460
6303	Carbohydrate metabolism	R-ATH-2883407	R-ATH-1119620.1	GDP-L-fucose biosynthesis I (from GDP-D-mannose)	Arabidopsis thaliana	AT4G30440
6304	Carbohydrate metabolism	R-ATH-2883407	R-ATH-1119620.1	GDP-L-fucose biosynthesis I (from GDP-D-mannose)	Arabidopsis thaliana	AT4G33360
6305	Carbohydrate metabolism	R-ATH-2883407	R-ATH-1119620.1	GDP-L-fucose biosynthesis I (from GDP-D-mannose)	Arabidopsis thaliana	AT5G44480
6306	Carbohydrate metabolism	R-ATH-2883407	R-ATH-1119620.1	GDP-L-fucose biosynthesis I (from GDP-D-mannose)	Arabidopsis thaliana	AT5G59290
6307	Carbohydrate metabolism	R-ATH-2883407	R-ATH-1119620.1	GDP-L-fucose biosynthesis I (from GDP-D-mannose)	Arabidopsis thaliana	AT5G66280
6337	Carbohydrate metabolism	R-ATH-2883407	R-ATH-1119626.1	Fructan degradation	Arabidopsis thaliana	AT2G36190
6338	Carbohydrate metabolism	R-ATH-2883407	R-ATH-1119626.1	Fructan degradation	Arabidopsis thaliana	AT3G52600
6339	Carbohydrate metabolism	R-ATH-2883407	R-ATH-1119628.1	GDP-mannose metabolism	Arabidopsis thaliana	AT1G50460
6340	Carbohydrate metabolism	R-ATH-2883407	R-ATH-1119628.1	GDP-mannose metabolism	Arabidopsis thaliana	AT1G67070
6341	Carbohydrate metabolism	R-ATH-2883407	R-ATH-1119628.1	GDP-mannose metabolism	Arabidopsis thaliana	AT1G70820
6342	Carbohydrate metabolism	R-ATH-2883407	R-ATH-1119628.1	GDP-mannose metabolism	Arabidopsis thaliana	AT2G45790
6343	Carbohydrate metabolism	R-ATH-2883407	R-ATH-1119628.1	GDP-mannose metabolism	Arabidopsis thaliana	AT3G02570
6344	Carbohydrate metabolism	R-ATH-2883407	R-ATH-1119628.1	GDP-mannose metabolism	Arabidopsis thaliana	AT3G20040
6345	Carbohydrate metabolism	R-ATH-2883407	R-ATH-1119628.1	GDP-mannose metabolism	Arabidopsis thaliana	AT5G17530
6512	Carbohydrate metabolism	R-ATH-2883407	R-ATH-5654894.1	UDP-D-apiose biosynthesis	Arabidopsis thaliana	AT1G08200
6513	Carbohydrate metabolism	R-ATH-2883407	R-ATH-5654894.1	UDP-D-apiose biosynthesis	Arabidopsis thaliana	AT2G27860
6514	Carbohydrate metabolism	R-ATH-2883407	R-ATH-5654909.1	Xylan biosynthesis	Arabidopsis thaliana	AT1G27600
6515	Carbohydrate metabolism	R-ATH-2883407	R-ATH-5654909.1	Xylan biosynthesis	Arabidopsis thaliana	AT2G37090
6516	Carbohydrate metabolism	R-ATH-2883407	R-ATH-5654909.1	Xylan biosynthesis	Arabidopsis thaliana	AT4G33330
6517	Carbohydrate metabolism	R-ATH-2883407	R-ATH-5655010.1	Xylogalacturonan biosynthesis	Arabidopsis thaliana	AT3G07620
6518	Carbohydrate metabolism	R-ATH-2883407	R-ATH-5655010.1	Xylogalacturonan biosynthesis	Arabidopsis thaliana	AT5G03795
6519	Carbohydrate metabolism	R-ATH-2883407	R-ATH-5655101.1	Xyloglucan biosynthesis	Arabidopsis thaliana	AT1G14070
6520	Carbohydrate metabolism	R-ATH-2883407	R-ATH-5655101.1	Xyloglucan biosynthesis	Arabidopsis thaliana	AT1G14080
6521	Carbohydrate metabolism	R-ATH-2883407	R-ATH-5655101.1	Xyloglucan biosynthesis	Arabidopsis thaliana	AT1G14100
6522	Carbohydrate metabolism	R-ATH-2883407	R-ATH-5655101.1	Xyloglucan biosynthesis	Arabidopsis thaliana	AT1G14110
6523	Carbohydrate metabolism	R-ATH-2883407	R-ATH-5655101.1	Xyloglucan biosynthesis	Arabidopsis thaliana	AT1G18690
6524	Carbohydrate metabolism	R-ATH-2883407	R-ATH-5655101.1	Xyloglucan biosynthesis	Arabidopsis thaliana	AT1G74380
6525	Carbohydrate metabolism	R-ATH-2883407	R-ATH-5655101.1	Xyloglucan biosynthesis	Arabidopsis thaliana	AT1G74420
6526	Carbohydrate metabolism	R-ATH-2883407	R-ATH-5655101.1	Xyloglucan biosynthesis	Arabidopsis thaliana	AT2G03210
6527	Carbohydrate metabolism	R-ATH-2883407	R-ATH-5655101.1	Xyloglucan biosynthesis	Arabidopsis thaliana	AT2G03220
6528	Carbohydrate metabolism	R-ATH-2883407	R-ATH-5655101.1	Xyloglucan biosynthesis	Arabidopsis thaliana	AT2G15350
6529	Carbohydrate metabolism	R-ATH-2883407	R-ATH-5655101.1	Xyloglucan biosynthesis	Arabidopsis thaliana	AT2G15370
6530	Carbohydrate metabolism	R-ATH-2883407	R-ATH-5655101.1	Xyloglucan biosynthesis	Arabidopsis thaliana	AT2G15390
6531	Carbohydrate metabolism	R-ATH-2883407	R-ATH-5655101.1	Xyloglucan biosynthesis	Arabidopsis thaliana	AT2G20370
6532	Carbohydrate metabolism	R-ATH-2883407	R-ATH-5655101.1	Xyloglucan biosynthesis	Arabidopsis thaliana	AT2G22900
6533	Carbohydrate metabolism	R-ATH-2883407	R-ATH-5655101.1	Xyloglucan biosynthesis	Arabidopsis thaliana	AT3G62720
6534	Carbohydrate metabolism	R-ATH-2883407	R-ATH-5655101.1	Xyloglucan biosynthesis	Arabidopsis thaliana	AT4G02500
6535	Carbohydrate metabolism	R-ATH-2883407	R-ATH-5655101.1	Xyloglucan biosynthesis	Arabidopsis thaliana	AT4G37690
6536	Carbohydrate metabolism	R-ATH-2883407	R-ATH-5655101.1	Xyloglucan biosynthesis	Arabidopsis thaliana	AT5G07720
Solanum lycopersicum
Pathway_descr	Pathway_acc	V1	V2	V3	V4
93200	Carbohydrate metabolism	R-SLY-2883407	R-SLY-1119314.1	Cellulose biosynthesis	Solanum lycopersicum	Solyc01g067520.2
93201	Carbohydrate metabolism	R-SLY-2883407	R-SLY-1119314.1	Cellulose biosynthesis	Solanum lycopersicum	Solyc01g087210.2
93202	Carbohydrate metabolism	R-SLY-2883407	R-SLY-1119314.1	Cellulose biosynthesis	Solanum lycopersicum	Solyc02g072240.2
93203	Carbohydrate metabolism	R-SLY-2883407	R-SLY-1119314.1	Cellulose biosynthesis	Solanum lycopersicum	Solyc03g097050.2
93204	Carbohydrate metabolism	R-SLY-2883407	R-SLY-1119314.1	Cellulose biosynthesis	Solanum lycopersicum	Solyc05g053560.2
93205	Carbohydrate metabolism	R-SLY-2883407	R-SLY-1119314.1	Cellulose biosynthesis	Solanum lycopersicum	Solyc07g005840.2
93206	Carbohydrate metabolism	R-SLY-2883407	R-SLY-1119314.1	Cellulose biosynthesis	Solanum lycopersicum	Solyc08g061100.2
93207	Carbohydrate metabolism	R-SLY-2883407	R-SLY-1119314.1	Cellulose biosynthesis	Solanum lycopersicum	Solyc09g072820.2
93208	Carbohydrate metabolism	R-SLY-2883407	R-SLY-1119314.1	Cellulose biosynthesis	Solanum lycopersicum	Solyc09g075550.2
93209	Carbohydrate metabolism	R-SLY-2883407	R-SLY-1119314.1	Cellulose biosynthesis	Solanum lycopersicum	Solyc10g074620.1
93210	Carbohydrate metabolism	R-SLY-2883407	R-SLY-1119314.1	Cellulose biosynthesis	Solanum lycopersicum	Solyc11g050810.1
93251	Carbohydrate metabolism	R-SLY-2883407	R-SLY-1119321.1	Glycerol degradation I	Solanum lycopersicum	Solyc03g117490.2
93252	Carbohydrate metabolism	R-SLY-2883407	R-SLY-1119321.1	Glycerol degradation I	Solanum lycopersicum	Solyc07g006780.2
93253	Carbohydrate metabolism	R-SLY-2883407	R-SLY-1119321.1	Glycerol degradation I	Solanum lycopersicum	Solyc11g008380.1
93334	Carbohydrate metabolism	R-SLY-2883407	R-SLY-1119360.1	Fructan biosynthesis	Solanum lycopersicum	Solyc03g083910.2
93335	Carbohydrate metabolism	R-SLY-2883407	R-SLY-1119360.1	Fructan biosynthesis	Solanum lycopersicum	Solyc08g079080.2
93448	Carbohydrate metabolism	R-SLY-2883407	R-SLY-1119417.1	Stachyose biosynthesis	Solanum lycopersicum	Solyc01g079170.2
93449	Carbohydrate metabolism	R-SLY-2883407	R-SLY-1119417.1	Stachyose biosynthesis	Solanum lycopersicum	Solyc01g100830.1
93450	Carbohydrate metabolism	R-SLY-2883407	R-SLY-1119417.1	Stachyose biosynthesis	Solanum lycopersicum	Solyc02g062590.2
93451	Carbohydrate metabolism	R-SLY-2883407	R-SLY-1119417.1	Stachyose biosynthesis	Solanum lycopersicum	Solyc02g084980.2
93452	Carbohydrate metabolism	R-SLY-2883407	R-SLY-1119417.1	Stachyose biosynthesis	Solanum lycopersicum	Solyc03g058970.2
93481	Carbohydrate metabolism	R-SLY-2883407	R-SLY-1119424.1	Plastid glycolysis	Solanum lycopersicum	Solyc01g111120.2
93482	Carbohydrate metabolism	R-SLY-2883407	R-SLY-1119424.1	Plastid glycolysis	Solanum lycopersicum	Solyc02g020940.2
93483	Carbohydrate metabolism	R-SLY-2883407	R-SLY-1119424.1	Plastid glycolysis	Solanum lycopersicum	Solyc04g009030.2
93484	Carbohydrate metabolism	R-SLY-2883407	R-SLY-1119424.1	Plastid glycolysis	Solanum lycopersicum	Solyc04g081400.2
93485	Carbohydrate metabolism	R-SLY-2883407	R-SLY-1119424.1	Plastid glycolysis	Solanum lycopersicum	Solyc04g082630.2
93486	Carbohydrate metabolism	R-SLY-2883407	R-SLY-1119424.1	Plastid glycolysis	Solanum lycopersicum	Solyc10g054870.1
93487	Carbohydrate metabolism	R-SLY-2883407	R-SLY-1119424.1	Plastid glycolysis	Solanum lycopersicum	Solyc12g094640.1
93488	Carbohydrate metabolism	R-SLY-2883407	R-SLY-1119428.1	GDP-D-rhamnose biosynthesis	Solanum lycopersicum	Solyc01g091200.2
93489	Carbohydrate metabolism	R-SLY-2883407	R-SLY-1119428.1	GDP-D-rhamnose biosynthesis	Solanum lycopersicum	Solyc02g030230.2
93490	Carbohydrate metabolism	R-SLY-2883407	R-SLY-1119428.1	GDP-D-rhamnose biosynthesis	Solanum lycopersicum	Solyc02g069580.2
93491	Carbohydrate metabolism	R-SLY-2883407	R-SLY-1119428.1	GDP-D-rhamnose biosynthesis	Solanum lycopersicum	Solyc02g084210.1
93492	Carbohydrate metabolism	R-SLY-2883407	R-SLY-1119428.1	GDP-D-rhamnose biosynthesis	Solanum lycopersicum	Solyc03g083550.1
93493	Carbohydrate metabolism	R-SLY-2883407	R-SLY-1119428.1	GDP-D-rhamnose biosynthesis	Solanum lycopersicum	Solyc03g118270.1
93494	Carbohydrate metabolism	R-SLY-2883407	R-SLY-1119428.1	GDP-D-rhamnose biosynthesis	Solanum lycopersicum	Solyc04g011400.2
93495	Carbohydrate metabolism	R-SLY-2883407	R-SLY-1119428.1	GDP-D-rhamnose biosynthesis	Solanum lycopersicum	Solyc05g050990.1
93496	Carbohydrate metabolism	R-SLY-2883407	R-SLY-1119428.1	GDP-D-rhamnose biosynthesis	Solanum lycopersicum	Solyc05g053790.1
93497	Carbohydrate metabolism	R-SLY-2883407	R-SLY-1119428.1	GDP-D-rhamnose biosynthesis	Solanum lycopersicum	Solyc05g054590.2
93498	Carbohydrate metabolism	R-SLY-2883407	R-SLY-1119428.1	GDP-D-rhamnose biosynthesis	Solanum lycopersicum	Solyc07g006220.1
93499	Carbohydrate metabolism	R-SLY-2883407	R-SLY-1119428.1	GDP-D-rhamnose biosynthesis	Solanum lycopersicum	Solyc07g043550.2
93500	Carbohydrate metabolism	R-SLY-2883407	R-SLY-1119428.1	GDP-D-rhamnose biosynthesis	Solanum lycopersicum	Solyc07g062130.2
93501	Carbohydrate metabolism	R-SLY-2883407	R-SLY-1119428.1	GDP-D-rhamnose biosynthesis	Solanum lycopersicum	Solyc08g079440.1
93502	Carbohydrate metabolism	R-SLY-2883407	R-SLY-1119428.1	GDP-D-rhamnose biosynthesis	Solanum lycopersicum	Solyc09g092330.1
93503	Carbohydrate metabolism	R-SLY-2883407	R-SLY-1119428.1	GDP-D-rhamnose biosynthesis	Solanum lycopersicum	Solyc10g007480.2
93504	Carbohydrate metabolism	R-SLY-2883407	R-SLY-1119428.1	GDP-D-rhamnose biosynthesis	Solanum lycopersicum	Solyc10g018260.1
93505	Carbohydrate metabolism	R-SLY-2883407	R-SLY-1119428.1	GDP-D-rhamnose biosynthesis	Solanum lycopersicum	Solyc11g066150.1
93506	Carbohydrate metabolism	R-SLY-2883407	R-SLY-1119428.1	GDP-D-rhamnose biosynthesis	Solanum lycopersicum	Solyc12g006410.1
93507	Carbohydrate metabolism	R-SLY-2883407	R-SLY-1119428.1	GDP-D-rhamnose biosynthesis	Solanum lycopersicum	Solyc12g010540.1
93508	Carbohydrate metabolism	R-SLY-2883407	R-SLY-1119428.1	GDP-D-rhamnose biosynthesis	Solanum lycopersicum	Solyc12g088880.1
93523	Carbohydrate metabolism	R-SLY-2883407	R-SLY-1119431.1	UDP-D-glucuronate biosynthesis (from myo-inositol)	Solanum lycopersicum	Solyc02g093440.2
93524	Carbohydrate metabolism	R-SLY-2883407	R-SLY-1119431.1	UDP-D-glucuronate biosynthesis (from myo-inositol)	Solanum lycopersicum	Solyc04g058070.2
93525	Carbohydrate metabolism	R-SLY-2883407	R-SLY-1119431.1	UDP-D-glucuronate biosynthesis (from myo-inositol)	Solanum lycopersicum	Solyc06g062430.2
93530	Carbohydrate metabolism	R-SLY-2883407	R-SLY-1119436.1	Peptidoglycan biosynthesis I	Solanum lycopersicum	Solyc08g081170.2
93531	Carbohydrate metabolism	R-SLY-2883407	R-SLY-1119436.1	Peptidoglycan biosynthesis I	Solanum lycopersicum	Solyc10g085390.1
93532	Carbohydrate metabolism	R-SLY-2883407	R-SLY-1119436.1	Peptidoglycan biosynthesis I	Solanum lycopersicum	Solyc11g006340.1
93533	Carbohydrate metabolism	R-SLY-2883407	R-SLY-1119436.1	Peptidoglycan biosynthesis I	Solanum lycopersicum	Solyc12g009810.1
93591	Carbohydrate metabolism	R-SLY-2883407	R-SLY-1119451.1	Xylose degradation	Solanum lycopersicum	Solyc04g077030.2
93592	Carbohydrate metabolism	R-SLY-2883407	R-SLY-1119451.1	Xylose degradation	Solanum lycopersicum	Solyc04g077040.2
93593	Carbohydrate metabolism	R-SLY-2883407	R-SLY-1119451.1	Xylose degradation	Solanum lycopersicum	Solyc07g006650.2
93594	Carbohydrate metabolism	R-SLY-2883407	R-SLY-1119452.1	Galactose degradation II	Solanum lycopersicum	Solyc01g058390.2
93595	Carbohydrate metabolism	R-SLY-2883407	R-SLY-1119452.1	Galactose degradation II	Solanum lycopersicum	Solyc02g067080.2
93596	Carbohydrate metabolism	R-SLY-2883407	R-SLY-1119452.1	Galactose degradation II	Solanum lycopersicum	Solyc02g081300.2
93597	Carbohydrate metabolism	R-SLY-2883407	R-SLY-1119452.1	Galactose degradation II	Solanum lycopersicum	Solyc02g088690.2
93598	Carbohydrate metabolism	R-SLY-2883407	R-SLY-1119452.1	Galactose degradation II	Solanum lycopersicum	Solyc03g065350.1
93599	Carbohydrate metabolism	R-SLY-2883407	R-SLY-1119452.1	Galactose degradation II	Solanum lycopersicum	Solyc03g098290.2
93600	Carbohydrate metabolism	R-SLY-2883407	R-SLY-1119452.1	Galactose degradation II	Solanum lycopersicum	Solyc03g115380.1
93601	Carbohydrate metabolism	R-SLY-2883407	R-SLY-1119452.1	Galactose degradation II	Solanum lycopersicum	Solyc06g069550.1
93602	Carbohydrate metabolism	R-SLY-2883407	R-SLY-1119452.1	Galactose degradation II	Solanum lycopersicum	Solyc08g080570.2
93603	Carbohydrate metabolism	R-SLY-2883407	R-SLY-1119452.1	Galactose degradation II	Solanum lycopersicum	Solyc08g082440.2
93604	Carbohydrate metabolism	R-SLY-2883407	R-SLY-1119452.1	Galactose degradation II	Solanum lycopersicum	Solyc09g098590.2
93605	Carbohydrate metabolism	R-SLY-2883407	R-SLY-1119452.1	Galactose degradation II	Solanum lycopersicum	Solyc12g055930.1
93654	Carbohydrate metabolism	R-SLY-2883407	R-SLY-1119465.1	Sucrose biosynthesis	Solanum lycopersicum	Solyc01g006740.2
93655	Carbohydrate metabolism	R-SLY-2883407	R-SLY-1119465.1	Sucrose biosynthesis	Solanum lycopersicum	Solyc02g081300.2
93656	Carbohydrate metabolism	R-SLY-2883407	R-SLY-1119465.1	Sucrose biosynthesis	Solanum lycopersicum	Solyc03g006870.2
93657	Carbohydrate metabolism	R-SLY-2883407	R-SLY-1119465.1	Sucrose biosynthesis	Solanum lycopersicum	Solyc03g098290.2
93658	Carbohydrate metabolism	R-SLY-2883407	R-SLY-1119465.1	Sucrose biosynthesis	Solanum lycopersicum	Solyc04g005030.2
93659	Carbohydrate metabolism	R-SLY-2883407	R-SLY-1119465.1	Sucrose biosynthesis	Solanum lycopersicum	Solyc04g045340.2
93660	Carbohydrate metabolism	R-SLY-2883407	R-SLY-1119465.1	Sucrose biosynthesis	Solanum lycopersicum	Solyc05g026490.2
93661	Carbohydrate metabolism	R-SLY-2883407	R-SLY-1119465.1	Sucrose biosynthesis	Solanum lycopersicum	Solyc07g007790.2
93662	Carbohydrate metabolism	R-SLY-2883407	R-SLY-1119465.1	Sucrose biosynthesis	Solanum lycopersicum	Solyc08g042000.2
93663	Carbohydrate metabolism	R-SLY-2883407	R-SLY-1119465.1	Sucrose biosynthesis	Solanum lycopersicum	Solyc09g098590.2
93664	Carbohydrate metabolism	R-SLY-2883407	R-SLY-1119465.1	Sucrose biosynthesis	Solanum lycopersicum	Solyc10g081660.1
93669	Carbohydrate metabolism	R-SLY-2883407	R-SLY-1119477.1	Starch biosynthesis	Solanum lycopersicum	Solyc01g079790.2
93670	Carbohydrate metabolism	R-SLY-2883407	R-SLY-1119477.1	Starch biosynthesis	Solanum lycopersicum	Solyc01g109790.2
93671	Carbohydrate metabolism	R-SLY-2883407	R-SLY-1119477.1	Starch biosynthesis	Solanum lycopersicum	Solyc02g071040.2
93672	Carbohydrate metabolism	R-SLY-2883407	R-SLY-1119477.1	Starch biosynthesis	Solanum lycopersicum	Solyc02g080570.2
93673	Carbohydrate metabolism	R-SLY-2883407	R-SLY-1119477.1	Starch biosynthesis	Solanum lycopersicum	Solyc02g088000.2
93674	Carbohydrate metabolism	R-SLY-2883407	R-SLY-1119477.1	Starch biosynthesis	Solanum lycopersicum	Solyc03g006870.2
93675	Carbohydrate metabolism	R-SLY-2883407	R-SLY-1119477.1	Starch biosynthesis	Solanum lycopersicum	Solyc03g083090.2
93676	Carbohydrate metabolism	R-SLY-2883407	R-SLY-1119477.1	Starch biosynthesis	Solanum lycopersicum	Solyc04g005030.2
93677	Carbohydrate metabolism	R-SLY-2883407	R-SLY-1119477.1	Starch biosynthesis	Solanum lycopersicum	Solyc04g045340.2
93678	Carbohydrate metabolism	R-SLY-2883407	R-SLY-1119477.1	Starch biosynthesis	Solanum lycopersicum	Solyc04g076090.2
93679	Carbohydrate metabolism	R-SLY-2883407	R-SLY-1119477.1	Starch biosynthesis	Solanum lycopersicum	Solyc05g026490.2
93680	Carbohydrate metabolism	R-SLY-2883407	R-SLY-1119477.1	Starch biosynthesis	Solanum lycopersicum	Solyc07g019440.2
93681	Carbohydrate metabolism	R-SLY-2883407	R-SLY-1119477.1	Starch biosynthesis	Solanum lycopersicum	Solyc07g056140.2
93682	Carbohydrate metabolism	R-SLY-2883407	R-SLY-1119477.1	Starch biosynthesis	Solanum lycopersicum	Solyc07g064830.2
93683	Carbohydrate metabolism	R-SLY-2883407	R-SLY-1119477.1	Starch biosynthesis	Solanum lycopersicum	Solyc12g011120.1
93684	Carbohydrate metabolism	R-SLY-2883407	R-SLY-1119477.1	Starch biosynthesis	Solanum lycopersicum	Solyc12g014380.1
93783	Carbohydrate metabolism	R-SLY-2883407	R-SLY-1119516.1	Trehalose biosynthesis I	Solanum lycopersicum	Solyc01g005210.2
93784	Carbohydrate metabolism	R-SLY-2883407	R-SLY-1119516.1	Trehalose biosynthesis I	Solanum lycopersicum	Solyc03g083960.2
93785	Carbohydrate metabolism	R-SLY-2883407	R-SLY-1119516.1	Trehalose biosynthesis I	Solanum lycopersicum	Solyc06g060600.1
93786	Carbohydrate metabolism	R-SLY-2883407	R-SLY-1119516.1	Trehalose biosynthesis I	Solanum lycopersicum	Solyc08g079060.2
93787	Carbohydrate metabolism	R-SLY-2883407	R-SLY-1119519.1	Calvin cycle	Solanum lycopersicum	Solyc01g097460.2
93788	Carbohydrate metabolism	R-SLY-2883407	R-SLY-1119519.1	Calvin cycle	Solanum lycopersicum	Solyc01g106010.2
93789	Carbohydrate metabolism	R-SLY-2883407	R-SLY-1119519.1	Calvin cycle	Solanum lycopersicum	Solyc01g111120.2
93790	Carbohydrate metabolism	R-SLY-2883407	R-SLY-1119519.1	Calvin cycle	Solanum lycopersicum	Solyc02g020940.2
93791	Carbohydrate metabolism	R-SLY-2883407	R-SLY-1119519.1	Calvin cycle	Solanum lycopersicum	Solyc02g063150.2
93792	Carbohydrate metabolism	R-SLY-2883407	R-SLY-1119519.1	Calvin cycle	Solanum lycopersicum	Solyc02g069620.2
93793	Carbohydrate metabolism	R-SLY-2883407	R-SLY-1119519.1	Calvin cycle	Solanum lycopersicum	Solyc02g085950.2
93794	Carbohydrate metabolism	R-SLY-2883407	R-SLY-1119519.1	Calvin cycle	Solanum lycopersicum	Solyc03g034220.2
93795	Carbohydrate metabolism	R-SLY-2883407	R-SLY-1119519.1	Calvin cycle	Solanum lycopersicum	Solyc03g115820.2
93796	Carbohydrate metabolism	R-SLY-2883407	R-SLY-1119519.1	Calvin cycle	Solanum lycopersicum	Solyc03g118640.2
93797	Carbohydrate metabolism	R-SLY-2883407	R-SLY-1119519.1	Calvin cycle	Solanum lycopersicum	Solyc04g009030.2
93798	Carbohydrate metabolism	R-SLY-2883407	R-SLY-1119519.1	Calvin cycle	Solanum lycopersicum	Solyc04g011510.2
93799	Carbohydrate metabolism	R-SLY-2883407	R-SLY-1119519.1	Calvin cycle	Solanum lycopersicum	Solyc05g007260.2
93800	Carbohydrate metabolism	R-SLY-2883407	R-SLY-1119519.1	Calvin cycle	Solanum lycopersicum	Solyc05g008370.1
93801	Carbohydrate metabolism	R-SLY-2883407	R-SLY-1119519.1	Calvin cycle	Solanum lycopersicum	Solyc05g008600.2
93802	Carbohydrate metabolism	R-SLY-2883407	R-SLY-1119519.1	Calvin cycle	Solanum lycopersicum	Solyc05g050970.2
93803	Carbohydrate metabolism	R-SLY-2883407	R-SLY-1119519.1	Calvin cycle	Solanum lycopersicum	Solyc05g052600.2
93804	Carbohydrate metabolism	R-SLY-2883407	R-SLY-1119519.1	Calvin cycle	Solanum lycopersicum	Solyc06g005490.2
93805	Carbohydrate metabolism	R-SLY-2883407	R-SLY-1119519.1	Calvin cycle	Solanum lycopersicum	Solyc07g065900.2
93806	Carbohydrate metabolism	R-SLY-2883407	R-SLY-1119519.1	Calvin cycle	Solanum lycopersicum	Solyc07g066600.2
93807	Carbohydrate metabolism	R-SLY-2883407	R-SLY-1119519.1	Calvin cycle	Solanum lycopersicum	Solyc07g066610.2
93808	Carbohydrate metabolism	R-SLY-2883407	R-SLY-1119519.1	Calvin cycle	Solanum lycopersicum	Solyc08g076220.2
93809	Carbohydrate metabolism	R-SLY-2883407	R-SLY-1119519.1	Calvin cycle	Solanum lycopersicum	Solyc09g009260.2
93810	Carbohydrate metabolism	R-SLY-2883407	R-SLY-1119519.1	Calvin cycle	Solanum lycopersicum	Solyc09g011810.2
93811	Carbohydrate metabolism	R-SLY-2883407	R-SLY-1119519.1	Calvin cycle	Solanum lycopersicum	Solyc10g018300.1
93812	Carbohydrate metabolism	R-SLY-2883407	R-SLY-1119519.1	Calvin cycle	Solanum lycopersicum	Solyc10g054870.1
93813	Carbohydrate metabolism	R-SLY-2883407	R-SLY-1119519.1	Calvin cycle	Solanum lycopersicum	Solyc10g083570.1
93814	Carbohydrate metabolism	R-SLY-2883407	R-SLY-1119519.1	Calvin cycle	Solanum lycopersicum	Solyc10g086720.1
93849	Carbohydrate metabolism	R-SLY-2883407	R-SLY-1119532.1	CMP-KDO biosynthesis II (from D-arabinose 5-phosphate)	Solanum lycopersicum	Solyc10g006980.2
93850	Carbohydrate metabolism	R-SLY-2883407	R-SLY-1119532.1	CMP-KDO biosynthesis II (from D-arabinose 5-phosphate)	Solanum lycopersicum	Solyc11g072690.1
93951	Carbohydrate metabolism	R-SLY-2883407	R-SLY-1119563.1	UDP-D-xylose biosynthesis	Solanum lycopersicum	Solyc01g009420.2
93952	Carbohydrate metabolism	R-SLY-2883407	R-SLY-1119563.1	UDP-D-xylose biosynthesis	Solanum lycopersicum	Solyc02g067080.2
93953	Carbohydrate metabolism	R-SLY-2883407	R-SLY-1119563.1	UDP-D-xylose biosynthesis	Solanum lycopersicum	Solyc02g088690.2
93954	Carbohydrate metabolism	R-SLY-2883407	R-SLY-1119563.1	UDP-D-xylose biosynthesis	Solanum lycopersicum	Solyc03g065350.1
93955	Carbohydrate metabolism	R-SLY-2883407	R-SLY-1119563.1	UDP-D-xylose biosynthesis	Solanum lycopersicum	Solyc03g115380.1
93956	Carbohydrate metabolism	R-SLY-2883407	R-SLY-1119563.1	UDP-D-xylose biosynthesis	Solanum lycopersicum	Solyc04g011400.2
93957	Carbohydrate metabolism	R-SLY-2883407	R-SLY-1119563.1	UDP-D-xylose biosynthesis	Solanum lycopersicum	Solyc05g054590.2
93958	Carbohydrate metabolism	R-SLY-2883407	R-SLY-1119563.1	UDP-D-xylose biosynthesis	Solanum lycopersicum	Solyc06g069550.1
93959	Carbohydrate metabolism	R-SLY-2883407	R-SLY-1119563.1	UDP-D-xylose biosynthesis	Solanum lycopersicum	Solyc06g074670.2
93960	Carbohydrate metabolism	R-SLY-2883407	R-SLY-1119563.1	UDP-D-xylose biosynthesis	Solanum lycopersicum	Solyc11g066150.1
93961	Carbohydrate metabolism	R-SLY-2883407	R-SLY-1119563.1	UDP-D-xylose biosynthesis	Solanum lycopersicum	Solyc11g066720.1
93971	Carbohydrate metabolism	R-SLY-2883407	R-SLY-1119570.1	Cytosolic glycolysis	Solanum lycopersicum	Solyc01g098950.1
93972	Carbohydrate metabolism	R-SLY-2883407	R-SLY-1119570.1	Cytosolic glycolysis	Solanum lycopersicum	Solyc03g111010.2
93973	Carbohydrate metabolism	R-SLY-2883407	R-SLY-1119570.1	Cytosolic glycolysis	Solanum lycopersicum	Solyc04g076090.2
93974	Carbohydrate metabolism	R-SLY-2883407	R-SLY-1119570.1	Cytosolic glycolysis	Solanum lycopersicum	Solyc05g005820.2
93975	Carbohydrate metabolism	R-SLY-2883407	R-SLY-1119570.1	Cytosolic glycolysis	Solanum lycopersicum	Solyc05g014470.2
93976	Carbohydrate metabolism	R-SLY-2883407	R-SLY-1119570.1	Cytosolic glycolysis	Solanum lycopersicum	Solyc06g071920.2
93977	Carbohydrate metabolism	R-SLY-2883407	R-SLY-1119570.1	Cytosolic glycolysis	Solanum lycopersicum	Solyc07g066600.2
93978	Carbohydrate metabolism	R-SLY-2883407	R-SLY-1119570.1	Cytosolic glycolysis	Solanum lycopersicum	Solyc09g009260.2
93979	Carbohydrate metabolism	R-SLY-2883407	R-SLY-1119570.1	Cytosolic glycolysis	Solanum lycopersicum	Solyc10g083570.1
93980	Carbohydrate metabolism	R-SLY-2883407	R-SLY-1119570.1	Cytosolic glycolysis	Solanum lycopersicum	Solyc12g014380.1
93981	Carbohydrate metabolism	R-SLY-2883407	R-SLY-1119573.1	Dolichyl-diphosphooligosaccharide biosynthesis	Solanum lycopersicum	Solyc02g083260.2
93982	Carbohydrate metabolism	R-SLY-2883407	R-SLY-1119573.1	Dolichyl-diphosphooligosaccharide biosynthesis	Solanum lycopersicum	Solyc04g016520.2
93983	Carbohydrate metabolism	R-SLY-2883407	R-SLY-1119573.1	Dolichyl-diphosphooligosaccharide biosynthesis	Solanum lycopersicum	Solyc07g006330.1
93984	Carbohydrate metabolism	R-SLY-2883407	R-SLY-1119574.1	UDP-L-arabinose biosynthesis I (from UDP-xylose)	Solanum lycopersicum	Solyc02g030230.2
93985	Carbohydrate metabolism	R-SLY-2883407	R-SLY-1119574.1	UDP-L-arabinose biosynthesis I (from UDP-xylose)	Solanum lycopersicum	Solyc02g069580.2
93986	Carbohydrate metabolism	R-SLY-2883407	R-SLY-1119574.1	UDP-L-arabinose biosynthesis I (from UDP-xylose)	Solanum lycopersicum	Solyc07g043550.2
93987	Carbohydrate metabolism	R-SLY-2883407	R-SLY-1119574.1	UDP-L-arabinose biosynthesis I (from UDP-xylose)	Solanum lycopersicum	Solyc12g006410.1
94028	Carbohydrate metabolism	R-SLY-2883407	R-SLY-1119595.1	Mannose degradation	Solanum lycopersicum	Solyc02g063220.2
94029	Carbohydrate metabolism	R-SLY-2883407	R-SLY-1119595.1	Mannose degradation	Solanum lycopersicum	Solyc02g086090.2
94030	Carbohydrate metabolism	R-SLY-2883407	R-SLY-1119595.1	Mannose degradation	Solanum lycopersicum	Solyc06g060100.2
94031	Carbohydrate metabolism	R-SLY-2883407	R-SLY-1119595.1	Mannose degradation	Solanum lycopersicum	Solyc11g065220.1
94054	Carbohydrate metabolism	R-SLY-2883407	R-SLY-1119601.1	Trehalose degradation II	Solanum lycopersicum	Solyc04g081400.2
94055	Carbohydrate metabolism	R-SLY-2883407	R-SLY-1119601.1	Trehalose degradation II	Solanum lycopersicum	Solyc08g082860.2
94056	Carbohydrate metabolism	R-SLY-2883407	R-SLY-1119601.1	Trehalose degradation II	Solanum lycopersicum	Solyc11g065220.1
94107	Carbohydrate metabolism	R-SLY-2883407	R-SLY-1119620.1	GDP-L-fucose biosynthesis I (from GDP-D-mannose)	Solanum lycopersicum	Solyc01g091200.2
94108	Carbohydrate metabolism	R-SLY-2883407	R-SLY-1119620.1	GDP-L-fucose biosynthesis I (from GDP-D-mannose)	Solanum lycopersicum	Solyc02g030230.2
94109	Carbohydrate metabolism	R-SLY-2883407	R-SLY-1119620.1	GDP-L-fucose biosynthesis I (from GDP-D-mannose)	Solanum lycopersicum	Solyc02g069580.2
94110	Carbohydrate metabolism	R-SLY-2883407	R-SLY-1119620.1	GDP-L-fucose biosynthesis I (from GDP-D-mannose)	Solanum lycopersicum	Solyc02g084210.1
94111	Carbohydrate metabolism	R-SLY-2883407	R-SLY-1119620.1	GDP-L-fucose biosynthesis I (from GDP-D-mannose)	Solanum lycopersicum	Solyc03g083550.1
94112	Carbohydrate metabolism	R-SLY-2883407	R-SLY-1119620.1	GDP-L-fucose biosynthesis I (from GDP-D-mannose)	Solanum lycopersicum	Solyc03g118270.1
94113	Carbohydrate metabolism	R-SLY-2883407	R-SLY-1119620.1	GDP-L-fucose biosynthesis I (from GDP-D-mannose)	Solanum lycopersicum	Solyc04g011400.2
94114	Carbohydrate metabolism	R-SLY-2883407	R-SLY-1119620.1	GDP-L-fucose biosynthesis I (from GDP-D-mannose)	Solanum lycopersicum	Solyc05g050990.1
94115	Carbohydrate metabolism	R-SLY-2883407	R-SLY-1119620.1	GDP-L-fucose biosynthesis I (from GDP-D-mannose)	Solanum lycopersicum	Solyc05g053790.1
94116	Carbohydrate metabolism	R-SLY-2883407	R-SLY-1119620.1	GDP-L-fucose biosynthesis I (from GDP-D-mannose)	Solanum lycopersicum	Solyc05g054590.2
94117	Carbohydrate metabolism	R-SLY-2883407	R-SLY-1119620.1	GDP-L-fucose biosynthesis I (from GDP-D-mannose)	Solanum lycopersicum	Solyc07g006070.1
94118	Carbohydrate metabolism	R-SLY-2883407	R-SLY-1119620.1	GDP-L-fucose biosynthesis I (from GDP-D-mannose)	Solanum lycopersicum	Solyc07g006220.1
94119	Carbohydrate metabolism	R-SLY-2883407	R-SLY-1119620.1	GDP-L-fucose biosynthesis I (from GDP-D-mannose)	Solanum lycopersicum	Solyc07g043550.2
94120	Carbohydrate metabolism	R-SLY-2883407	R-SLY-1119620.1	GDP-L-fucose biosynthesis I (from GDP-D-mannose)	Solanum lycopersicum	Solyc07g062130.2
94121	Carbohydrate metabolism	R-SLY-2883407	R-SLY-1119620.1	GDP-L-fucose biosynthesis I (from GDP-D-mannose)	Solanum lycopersicum	Solyc08g079440.1
94122	Carbohydrate metabolism	R-SLY-2883407	R-SLY-1119620.1	GDP-L-fucose biosynthesis I (from GDP-D-mannose)	Solanum lycopersicum	Solyc09g092330.1
94123	Carbohydrate metabolism	R-SLY-2883407	R-SLY-1119620.1	GDP-L-fucose biosynthesis I (from GDP-D-mannose)	Solanum lycopersicum	Solyc10g007480.2
94124	Carbohydrate metabolism	R-SLY-2883407	R-SLY-1119620.1	GDP-L-fucose biosynthesis I (from GDP-D-mannose)	Solanum lycopersicum	Solyc10g018260.1
94125	Carbohydrate metabolism	R-SLY-2883407	R-SLY-1119620.1	GDP-L-fucose biosynthesis I (from GDP-D-mannose)	Solanum lycopersicum	Solyc11g066150.1
94126	Carbohydrate metabolism	R-SLY-2883407	R-SLY-1119620.1	GDP-L-fucose biosynthesis I (from GDP-D-mannose)	Solanum lycopersicum	Solyc12g006410.1
94127	Carbohydrate metabolism	R-SLY-2883407	R-SLY-1119620.1	GDP-L-fucose biosynthesis I (from GDP-D-mannose)	Solanum lycopersicum	Solyc12g010540.1
94128	Carbohydrate metabolism	R-SLY-2883407	R-SLY-1119620.1	GDP-L-fucose biosynthesis I (from GDP-D-mannose)	Solanum lycopersicum	Solyc12g088880.1
94156	Carbohydrate metabolism	R-SLY-2883407	R-SLY-1119626.1	Fructan degradation	Solanum lycopersicum	Solyc09g010080.2
94157	Carbohydrate metabolism	R-SLY-2883407	R-SLY-1119626.1	Fructan degradation	Solanum lycopersicum	Solyc09g010090.2
94158	Carbohydrate metabolism	R-SLY-2883407	R-SLY-1119626.1	Fructan degradation	Solanum lycopersicum	Solyc10g083290.1
94159	Carbohydrate metabolism	R-SLY-2883407	R-SLY-1119626.1	Fructan degradation	Solanum lycopersicum	Solyc10g083300.1
94160	Carbohydrate metabolism	R-SLY-2883407	R-SLY-1119626.1	Fructan degradation	Solanum lycopersicum	Solyc10g085360.1
94161	Carbohydrate metabolism	R-SLY-2883407	R-SLY-1119626.1	Fructan degradation	Solanum lycopersicum	Solyc10g085640.1
94162	Carbohydrate metabolism	R-SLY-2883407	R-SLY-1119626.1	Fructan degradation	Solanum lycopersicum	Solyc10g085650.1
94163	Carbohydrate metabolism	R-SLY-2883407	R-SLY-1119628.1	GDP-mannose metabolism	Solanum lycopersicum	Solyc02g063220.2
94164	Carbohydrate metabolism	R-SLY-2883407	R-SLY-1119628.1	GDP-mannose metabolism	Solanum lycopersicum	Solyc02g086090.2
94165	Carbohydrate metabolism	R-SLY-2883407	R-SLY-1119628.1	GDP-mannose metabolism	Solanum lycopersicum	Solyc04g005030.2
94166	Carbohydrate metabolism	R-SLY-2883407	R-SLY-1119628.1	GDP-mannose metabolism	Solanum lycopersicum	Solyc05g026490.2
94167	Carbohydrate metabolism	R-SLY-2883407	R-SLY-1119628.1	GDP-mannose metabolism	Solanum lycopersicum	Solyc05g046340.1
94168	Carbohydrate metabolism	R-SLY-2883407	R-SLY-1119628.1	GDP-mannose metabolism	Solanum lycopersicum	Solyc05g048760.2
94169	Carbohydrate metabolism	R-SLY-2883407	R-SLY-1119628.1	GDP-mannose metabolism	Solanum lycopersicum	Solyc06g060100.2
94170	Carbohydrate metabolism	R-SLY-2883407	R-SLY-1119628.1	GDP-mannose metabolism	Solanum lycopersicum	Solyc08g008670.2
94171	Carbohydrate metabolism	R-SLY-2883407	R-SLY-1119628.1	GDP-mannose metabolism	Solanum lycopersicum	Solyc11g065220.1
94328	Carbohydrate metabolism	R-SLY-2883407	R-SLY-5654894.1	UDP-D-apiose biosynthesis	Solanum lycopersicum	Solyc01g009420.2
94329	Carbohydrate metabolism	R-SLY-2883407	R-SLY-5654894.1	UDP-D-apiose biosynthesis	Solanum lycopersicum	Solyc06g074670.2
94330	Carbohydrate metabolism	R-SLY-2883407	R-SLY-5654894.1	UDP-D-apiose biosynthesis	Solanum lycopersicum	Solyc11g066720.1
94331	Carbohydrate metabolism	R-SLY-2883407	R-SLY-5654909.1	Xylan biosynthesis	Solanum lycopersicum	Solyc04g076920.2
94332	Carbohydrate metabolism	R-SLY-2883407	R-SLY-5654909.1	Xylan biosynthesis	Solanum lycopersicum	Solyc04g078980.2
94333	Carbohydrate metabolism	R-SLY-2883407	R-SLY-5654909.1	Xylan biosynthesis	Solanum lycopersicum	Solyc04g078990.2
94334	Carbohydrate metabolism	R-SLY-2883407	R-SLY-5654909.1	Xylan biosynthesis	Solanum lycopersicum	Solyc08g068430.2
94335	Carbohydrate metabolism	R-SLY-2883407	R-SLY-5654909.1	Xylan biosynthesis	Solanum lycopersicum	Solyc09g007420.2
94336	Carbohydrate metabolism	R-SLY-2883407	R-SLY-5654909.1	Xylan biosynthesis	Solanum lycopersicum	Solyc11g071230.1
94337	Carbohydrate metabolism	R-SLY-2883407	R-SLY-5655010.1	Xylogalacturonan biosynthesis	Solanum lycopersicum	Solyc05g016320.1
94338	Carbohydrate metabolism	R-SLY-2883407	R-SLY-5655010.1	Xylogalacturonan biosynthesis	Solanum lycopersicum	Solyc07g045120.1
94339	Carbohydrate metabolism	R-SLY-2883407	R-SLY-5655010.1	Xylogalacturonan biosynthesis	Solanum lycopersicum	Solyc09g008720.1
94340	Carbohydrate metabolism	R-SLY-2883407	R-SLY-5655010.1	Xylogalacturonan biosynthesis	Solanum lycopersicum	Solyc10g083750.1
94341	Carbohydrate metabolism	R-SLY-2883407	R-SLY-5655010.1	Xylogalacturonan biosynthesis	Solanum lycopersicum	Solyc10g085730.1
94342	Carbohydrate metabolism	R-SLY-2883407	R-SLY-5655101.1	Xyloglucan biosynthesis	Solanum lycopersicum	Solyc02g092210.1
94343	Carbohydrate metabolism	R-SLY-2883407	R-SLY-5655101.1	Xyloglucan biosynthesis	Solanum lycopersicum	Solyc03g043920.2
94344	Carbohydrate metabolism	R-SLY-2883407	R-SLY-5655101.1	Xyloglucan biosynthesis	Solanum lycopersicum	Solyc03g115740.1
94345	Carbohydrate metabolism	R-SLY-2883407	R-SLY-5655101.1	Xyloglucan biosynthesis	Solanum lycopersicum	Solyc03g115830.1
94346	Carbohydrate metabolism	R-SLY-2883407	R-SLY-5655101.1	Xyloglucan biosynthesis	Solanum lycopersicum	Solyc05g013020.1
94347	Carbohydrate metabolism	R-SLY-2883407	R-SLY-5655101.1	Xyloglucan biosynthesis	Solanum lycopersicum	Solyc06g061210.2
94348	Carbohydrate metabolism	R-SLY-2883407	R-SLY-5655101.1	Xyloglucan biosynthesis	Solanum lycopersicum	Solyc07g047920.1
94349	Carbohydrate metabolism	R-SLY-2883407	R-SLY-5655101.1	Xyloglucan biosynthesis	Solanum lycopersicum	Solyc09g064470.2
Zea mays
Pathway_descr	Pathway_acc	V1	V2	V3	V4
111798	Carbohydrate metabolism	R-ZMA-2883407	R-ZMA-1119314.1	Cellulose biosynthesis	Zea mays	GRMZM2G150404
111799	Carbohydrate metabolism	R-ZMA-2883407	R-ZMA-1119314.1	Cellulose biosynthesis	Zea mays	GRMZM2G002523
111800	Carbohydrate metabolism	R-ZMA-2883407	R-ZMA-1119314.1	Cellulose biosynthesis	Zea mays	GRMZM2G112336
111802	Carbohydrate metabolism	R-ZMA-2883407	R-ZMA-1119314.1	Cellulose biosynthesis	Zea mays	GRMZM2G424832
111803	Carbohydrate metabolism	R-ZMA-2883407	R-ZMA-1119314.1	Cellulose biosynthesis	Zea mays	GRMZM2G142898
111804	Carbohydrate metabolism	R-ZMA-2883407	R-ZMA-1119314.1	Cellulose biosynthesis	Zea mays	GRMZM2G015886
111805	Carbohydrate metabolism	R-ZMA-2883407	R-ZMA-1119314.1	Cellulose biosynthesis	Zea mays	GRMZM2G044269
111806	Carbohydrate metabolism	R-ZMA-2883407	R-ZMA-1119314.1	Cellulose biosynthesis	Zea mays	GRMZM2G445905
111807	Carbohydrate metabolism	R-ZMA-2883407	R-ZMA-1119314.1	Cellulose biosynthesis	Zea mays	GRMZM2G111642
111808	Carbohydrate metabolism	R-ZMA-2883407	R-ZMA-1119314.1	Cellulose biosynthesis	Zea mays	GRMZM2G027723
111809	Carbohydrate metabolism	R-ZMA-2883407	R-ZMA-1119314.1	Cellulose biosynthesis	Zea mays	GRMZM2G055795
111810	Carbohydrate metabolism	R-ZMA-2883407	R-ZMA-1119314.1	Cellulose biosynthesis	Zea mays	GRMZM5G870176
111811	Carbohydrate metabolism	R-ZMA-2883407	R-ZMA-1119314.1	Cellulose biosynthesis	Zea mays	GRMZM2G061764
111850	Carbohydrate metabolism	R-ZMA-2883407	R-ZMA-1119321.1	Glycerol degradation I	Zea mays	GRMZM2G023163
111851	Carbohydrate metabolism	R-ZMA-2883407	R-ZMA-1119321.1	Glycerol degradation I	Zea mays	GRMZM5G848138
111852	Carbohydrate metabolism	R-ZMA-2883407	R-ZMA-1119321.1	Glycerol degradation I	Zea mays	GRMZM2G446108
111943	Carbohydrate metabolism	R-ZMA-2883407	R-ZMA-1119360.1	Fructan biosynthesis	Zea mays	GRMZM2G394450
111944	Carbohydrate metabolism	R-ZMA-2883407	R-ZMA-1119360.1	Fructan biosynthesis	Zea mays	GRMZM2G089836
111946	Carbohydrate metabolism	R-ZMA-2883407	R-ZMA-1119360.1	Fructan biosynthesis	Zea mays	GRMZM2G463871
112074	Carbohydrate metabolism	R-ZMA-2883407	R-ZMA-1119417.1	Stachyose biosynthesis	Zea mays	GRMZM2G340656
112075	Carbohydrate metabolism	R-ZMA-2883407	R-ZMA-1119417.1	Stachyose biosynthesis	Zea mays	GRMZM2G361984
112076	Carbohydrate metabolism	R-ZMA-2883407	R-ZMA-1119417.1	Stachyose biosynthesis	Zea mays	GRMZM2G165919
112077	Carbohydrate metabolism	R-ZMA-2883407	R-ZMA-1119417.1	Stachyose biosynthesis	Zea mays	GRMZM5G872256
112112	Carbohydrate metabolism	R-ZMA-2883407	R-ZMA-1119424.1	Plastid glycolysis	Zea mays	GRMZM2G337113
112113	Carbohydrate metabolism	R-ZMA-2883407	R-ZMA-1119424.1	Plastid glycolysis	Zea mays	GRMZM2G002807
112114	Carbohydrate metabolism	R-ZMA-2883407	R-ZMA-1119424.1	Plastid glycolysis	Zea mays	GRMZM5G852968
112115	Carbohydrate metabolism	R-ZMA-2883407	R-ZMA-1119424.1	Plastid glycolysis	Zea mays	GRMZM2G039723
112116	Carbohydrate metabolism	R-ZMA-2883407	R-ZMA-1119424.1	Plastid glycolysis	Zea mays	GRMZM2G162845
112117	Carbohydrate metabolism	R-ZMA-2883407	R-ZMA-1119424.1	Plastid glycolysis	Zea mays	GRMZM5G821433
112118	Carbohydrate metabolism	R-ZMA-2883407	R-ZMA-1119424.1	Plastid glycolysis	Zea mays	GRMZM5G845611
112119	Carbohydrate metabolism	R-ZMA-2883407	R-ZMA-1119428.1	GDP-D-rhamnose biosynthesis	Zea mays	GRMZM2G040397
112120	Carbohydrate metabolism	R-ZMA-2883407	R-ZMA-1119428.1	GDP-D-rhamnose biosynthesis	Zea mays	GRMZM2G110558
112121	Carbohydrate metabolism	R-ZMA-2883407	R-ZMA-1119428.1	GDP-D-rhamnose biosynthesis	Zea mays	GRMZM2G429118
112122	Carbohydrate metabolism	R-ZMA-2883407	R-ZMA-1119428.1	GDP-D-rhamnose biosynthesis	Zea mays	GRMZM2G145460
112123	Carbohydrate metabolism	R-ZMA-2883407	R-ZMA-1119428.1	GDP-D-rhamnose biosynthesis	Zea mays	GRMZM2G170336
112124	Carbohydrate metabolism	R-ZMA-2883407	R-ZMA-1119428.1	GDP-D-rhamnose biosynthesis	Zea mays	GRMZM2G044027
112125	Carbohydrate metabolism	R-ZMA-2883407	R-ZMA-1119428.1	GDP-D-rhamnose biosynthesis	Zea mays	GRMZM2G044281
112126	Carbohydrate metabolism	R-ZMA-2883407	R-ZMA-1119428.1	GDP-D-rhamnose biosynthesis	Zea mays	GRMZM2G161233
112127	Carbohydrate metabolism	R-ZMA-2883407	R-ZMA-1119428.1	GDP-D-rhamnose biosynthesis	Zea mays	GRMZM2G074850
112128	Carbohydrate metabolism	R-ZMA-2883407	R-ZMA-1119428.1	GDP-D-rhamnose biosynthesis	Zea mays	GRMZM2G168274
112129	Carbohydrate metabolism	R-ZMA-2883407	R-ZMA-1119428.1	GDP-D-rhamnose biosynthesis	Zea mays	GRMZM2G455306
112130	Carbohydrate metabolism	R-ZMA-2883407	R-ZMA-1119428.1	GDP-D-rhamnose biosynthesis	Zea mays	GRMZM2G115124
112131	Carbohydrate metabolism	R-ZMA-2883407	R-ZMA-1119428.1	GDP-D-rhamnose biosynthesis	Zea mays	GRMZM2G165357
112132	Carbohydrate metabolism	R-ZMA-2883407	R-ZMA-1119428.1	GDP-D-rhamnose biosynthesis	Zea mays	GRMZM2G017678
112133	Carbohydrate metabolism	R-ZMA-2883407	R-ZMA-1119428.1	GDP-D-rhamnose biosynthesis	Zea mays	GRMZM2G052357
112152	Carbohydrate metabolism	R-ZMA-2883407	R-ZMA-1119431.1	UDP-D-glucuronate biosynthesis (from myo-inositol)	Zea mays	GRMZM2G116586
112153	Carbohydrate metabolism	R-ZMA-2883407	R-ZMA-1119431.1	UDP-D-glucuronate biosynthesis (from myo-inositol)	Zea mays	GRMZM2G033930
112154	Carbohydrate metabolism	R-ZMA-2883407	R-ZMA-1119431.1	UDP-D-glucuronate biosynthesis (from myo-inositol)	Zea mays	GRMZM2G161493
112155	Carbohydrate metabolism	R-ZMA-2883407	R-ZMA-1119431.1	UDP-D-glucuronate biosynthesis (from myo-inositol)	Zea mays	GRMZM2G126900
112162	Carbohydrate metabolism	R-ZMA-2883407	R-ZMA-1119436.1	Peptidoglycan biosynthesis I	Zea mays	GRMZM2G142437
112163	Carbohydrate metabolism	R-ZMA-2883407	R-ZMA-1119436.1	Peptidoglycan biosynthesis I	Zea mays	GRMZM2G050705
112164	Carbohydrate metabolism	R-ZMA-2883407	R-ZMA-1119436.1	Peptidoglycan biosynthesis I	Zea mays	GRMZM2G124671
112166	Carbohydrate metabolism	R-ZMA-2883407	R-ZMA-1119436.1	Peptidoglycan biosynthesis I	Zea mays	GRMZM2G133121
112167	Carbohydrate metabolism	R-ZMA-2883407	R-ZMA-1119436.1	Peptidoglycan biosynthesis I	Zea mays	GRMZM2G009070
112231	Carbohydrate metabolism	R-ZMA-2883407	R-ZMA-1119451.1	Xylose degradation	Zea mays	GRMZM2G141510
112232	Carbohydrate metabolism	R-ZMA-2883407	R-ZMA-1119451.1	Xylose degradation	Zea mays	GRMZM2G005493
112233	Carbohydrate metabolism	R-ZMA-2883407	R-ZMA-1119451.1	Xylose degradation	Zea mays	GRMZM2G544990
112234	Carbohydrate metabolism	R-ZMA-2883407	R-ZMA-1119451.1	Xylose degradation	Zea mays	GRMZM2G081682
112235	Carbohydrate metabolism	R-ZMA-2883407	R-ZMA-1119451.1	Xylose degradation	Zea mays	GRMZM2G313536
112239	Carbohydrate metabolism	R-ZMA-2883407	R-ZMA-1119452.1	Galactose degradation II	Zea mays	GRMZM5G862540
112240	Carbohydrate metabolism	R-ZMA-2883407	R-ZMA-1119452.1	Galactose degradation II	Zea mays	GRMZM2G138410
112241	Carbohydrate metabolism	R-ZMA-2883407	R-ZMA-1119452.1	Galactose degradation II	Zea mays	GRMZM2G052336
112242	Carbohydrate metabolism	R-ZMA-2883407	R-ZMA-1119452.1	Galactose degradation II	Zea mays	GRMZM2G032003
112243	Carbohydrate metabolism	R-ZMA-2883407	R-ZMA-1119452.1	Galactose degradation II	Zea mays	GRMZM2G011240
112244	Carbohydrate metabolism	R-ZMA-2883407	R-ZMA-1119452.1	Galactose degradation II	Zea mays	GRMZM2G318780
112245	Carbohydrate metabolism	R-ZMA-2883407	R-ZMA-1119452.1	Galactose degradation II	Zea mays	GRMZM2G469523
112246	Carbohydrate metabolism	R-ZMA-2883407	R-ZMA-1119452.1	Galactose degradation II	Zea mays	GRMZM2G328500
112247	Carbohydrate metabolism	R-ZMA-2883407	R-ZMA-1119452.1	Galactose degradation II	Zea mays	GRMZM2G458549
112248	Carbohydrate metabolism	R-ZMA-2883407	R-ZMA-1119452.1	Galactose degradation II	Zea mays	GRMZM2G089713
112249	Carbohydrate metabolism	R-ZMA-2883407	R-ZMA-1119452.1	Galactose degradation II	Zea mays	GRMZM2G152908
112250	Carbohydrate metabolism	R-ZMA-2883407	R-ZMA-1119452.1	Galactose degradation II	Zea mays	GRMZM2G045171
112304	Carbohydrate metabolism	R-ZMA-2883407	R-ZMA-1119465.1	Sucrose biosynthesis	Zea mays	GRMZM2G055489
112305	Carbohydrate metabolism	R-ZMA-2883407	R-ZMA-1119465.1	Sucrose biosynthesis	Zea mays	GRMZM2G109383
112306	Carbohydrate metabolism	R-ZMA-2883407	R-ZMA-1119465.1	Sucrose biosynthesis	Zea mays	GRMZM2G462613
112307	Carbohydrate metabolism	R-ZMA-2883407	R-ZMA-1119465.1	Sucrose biosynthesis	Zea mays	GRMZM2G069676
112308	Carbohydrate metabolism	R-ZMA-2883407	R-ZMA-1119465.1	Sucrose biosynthesis	Zea mays	GRMZM2G067908
112309	Carbohydrate metabolism	R-ZMA-2883407	R-ZMA-1119465.1	Sucrose biosynthesis	Zea mays	GRMZM2G032003
112310	Carbohydrate metabolism	R-ZMA-2883407	R-ZMA-1119465.1	Sucrose biosynthesis	Zea mays	GRMZM2G011240
112311	Carbohydrate metabolism	R-ZMA-2883407	R-ZMA-1119465.1	Sucrose biosynthesis	Zea mays	GRMZM2G318780
112312	Carbohydrate metabolism	R-ZMA-2883407	R-ZMA-1119465.1	Sucrose biosynthesis	Zea mays	GRMZM2G023289
112314	Carbohydrate metabolism	R-ZMA-2883407	R-ZMA-1119465.1	Sucrose biosynthesis	Zea mays	GRMZM2G519811
112315	Carbohydrate metabolism	R-ZMA-2883407	R-ZMA-1119465.1	Sucrose biosynthesis	Zea mays	GRMZM2G025854
112316	Carbohydrate metabolism	R-ZMA-2883407	R-ZMA-1119465.1	Sucrose biosynthesis	Zea mays	GRMZM2G089713
112317	Carbohydrate metabolism	R-ZMA-2883407	R-ZMA-1119465.1	Sucrose biosynthesis	Zea mays	GRMZM2G152908
112318	Carbohydrate metabolism	R-ZMA-2883407	R-ZMA-1119465.1	Sucrose biosynthesis	Zea mays	GRMZM2G055331
112319	Carbohydrate metabolism	R-ZMA-2883407	R-ZMA-1119465.1	Sucrose biosynthesis	Zea mays	GRMZM2G045171
112339	Carbohydrate metabolism	R-ZMA-2883407	R-ZMA-1119477.1	Starch biosynthesis	Zea mays	GRMZM5G897776
112340	Carbohydrate metabolism	R-ZMA-2883407	R-ZMA-1119477.1	Starch biosynthesis	Zea mays	GRMZM2G106213
112341	Carbohydrate metabolism	R-ZMA-2883407	R-ZMA-1119477.1	Starch biosynthesis	Zea mays	GRMZM2G061795
112342	Carbohydrate metabolism	R-ZMA-2883407	R-ZMA-1119477.1	Starch biosynthesis	Zea mays	GRMZM2G044744
112343	Carbohydrate metabolism	R-ZMA-2883407	R-ZMA-1119477.1	Starch biosynthesis	Zea mays	GRMZM2G005298
112344	Carbohydrate metabolism	R-ZMA-2883407	R-ZMA-1119477.1	Starch biosynthesis	Zea mays	GRMZM2G109383
112345	Carbohydrate metabolism	R-ZMA-2883407	R-ZMA-1119477.1	Starch biosynthesis	Zea mays	GRMZM2G126988
112346	Carbohydrate metabolism	R-ZMA-2883407	R-ZMA-1119477.1	Starch biosynthesis	Zea mays	GRMZM2G144002
112347	Carbohydrate metabolism	R-ZMA-2883407	R-ZMA-1119477.1	Starch biosynthesis	Zea mays	GRMZM2G069676
112348	Carbohydrate metabolism	R-ZMA-2883407	R-ZMA-1119477.1	Starch biosynthesis	Zea mays	GRMZM2G067908
112350	Carbohydrate metabolism	R-ZMA-2883407	R-ZMA-1119477.1	Starch biosynthesis	Zea mays	GRMZM2G121612
112351	Carbohydrate metabolism	R-ZMA-2883407	R-ZMA-1119477.1	Starch biosynthesis	Zea mays	GRMZM2G163437
112352	Carbohydrate metabolism	R-ZMA-2883407	R-ZMA-1119477.1	Starch biosynthesis	Zea mays	GRMZM2G023289
112353	Carbohydrate metabolism	R-ZMA-2883407	R-ZMA-1119477.1	Starch biosynthesis	Zea mays	GRMZM2G391936
112355	Carbohydrate metabolism	R-ZMA-2883407	R-ZMA-1119477.1	Starch biosynthesis	Zea mays	GRMZM2G519811
112356	Carbohydrate metabolism	R-ZMA-2883407	R-ZMA-1119477.1	Starch biosynthesis	Zea mays	GRMZM2G027955
112357	Carbohydrate metabolism	R-ZMA-2883407	R-ZMA-1119477.1	Starch biosynthesis	Zea mays	GRMZM2G429899
112358	Carbohydrate metabolism	R-ZMA-2883407	R-ZMA-1119477.1	Starch biosynthesis	Zea mays	GRMZM2G025854
112359	Carbohydrate metabolism	R-ZMA-2883407	R-ZMA-1119477.1	Starch biosynthesis	Zea mays	GRMZM2G129451
112360	Carbohydrate metabolism	R-ZMA-2883407	R-ZMA-1119477.1	Starch biosynthesis	Zea mays	GRMZM2G068506
112465	Carbohydrate metabolism	R-ZMA-2883407	R-ZMA-1119516.1	Trehalose biosynthesis I	Zea mays	GRMZM2G527891
112466	Carbohydrate metabolism	R-ZMA-2883407	R-ZMA-1119516.1	Trehalose biosynthesis I	Zea mays	GRMZM2G122231
112467	Carbohydrate metabolism	R-ZMA-2883407	R-ZMA-1119516.1	Trehalose biosynthesis I	Zea mays	GRMZM2G019183
112468	Carbohydrate metabolism	R-ZMA-2883407	R-ZMA-1119516.1	Trehalose biosynthesis I	Zea mays	GRMZM2G099860
112469	Carbohydrate metabolism	R-ZMA-2883407	R-ZMA-1119516.1	Trehalose biosynthesis I	Zea mays	GRMZM2G178546
112470	Carbohydrate metabolism	R-ZMA-2883407	R-ZMA-1119516.1	Trehalose biosynthesis I	Zea mays	GRMZM2G312521
112471	Carbohydrate metabolism	R-ZMA-2883407	R-ZMA-1119519.1	Calvin cycle	Zea mays	GRMZM2G026024
112472	Carbohydrate metabolism	R-ZMA-2883407	R-ZMA-1119519.1	Calvin cycle	Zea mays	GRMZM2G337113
112473	Carbohydrate metabolism	R-ZMA-2883407	R-ZMA-1119519.1	Calvin cycle	Zea mays	GRMZM2G010494
112474	Carbohydrate metabolism	R-ZMA-2883407	R-ZMA-1119519.1	Calvin cycle	Zea mays	GRMZM2G113033
112475	Carbohydrate metabolism	R-ZMA-2883407	R-ZMA-1119519.1	Calvin cycle	Zea mays	GRMZM2G002807
112476	Carbohydrate metabolism	R-ZMA-2883407	R-ZMA-1119519.1	Calvin cycle	Zea mays	GRMZM2G066024
112477	Carbohydrate metabolism	R-ZMA-2883407	R-ZMA-1119519.1	Calvin cycle	Zea mays	GRMZM2G146206
112478	Carbohydrate metabolism	R-ZMA-2883407	R-ZMA-1119519.1	Calvin cycle	Zea mays	GRMZM5G874903
112479	Carbohydrate metabolism	R-ZMA-2883407	R-ZMA-1119519.1	Calvin cycle	Zea mays	GRMZM2G382914
112480	Carbohydrate metabolism	R-ZMA-2883407	R-ZMA-1119519.1	Calvin cycle	Zea mays	GRMZM2G162529
112481	Carbohydrate metabolism	R-ZMA-2883407	R-ZMA-1119519.1	Calvin cycle	Zea mays	GRMZM2G456086
112482	Carbohydrate metabolism	R-ZMA-2883407	R-ZMA-1119519.1	Calvin cycle	Zea mays	GRMZM2G083102
112483	Carbohydrate metabolism	R-ZMA-2883407	R-ZMA-1119519.1	Calvin cycle	Zea mays	GRMZM5G852968
112484	Carbohydrate metabolism	R-ZMA-2883407	R-ZMA-1119519.1	Calvin cycle	Zea mays	GRMZM2G039723
112485	Carbohydrate metabolism	R-ZMA-2883407	R-ZMA-1119519.1	Calvin cycle	Zea mays	GRMZM2G162845
112486	Carbohydrate metabolism	R-ZMA-2883407	R-ZMA-1119519.1	Calvin cycle	Zea mays	GRMZM5G821433
112487	Carbohydrate metabolism	R-ZMA-2883407	R-ZMA-1119519.1	Calvin cycle	Zea mays	GRMZM2G026807
112488	Carbohydrate metabolism	R-ZMA-2883407	R-ZMA-1119519.1	Calvin cycle	Zea mays	GRMZM2G306732
112489	Carbohydrate metabolism	R-ZMA-2883407	R-ZMA-1119519.1	Calvin cycle	Zea mays	GRMZM2G074454
112490	Carbohydrate metabolism	R-ZMA-2883407	R-ZMA-1119519.1	Calvin cycle	Zea mays	GRMZM2G057823
112491	Carbohydrate metabolism	R-ZMA-2883407	R-ZMA-1119519.1	Calvin cycle	Zea mays	GRMZM5G814089
112492	Carbohydrate metabolism	R-ZMA-2883407	R-ZMA-1119519.1	Calvin cycle	Zea mays	GRMZM2G047028
112493	Carbohydrate metabolism	R-ZMA-2883407	R-ZMA-1119519.1	Calvin cycle	Zea mays	GRMZM2G033208
112494	Carbohydrate metabolism	R-ZMA-2883407	R-ZMA-1119519.1	Calvin cycle	Zea mays	GRMZM2G345493
112495	Carbohydrate metabolism	R-ZMA-2883407	R-ZMA-1119519.1	Calvin cycle	Zea mays	GRMZM2G095287
112496	Carbohydrate metabolism	R-ZMA-2883407	R-ZMA-1119519.1	Calvin cycle	Zea mays	GRMZM2G178960
112497	Carbohydrate metabolism	R-ZMA-2883407	R-ZMA-1119519.1	Calvin cycle	Zea mays	GRMZM2G098520
112540	Carbohydrate metabolism	R-ZMA-2883407	R-ZMA-1119532.1	CMP-KDO biosynthesis II (from D-arabinose 5-phosphate)	Zea mays	GRMZM2G119256
112541	Carbohydrate metabolism	R-ZMA-2883407	R-ZMA-1119532.1	CMP-KDO biosynthesis II (from D-arabinose 5-phosphate)	Zea mays	GRMZM2G168510
112644	Carbohydrate metabolism	R-ZMA-2883407	R-ZMA-1119563.1	UDP-D-xylose biosynthesis	Zea mays	GRMZM2G167872
112645	Carbohydrate metabolism	R-ZMA-2883407	R-ZMA-1119563.1	UDP-D-xylose biosynthesis	Zea mays	GRMZM5G862540
112646	Carbohydrate metabolism	R-ZMA-2883407	R-ZMA-1119563.1	UDP-D-xylose biosynthesis	Zea mays	GRMZM2G044027
112647	Carbohydrate metabolism	R-ZMA-2883407	R-ZMA-1119563.1	UDP-D-xylose biosynthesis	Zea mays	GRMZM2G328500
112648	Carbohydrate metabolism	R-ZMA-2883407	R-ZMA-1119563.1	UDP-D-xylose biosynthesis	Zea mays	GRMZM2G063949
112649	Carbohydrate metabolism	R-ZMA-2883407	R-ZMA-1119563.1	UDP-D-xylose biosynthesis	Zea mays	GRMZM2G165357
112659	Carbohydrate metabolism	R-ZMA-2883407	R-ZMA-1119570.1	Cytosolic glycolysis	Zea mays	GRMZM2G180625
112660	Carbohydrate metabolism	R-ZMA-2883407	R-ZMA-1119570.1	Cytosolic glycolysis	Zea mays	GRMZM2G046804
112661	Carbohydrate metabolism	R-ZMA-2883407	R-ZMA-1119573.1	Dolichyl-diphosphooligosaccharide biosynthesis	Zea mays	GRMZM2G048762
112662	Carbohydrate metabolism	R-ZMA-2883407	R-ZMA-1119573.1	Dolichyl-diphosphooligosaccharide biosynthesis	Zea mays	GRMZM2G137707
112663	Carbohydrate metabolism	R-ZMA-2883407	R-ZMA-1119573.1	Dolichyl-diphosphooligosaccharide biosynthesis	Zea mays	GRMZM2G000937
112664	Carbohydrate metabolism	R-ZMA-2883407	R-ZMA-1119573.1	Dolichyl-diphosphooligosaccharide biosynthesis	Zea mays	GRMZM2G164175
112665	Carbohydrate metabolism	R-ZMA-2883407	R-ZMA-1119573.1	Dolichyl-diphosphooligosaccharide biosynthesis	Zea mays	GRMZM2G405567
112666	Carbohydrate metabolism	R-ZMA-2883407	R-ZMA-1119573.1	Dolichyl-diphosphooligosaccharide biosynthesis	Zea mays	GRMZM5G827205
112710	Carbohydrate metabolism	R-ZMA-2883407	R-ZMA-1119595.1	Mannose degradation	Zea mays	GRMZM2G467069
112711	Carbohydrate metabolism	R-ZMA-2883407	R-ZMA-1119595.1	Mannose degradation	Zea mays	GRMZM2G046686
112712	Carbohydrate metabolism	R-ZMA-2883407	R-ZMA-1119595.1	Mannose degradation	Zea mays	GRMZM2G068913
112713	Carbohydrate metabolism	R-ZMA-2883407	R-ZMA-1119595.1	Mannose degradation	Zea mays	GRMZM2G456471
112733	Carbohydrate metabolism	R-ZMA-2883407	R-ZMA-1119601.1	Trehalose degradation II	Zea mays	GRMZM2G467069
112734	Carbohydrate metabolism	R-ZMA-2883407	R-ZMA-1119601.1	Trehalose degradation II	Zea mays	GRMZM2G162690
112735	Carbohydrate metabolism	R-ZMA-2883407	R-ZMA-1119601.1	Trehalose degradation II	Zea mays	GRMZM2G046686
112736	Carbohydrate metabolism	R-ZMA-2883407	R-ZMA-1119601.1	Trehalose degradation II	Zea mays	GRMZM2G068913
112792	Carbohydrate metabolism	R-ZMA-2883407	R-ZMA-1119620.1	GDP-L-fucose biosynthesis I (from GDP-D-mannose)	Zea mays	GRMZM2G040397
112793	Carbohydrate metabolism	R-ZMA-2883407	R-ZMA-1119620.1	GDP-L-fucose biosynthesis I (from GDP-D-mannose)	Zea mays	GRMZM2G110558
112794	Carbohydrate metabolism	R-ZMA-2883407	R-ZMA-1119620.1	GDP-L-fucose biosynthesis I (from GDP-D-mannose)	Zea mays	GRMZM2G429118
112795	Carbohydrate metabolism	R-ZMA-2883407	R-ZMA-1119620.1	GDP-L-fucose biosynthesis I (from GDP-D-mannose)	Zea mays	GRMZM2G145460
112796	Carbohydrate metabolism	R-ZMA-2883407	R-ZMA-1119620.1	GDP-L-fucose biosynthesis I (from GDP-D-mannose)	Zea mays	GRMZM2G170336
112797	Carbohydrate metabolism	R-ZMA-2883407	R-ZMA-1119620.1	GDP-L-fucose biosynthesis I (from GDP-D-mannose)	Zea mays	GRMZM2G044027
112798	Carbohydrate metabolism	R-ZMA-2883407	R-ZMA-1119620.1	GDP-L-fucose biosynthesis I (from GDP-D-mannose)	Zea mays	GRMZM2G044281
112799	Carbohydrate metabolism	R-ZMA-2883407	R-ZMA-1119620.1	GDP-L-fucose biosynthesis I (from GDP-D-mannose)	Zea mays	GRMZM2G161233
112800	Carbohydrate metabolism	R-ZMA-2883407	R-ZMA-1119620.1	GDP-L-fucose biosynthesis I (from GDP-D-mannose)	Zea mays	GRMZM2G074850
112801	Carbohydrate metabolism	R-ZMA-2883407	R-ZMA-1119620.1	GDP-L-fucose biosynthesis I (from GDP-D-mannose)	Zea mays	GRMZM2G168274
112802	Carbohydrate metabolism	R-ZMA-2883407	R-ZMA-1119620.1	GDP-L-fucose biosynthesis I (from GDP-D-mannose)	Zea mays	GRMZM2G455306
112803	Carbohydrate metabolism	R-ZMA-2883407	R-ZMA-1119620.1	GDP-L-fucose biosynthesis I (from GDP-D-mannose)	Zea mays	GRMZM2G115124
112804	Carbohydrate metabolism	R-ZMA-2883407	R-ZMA-1119620.1	GDP-L-fucose biosynthesis I (from GDP-D-mannose)	Zea mays	GRMZM2G029856
112805	Carbohydrate metabolism	R-ZMA-2883407	R-ZMA-1119620.1	GDP-L-fucose biosynthesis I (from GDP-D-mannose)	Zea mays	GRMZM2G165357
112806	Carbohydrate metabolism	R-ZMA-2883407	R-ZMA-1119620.1	GDP-L-fucose biosynthesis I (from GDP-D-mannose)	Zea mays	GRMZM2G017678
112807	Carbohydrate metabolism	R-ZMA-2883407	R-ZMA-1119620.1	GDP-L-fucose biosynthesis I (from GDP-D-mannose)	Zea mays	GRMZM2G052357
112838	Carbohydrate metabolism	R-ZMA-2883407	R-ZMA-1119626.1	Fructan degradation	Zea mays	GRMZM2G119941
112839	Carbohydrate metabolism	R-ZMA-2883407	R-ZMA-1119626.1	Fructan degradation	Zea mays	GRMZM2G174249
112840	Carbohydrate metabolism	R-ZMA-2883407	R-ZMA-1119628.1	GDP-mannose metabolism	Zea mays	GRMZM2G165535
112841	Carbohydrate metabolism	R-ZMA-2883407	R-ZMA-1119628.1	GDP-mannose metabolism	Zea mays	GRMZM2G467069
112842	Carbohydrate metabolism	R-ZMA-2883407	R-ZMA-1119628.1	GDP-mannose metabolism	Zea mays	GRMZM2G069676
112843	Carbohydrate metabolism	R-ZMA-2883407	R-ZMA-1119628.1	GDP-mannose metabolism	Zea mays	GRMZM2G067908
112844	Carbohydrate metabolism	R-ZMA-2883407	R-ZMA-1119628.1	GDP-mannose metabolism	Zea mays	GRMZM2G046686
112845	Carbohydrate metabolism	R-ZMA-2883407	R-ZMA-1119628.1	GDP-mannose metabolism	Zea mays	GRMZM2G068913
112846	Carbohydrate metabolism	R-ZMA-2883407	R-ZMA-1119628.1	GDP-mannose metabolism	Zea mays	GRMZM2G456471
113051	Carbohydrate metabolism	R-ZMA-2883407	R-ZMA-5654894.1	UDP-D-apiose biosynthesis	Zea mays	GRMZM2G167872
113052	Carbohydrate metabolism	R-ZMA-2883407	R-ZMA-5654894.1	UDP-D-apiose biosynthesis	Zea mays	GRMZM2G063949
113054	Carbohydrate metabolism	R-ZMA-2883407	R-ZMA-5654909.1	Xylan biosynthesis	Zea mays	GRMZM2G103628
113055	Carbohydrate metabolism	R-ZMA-2883407	R-ZMA-5654909.1	Xylan biosynthesis	Zea mays	GRMZM2G012874
113056	Carbohydrate metabolism	R-ZMA-2883407	R-ZMA-5654909.1	Xylan biosynthesis	Zea mays	GRMZM2G074896
113057	Carbohydrate metabolism	R-ZMA-2883407	R-ZMA-5654909.1	Xylan biosynthesis	Zea mays	GRMZM2G068350
113058	Carbohydrate metabolism	R-ZMA-2883407	R-ZMA-5654909.1	Xylan biosynthesis	Zea mays	GRMZM2G109431
113060	Carbohydrate metabolism	R-ZMA-2883407	R-ZMA-5654909.1	Xylan biosynthesis	Zea mays	GRMZM2G150264
113062	Carbohydrate metabolism	R-ZMA-2883407	R-ZMA-5655010.1	Xylogalacturonan biosynthesis	Zea mays	GRMZM2G001938
113063	Carbohydrate metabolism	R-ZMA-2883407	R-ZMA-5655101.1	Xyloglucan biosynthesis	Zea mays	GRMZM2G104032
113064	Carbohydrate metabolism	R-ZMA-2883407	R-ZMA-5655101.1	Xyloglucan biosynthesis	Zea mays	GRMZM5G876303
113065	Carbohydrate metabolism	R-ZMA-2883407	R-ZMA-5655101.1	Xyloglucan biosynthesis	Zea mays	GRMZM2G404762
113066	Carbohydrate metabolism	R-ZMA-2883407	R-ZMA-5655101.1	Xyloglucan biosynthesis	Zea mays	GRMZM2G015654
113067	Carbohydrate metabolism	R-ZMA-2883407	R-ZMA-5655101.1	Xyloglucan biosynthesis	Zea mays	GRMZM2G333274
113068	Carbohydrate metabolism	R-ZMA-2883407	R-ZMA-5655101.1	Xyloglucan biosynthesis	Zea mays	GRMZM2G470010
113069	Carbohydrate metabolism	R-ZMA-2883407	R-ZMA-5655101.1	Xyloglucan biosynthesis	Zea mays	GRMZM2G096268
113070	Carbohydrate metabolism	R-ZMA-2883407	R-ZMA-5655101.1	Xyloglucan biosynthesis	Zea mays	GRMZM2G159208
113071	Carbohydrate metabolism	R-ZMA-2883407	R-ZMA-5655101.1	Xyloglucan biosynthesis	Zea mays	GRMZM2G159193
113072	Carbohydrate metabolism	R-ZMA-2883407	R-ZMA-5655101.1	Xyloglucan biosynthesis	Zea mays	GRMZM2G044377
113074	Carbohydrate metabolism	R-ZMA-2883407	R-ZMA-5655101.1	Xyloglucan biosynthesis	Zea mays	GRMZM2G031453
113075	Carbohydrate metabolism	R-ZMA-2883407	R-ZMA-5655101.1	Xyloglucan biosynthesis	Zea mays	GRMZM2G129302
113076	Carbohydrate metabolism	R-ZMA-2883407	R-ZMA-5655101.1	Xyloglucan biosynthesis	Zea mays	GRMZM2G383790
113077	Carbohydrate metabolism	R-ZMA-2883407	R-ZMA-5655101.1	Xyloglucan biosynthesis	Zea mays	GRMZM2G434155
113078	Carbohydrate metabolism	R-ZMA-2883407	R-ZMA-5655101.1	Xyloglucan biosynthesis	Zea mays	GRMZM2G164283
113079	Carbohydrate metabolism	R-ZMA-2883407	R-ZMA-5655101.1	Xyloglucan biosynthesis	Zea mays	GRMZM2G115762
113080	Carbohydrate metabolism	R-ZMA-2883407	R-ZMA-5655101.1	Xyloglucan biosynthesis	Zea mays	GRMZM2G137779
113081	Carbohydrate metabolism	R-ZMA-2883407	R-ZMA-5655101.1	Xyloglucan biosynthesis	Zea mays	GRMZM2G072589
113082	Carbohydrate metabolism	R-ZMA-2883407	R-ZMA-5655101.1	Xyloglucan biosynthesis	Zea mays	AC186147.3_FG008
113083	Carbohydrate metabolism	R-ZMA-2883407	R-ZMA-5655101.1	Xyloglucan biosynthesis	Zea mays	GRMZM2G471594
113084	Carbohydrate metabolism	R-ZMA-2883407	R-ZMA-5655101.1	Xyloglucan biosynthesis	Zea mays	GRMZM2G435120
113085	Carbohydrate metabolism	R-ZMA-2883407	R-ZMA-5655101.1	Xyloglucan biosynthesis	Zea mays	GRMZM2G423930
113086	Carbohydrate metabolism	R-ZMA-2883407	R-ZMA-5655101.1	Xyloglucan biosynthesis	Zea mays	GRMZM2G123355

## Sheet: Cofactor biosyntheses
Arabidopsis thaliana
Pathway_descr	Pathway_acc	V1	V2	V3	V4
5239	Cofactor biosyntheses	R-ATH-2867929	R-ATH-1119265.1	Tetrahydrofolate biosynthesis I	Arabidopsis thaliana	AT1G15130
5240	Cofactor biosyntheses	R-ATH-2867929	R-ATH-1119265.1	Tetrahydrofolate biosynthesis I	Arabidopsis thaliana	AT1G31220
5241	Cofactor biosyntheses	R-ATH-2867929	R-ATH-1119265.1	Tetrahydrofolate biosynthesis I	Arabidopsis thaliana	AT1G69190
5242	Cofactor biosyntheses	R-ATH-2867929	R-ATH-1119265.1	Tetrahydrofolate biosynthesis I	Arabidopsis thaliana	AT2G21550
5243	Cofactor biosyntheses	R-ATH-2867929	R-ATH-1119265.1	Tetrahydrofolate biosynthesis I	Arabidopsis thaliana	AT3G11750
5244	Cofactor biosyntheses	R-ATH-2867929	R-ATH-1119265.1	Tetrahydrofolate biosynthesis I	Arabidopsis thaliana	AT3G21730
5245	Cofactor biosyntheses	R-ATH-2867929	R-ATH-1119265.1	Tetrahydrofolate biosynthesis I	Arabidopsis thaliana	AT4G30000
5246	Cofactor biosyntheses	R-ATH-2867929	R-ATH-1119265.1	Tetrahydrofolate biosynthesis I	Arabidopsis thaliana	AT5G62980
5316	Cofactor biosyntheses	R-ATH-2867929	R-ATH-1119287.1	Vitamin E biosynthesis	Arabidopsis thaliana	AT1G06570
5317	Cofactor biosyntheses	R-ATH-2867929	R-ATH-1119287.1	Vitamin E biosynthesis	Arabidopsis thaliana	AT1G64970
5318	Cofactor biosyntheses	R-ATH-2867929	R-ATH-1119287.1	Vitamin E biosynthesis	Arabidopsis thaliana	AT2G18950
5319	Cofactor biosyntheses	R-ATH-2867929	R-ATH-1119287.1	Vitamin E biosynthesis	Arabidopsis thaliana	AT3G63410
5320	Cofactor biosyntheses	R-ATH-2867929	R-ATH-1119287.1	Vitamin E biosynthesis	Arabidopsis thaliana	AT4G32770
5354	Cofactor biosyntheses	R-ATH-2867929	R-ATH-1119298.1	Glutathione redox reactions II	Arabidopsis thaliana	AT3G24170
5355	Cofactor biosyntheses	R-ATH-2867929	R-ATH-1119298.1	Glutathione redox reactions II	Arabidopsis thaliana	AT3G54660
5361	Cofactor biosyntheses	R-ATH-2867929	R-ATH-1119303.1	Pyridoxamine anabolism	Arabidopsis thaliana	AT5G37850
5368	Cofactor biosyntheses	R-ATH-2867929	R-ATH-1119309.1	Aminopropanol biosynthesis	Arabidopsis thaliana	AT1G23740
5369	Cofactor biosyntheses	R-ATH-2867929	R-ATH-1119309.1	Aminopropanol biosynthesis	Arabidopsis thaliana	AT1G49670
5370	Cofactor biosyntheses	R-ATH-2867929	R-ATH-1119309.1	Aminopropanol biosynthesis	Arabidopsis thaliana	AT3G15090
5371	Cofactor biosyntheses	R-ATH-2867929	R-ATH-1119309.1	Aminopropanol biosynthesis	Arabidopsis thaliana	AT3G56460
5372	Cofactor biosyntheses	R-ATH-2867929	R-ATH-1119309.1	Aminopropanol biosynthesis	Arabidopsis thaliana	AT5G63620
5424	Cofactor biosyntheses	R-ATH-2867929	R-ATH-1119320.1	Chlorophyll cycle	Arabidopsis thaliana	AT3G51820
5473	Cofactor biosyntheses	R-ATH-2867929	R-ATH-1119342.1	Gamma-glutamyl cycle	Arabidopsis thaliana	AT4G23100
5474	Cofactor biosyntheses	R-ATH-2867929	R-ATH-1119342.1	Gamma-glutamyl cycle	Arabidopsis thaliana	AT5G27380
5475	Cofactor biosyntheses	R-ATH-2867929	R-ATH-1119342.1	Gamma-glutamyl cycle	Arabidopsis thaliana	AT5G37830
5547	Cofactor biosyntheses	R-ATH-2867929	R-ATH-1119379.1	Flavin biosynthesis	Arabidopsis thaliana	AT2G22450
5548	Cofactor biosyntheses	R-ATH-2867929	R-ATH-1119379.1	Flavin biosynthesis	Arabidopsis thaliana	AT2G44050
5549	Cofactor biosyntheses	R-ATH-2867929	R-ATH-1119379.1	Flavin biosynthesis	Arabidopsis thaliana	AT4G20960
5550	Cofactor biosyntheses	R-ATH-2867929	R-ATH-1119379.1	Flavin biosynthesis	Arabidopsis thaliana	AT4G21470
5551	Cofactor biosyntheses	R-ATH-2867929	R-ATH-1119379.1	Flavin biosynthesis	Arabidopsis thaliana	AT5G08340
5552	Cofactor biosyntheses	R-ATH-2867929	R-ATH-1119379.1	Flavin biosynthesis	Arabidopsis thaliana	AT5G23330
5553	Cofactor biosyntheses	R-ATH-2867929	R-ATH-1119379.1	Flavin biosynthesis	Arabidopsis thaliana	AT5G59750
5554	Cofactor biosyntheses	R-ATH-2867929	R-ATH-1119379.1	Flavin biosynthesis	Arabidopsis thaliana	AT5G64300
5555	Cofactor biosyntheses	R-ATH-2867929	R-ATH-1119384.1	NAD biosynthesis I (from aspartate)	Arabidopsis thaliana	AT1G55090
5556	Cofactor biosyntheses	R-ATH-2867929	R-ATH-1119384.1	NAD biosynthesis I (from aspartate)	Arabidopsis thaliana	AT2G01350
5557	Cofactor biosyntheses	R-ATH-2867929	R-ATH-1119384.1	NAD biosynthesis I (from aspartate)	Arabidopsis thaliana	AT5G14760
5558	Cofactor biosyntheses	R-ATH-2867929	R-ATH-1119384.1	NAD biosynthesis I (from aspartate)	Arabidopsis thaliana	AT5G50210
5585	Cofactor biosyntheses	R-ATH-2867929	R-ATH-1119394.1	Pantothenate and coenzyme A biosynthesis III	Arabidopsis thaliana	AT1G48605
5586	Cofactor biosyntheses	R-ATH-2867929	R-ATH-1119394.1	Pantothenate and coenzyme A biosynthesis III	Arabidopsis thaliana	AT2G17320
5587	Cofactor biosyntheses	R-ATH-2867929	R-ATH-1119394.1	Pantothenate and coenzyme A biosynthesis III	Arabidopsis thaliana	AT2G17340
5588	Cofactor biosyntheses	R-ATH-2867929	R-ATH-1119394.1	Pantothenate and coenzyme A biosynthesis III	Arabidopsis thaliana	AT3G18030
5589	Cofactor biosyntheses	R-ATH-2867929	R-ATH-1119394.1	Pantothenate and coenzyme A biosynthesis III	Arabidopsis thaliana	AT3G27190
5590	Cofactor biosyntheses	R-ATH-2867929	R-ATH-1119394.1	Pantothenate and coenzyme A biosynthesis III	Arabidopsis thaliana	AT4G35360
5591	Cofactor biosyntheses	R-ATH-2867929	R-ATH-1119394.1	Pantothenate and coenzyme A biosynthesis III	Arabidopsis thaliana	AT5G40870
5592	Cofactor biosyntheses	R-ATH-2867929	R-ATH-1119394.1	Pantothenate and coenzyme A biosynthesis III	Arabidopsis thaliana	AT5G48840
5602	Cofactor biosyntheses	R-ATH-2867929	R-ATH-1119410.1	Ascorbate biosynthesis	Arabidopsis thaliana	AT1G67070
5603	Cofactor biosyntheses	R-ATH-2867929	R-ATH-1119410.1	Ascorbate biosynthesis	Arabidopsis thaliana	AT1G70820
5604	Cofactor biosyntheses	R-ATH-2867929	R-ATH-1119410.1	Ascorbate biosynthesis	Arabidopsis thaliana	AT2G39770
5605	Cofactor biosyntheses	R-ATH-2867929	R-ATH-1119410.1	Ascorbate biosynthesis	Arabidopsis thaliana	AT2G45790
5606	Cofactor biosyntheses	R-ATH-2867929	R-ATH-1119410.1	Ascorbate biosynthesis	Arabidopsis thaliana	AT3G02570
5607	Cofactor biosyntheses	R-ATH-2867929	R-ATH-1119410.1	Ascorbate biosynthesis	Arabidopsis thaliana	AT3G55590
5608	Cofactor biosyntheses	R-ATH-2867929	R-ATH-1119410.1	Ascorbate biosynthesis	Arabidopsis thaliana	AT4G24620
5609	Cofactor biosyntheses	R-ATH-2867929	R-ATH-1119410.1	Ascorbate biosynthesis	Arabidopsis thaliana	AT4G30570
5610	Cofactor biosyntheses	R-ATH-2867929	R-ATH-1119410.1	Ascorbate biosynthesis	Arabidopsis thaliana	AT5G17530
5611	Cofactor biosyntheses	R-ATH-2867929	R-ATH-1119410.1	Ascorbate biosynthesis	Arabidopsis thaliana	AT5G42740
5612	Cofactor biosyntheses	R-ATH-2867929	R-ATH-1119412.1	Chlorophyll a biosynthesis I	Arabidopsis thaliana	AT3G51820
5705	Cofactor biosyntheses	R-ATH-2867929	R-ATH-1119437.1	Glutathione redox reactions I	Arabidopsis thaliana	AT2G25080
5706	Cofactor biosyntheses	R-ATH-2867929	R-ATH-1119437.1	Glutathione redox reactions I	Arabidopsis thaliana	AT2G31570
5707	Cofactor biosyntheses	R-ATH-2867929	R-ATH-1119437.1	Glutathione redox reactions I	Arabidopsis thaliana	AT2G48150
5708	Cofactor biosyntheses	R-ATH-2867929	R-ATH-1119437.1	Glutathione redox reactions I	Arabidopsis thaliana	AT3G24170
5709	Cofactor biosyntheses	R-ATH-2867929	R-ATH-1119437.1	Glutathione redox reactions I	Arabidopsis thaliana	AT3G54660
5710	Cofactor biosyntheses	R-ATH-2867929	R-ATH-1119437.1	Glutathione redox reactions I	Arabidopsis thaliana	AT3G63080
5711	Cofactor biosyntheses	R-ATH-2867929	R-ATH-1119437.1	Glutathione redox reactions I	Arabidopsis thaliana	AT4G11600
5712	Cofactor biosyntheses	R-ATH-2867929	R-ATH-1119437.1	Glutathione redox reactions I	Arabidopsis thaliana	AT4G31870
5783	Cofactor biosyntheses	R-ATH-2867929	R-ATH-1119457.1	Geranyldiphosphate biosynthesis	Arabidopsis thaliana	AT2G34630
5784	Cofactor biosyntheses	R-ATH-2867929	R-ATH-1119457.1	Geranyldiphosphate biosynthesis	Arabidopsis thaliana	AT4G17190
5785	Cofactor biosyntheses	R-ATH-2867929	R-ATH-1119457.1	Geranyldiphosphate biosynthesis	Arabidopsis thaliana	AT5G47770
5802	Cofactor biosyntheses	R-ATH-2867929	R-ATH-1119464.1	Methylerythritol phosphate pathway	Arabidopsis thaliana	AT1G63970
5803	Cofactor biosyntheses	R-ATH-2867929	R-ATH-1119464.1	Methylerythritol phosphate pathway	Arabidopsis thaliana	AT2G02500
5804	Cofactor biosyntheses	R-ATH-2867929	R-ATH-1119464.1	Methylerythritol phosphate pathway	Arabidopsis thaliana	AT2G26930
5805	Cofactor biosyntheses	R-ATH-2867929	R-ATH-1119464.1	Methylerythritol phosphate pathway	Arabidopsis thaliana	AT3G02780
5806	Cofactor biosyntheses	R-ATH-2867929	R-ATH-1119464.1	Methylerythritol phosphate pathway	Arabidopsis thaliana	AT3G21500
5807	Cofactor biosyntheses	R-ATH-2867929	R-ATH-1119464.1	Methylerythritol phosphate pathway	Arabidopsis thaliana	AT3G50050
5808	Cofactor biosyntheses	R-ATH-2867929	R-ATH-1119464.1	Methylerythritol phosphate pathway	Arabidopsis thaliana	AT4G15560
5809	Cofactor biosyntheses	R-ATH-2867929	R-ATH-1119464.1	Methylerythritol phosphate pathway	Arabidopsis thaliana	AT4G34350
5810	Cofactor biosyntheses	R-ATH-2867929	R-ATH-1119464.1	Methylerythritol phosphate pathway	Arabidopsis thaliana	AT5G16440
5811	Cofactor biosyntheses	R-ATH-2867929	R-ATH-1119464.1	Methylerythritol phosphate pathway	Arabidopsis thaliana	AT5G60600
5812	Cofactor biosyntheses	R-ATH-2867929	R-ATH-1119464.1	Methylerythritol phosphate pathway	Arabidopsis thaliana	AT5G62790
5850	Cofactor biosyntheses	R-ATH-2867929	R-ATH-1119483.1	Glutathione biosynthesis	Arabidopsis thaliana	AT4G23100
5851	Cofactor biosyntheses	R-ATH-2867929	R-ATH-1119483.1	Glutathione biosynthesis	Arabidopsis thaliana	AT5G27380
5852	Cofactor biosyntheses	R-ATH-2867929	R-ATH-1119484.1	Folate polyglutamylation II	Arabidopsis thaliana	AT1G78660
5853	Cofactor biosyntheses	R-ATH-2867929	R-ATH-1119484.1	Folate polyglutamylation II	Arabidopsis thaliana	AT1G78670
5854	Cofactor biosyntheses	R-ATH-2867929	R-ATH-1119484.1	Folate polyglutamylation II	Arabidopsis thaliana	AT1G78680
5855	Cofactor biosyntheses	R-ATH-2867929	R-ATH-1119484.1	Folate polyglutamylation II	Arabidopsis thaliana	AT3G55630
5856	Cofactor biosyntheses	R-ATH-2867929	R-ATH-1119484.1	Folate polyglutamylation II	Arabidopsis thaliana	AT5G05980
5931	Cofactor biosyntheses	R-ATH-2867929	R-ATH-1119496.1	Pantothenate biosynthesis I	Arabidopsis thaliana	AT1G10060
5932	Cofactor biosyntheses	R-ATH-2867929	R-ATH-1119496.1	Pantothenate biosynthesis I	Arabidopsis thaliana	AT1G10070
5933	Cofactor biosyntheses	R-ATH-2867929	R-ATH-1119496.1	Pantothenate biosynthesis I	Arabidopsis thaliana	AT1G50090
5934	Cofactor biosyntheses	R-ATH-2867929	R-ATH-1119496.1	Pantothenate biosynthesis I	Arabidopsis thaliana	AT1G50110
5935	Cofactor biosyntheses	R-ATH-2867929	R-ATH-1119496.1	Pantothenate biosynthesis I	Arabidopsis thaliana	AT2G46110
5936	Cofactor biosyntheses	R-ATH-2867929	R-ATH-1119496.1	Pantothenate biosynthesis I	Arabidopsis thaliana	AT3G19710
5937	Cofactor biosyntheses	R-ATH-2867929	R-ATH-1119496.1	Pantothenate biosynthesis I	Arabidopsis thaliana	AT3G49680
5938	Cofactor biosyntheses	R-ATH-2867929	R-ATH-1119496.1	Pantothenate biosynthesis I	Arabidopsis thaliana	AT3G61530
5939	Cofactor biosyntheses	R-ATH-2867929	R-ATH-1119496.1	Pantothenate biosynthesis I	Arabidopsis thaliana	AT5G48840
5940	Cofactor biosyntheses	R-ATH-2867929	R-ATH-1119498.1	Phylloquinone biosynthesis	Arabidopsis thaliana	AT1G60550
5941	Cofactor biosyntheses	R-ATH-2867929	R-ATH-1119498.1	Phylloquinone biosynthesis	Arabidopsis thaliana	AT3G01280
5942	Cofactor biosyntheses	R-ATH-2867929	R-ATH-1119498.1	Phylloquinone biosynthesis	Arabidopsis thaliana	AT5G15090
5999	Cofactor biosyntheses	R-ATH-2867929	R-ATH-1119523.1	Tetrahydrofolate biosynthesis II	Arabidopsis thaliana	AT1G15130
6000	Cofactor biosyntheses	R-ATH-2867929	R-ATH-1119523.1	Tetrahydrofolate biosynthesis II	Arabidopsis thaliana	AT1G50480
6001	Cofactor biosyntheses	R-ATH-2867929	R-ATH-1119523.1	Tetrahydrofolate biosynthesis II	Arabidopsis thaliana	AT1G63680
6002	Cofactor biosyntheses	R-ATH-2867929	R-ATH-1119523.1	Tetrahydrofolate biosynthesis II	Arabidopsis thaliana	AT1G69190
6003	Cofactor biosyntheses	R-ATH-2867929	R-ATH-1119523.1	Tetrahydrofolate biosynthesis II	Arabidopsis thaliana	AT2G21550
6004	Cofactor biosyntheses	R-ATH-2867929	R-ATH-1119523.1	Tetrahydrofolate biosynthesis II	Arabidopsis thaliana	AT3G11750
6005	Cofactor biosyntheses	R-ATH-2867929	R-ATH-1119523.1	Tetrahydrofolate biosynthesis II	Arabidopsis thaliana	AT3G21730
6006	Cofactor biosyntheses	R-ATH-2867929	R-ATH-1119523.1	Tetrahydrofolate biosynthesis II	Arabidopsis thaliana	AT3G55630
6007	Cofactor biosyntheses	R-ATH-2867929	R-ATH-1119523.1	Tetrahydrofolate biosynthesis II	Arabidopsis thaliana	AT4G30000
6008	Cofactor biosyntheses	R-ATH-2867929	R-ATH-1119523.1	Tetrahydrofolate biosynthesis II	Arabidopsis thaliana	AT5G05980
6009	Cofactor biosyntheses	R-ATH-2867929	R-ATH-1119523.1	Tetrahydrofolate biosynthesis II	Arabidopsis thaliana	AT5G62980
6010	Cofactor biosyntheses	R-ATH-2867929	R-ATH-1119526.1	Trans,trans-farnesyl diphosphate biosynthesis	Arabidopsis thaliana	AT1G49530
6011	Cofactor biosyntheses	R-ATH-2867929	R-ATH-1119526.1	Trans,trans-farnesyl diphosphate biosynthesis	Arabidopsis thaliana	AT2G18620
6012	Cofactor biosyntheses	R-ATH-2867929	R-ATH-1119526.1	Trans,trans-farnesyl diphosphate biosynthesis	Arabidopsis thaliana	AT2G18640
6013	Cofactor biosyntheses	R-ATH-2867929	R-ATH-1119526.1	Trans,trans-farnesyl diphosphate biosynthesis	Arabidopsis thaliana	AT2G23800
6014	Cofactor biosyntheses	R-ATH-2867929	R-ATH-1119526.1	Trans,trans-farnesyl diphosphate biosynthesis	Arabidopsis thaliana	AT2G34630
6015	Cofactor biosyntheses	R-ATH-2867929	R-ATH-1119526.1	Trans,trans-farnesyl diphosphate biosynthesis	Arabidopsis thaliana	AT3G14510
6016	Cofactor biosyntheses	R-ATH-2867929	R-ATH-1119526.1	Trans,trans-farnesyl diphosphate biosynthesis	Arabidopsis thaliana	AT3G14530
6017	Cofactor biosyntheses	R-ATH-2867929	R-ATH-1119526.1	Trans,trans-farnesyl diphosphate biosynthesis	Arabidopsis thaliana	AT3G14550
6018	Cofactor biosyntheses	R-ATH-2867929	R-ATH-1119526.1	Trans,trans-farnesyl diphosphate biosynthesis	Arabidopsis thaliana	AT3G20160
6019	Cofactor biosyntheses	R-ATH-2867929	R-ATH-1119526.1	Trans,trans-farnesyl diphosphate biosynthesis	Arabidopsis thaliana	AT3G29430
6020	Cofactor biosyntheses	R-ATH-2867929	R-ATH-1119526.1	Trans,trans-farnesyl diphosphate biosynthesis	Arabidopsis thaliana	AT3G32040
6021	Cofactor biosyntheses	R-ATH-2867929	R-ATH-1119526.1	Trans,trans-farnesyl diphosphate biosynthesis	Arabidopsis thaliana	AT4G17190
6022	Cofactor biosyntheses	R-ATH-2867929	R-ATH-1119526.1	Trans,trans-farnesyl diphosphate biosynthesis	Arabidopsis thaliana	AT4G36810
6023	Cofactor biosyntheses	R-ATH-2867929	R-ATH-1119526.1	Trans,trans-farnesyl diphosphate biosynthesis	Arabidopsis thaliana	AT4G38460
6024	Cofactor biosyntheses	R-ATH-2867929	R-ATH-1119526.1	Trans,trans-farnesyl diphosphate biosynthesis	Arabidopsis thaliana	AT5G47770
6073	Cofactor biosyntheses	R-ATH-2867929	R-ATH-1119534.1	Pyridoxal 5'-phosphate salvage pathway	Arabidopsis thaliana	AT1G51560
6074	Cofactor biosyntheses	R-ATH-2867929	R-ATH-1119534.1	Pyridoxal 5'-phosphate salvage pathway	Arabidopsis thaliana	AT2G46580
6075	Cofactor biosyntheses	R-ATH-2867929	R-ATH-1119534.1	Pyridoxal 5'-phosphate salvage pathway	Arabidopsis thaliana	AT3G21140
6076	Cofactor biosyntheses	R-ATH-2867929	R-ATH-1119534.1	Pyridoxal 5'-phosphate salvage pathway	Arabidopsis thaliana	AT5G37850
6077	Cofactor biosyntheses	R-ATH-2867929	R-ATH-1119534.1	Pyridoxal 5'-phosphate salvage pathway	Arabidopsis thaliana	AT5G49970
6100	Cofactor biosyntheses	R-ATH-2867929	R-ATH-1119544.1	Pantothenate biosynthesis II	Arabidopsis thaliana	AT1G10060
6101	Cofactor biosyntheses	R-ATH-2867929	R-ATH-1119544.1	Pantothenate biosynthesis II	Arabidopsis thaliana	AT1G10070
6102	Cofactor biosyntheses	R-ATH-2867929	R-ATH-1119544.1	Pantothenate biosynthesis II	Arabidopsis thaliana	AT1G50090
6103	Cofactor biosyntheses	R-ATH-2867929	R-ATH-1119544.1	Pantothenate biosynthesis II	Arabidopsis thaliana	AT1G50110
6104	Cofactor biosyntheses	R-ATH-2867929	R-ATH-1119544.1	Pantothenate biosynthesis II	Arabidopsis thaliana	AT2G46110
6105	Cofactor biosyntheses	R-ATH-2867929	R-ATH-1119544.1	Pantothenate biosynthesis II	Arabidopsis thaliana	AT3G19710
6106	Cofactor biosyntheses	R-ATH-2867929	R-ATH-1119544.1	Pantothenate biosynthesis II	Arabidopsis thaliana	AT3G49680
6107	Cofactor biosyntheses	R-ATH-2867929	R-ATH-1119544.1	Pantothenate biosynthesis II	Arabidopsis thaliana	AT3G61530
6108	Cofactor biosyntheses	R-ATH-2867929	R-ATH-1119544.1	Pantothenate biosynthesis II	Arabidopsis thaliana	AT5G48840
6164	Cofactor biosyntheses	R-ATH-2867929	R-ATH-1119568.1	Pantothenate biosynthesis III	Arabidopsis thaliana	AT5G48840
6213	Cofactor biosyntheses	R-ATH-2867929	R-ATH-1119594.1	Pyridoxal 5'-phosphate biosynthesis	Arabidopsis thaliana	AT1G51560
6214	Cofactor biosyntheses	R-ATH-2867929	R-ATH-1119594.1	Pyridoxal 5'-phosphate biosynthesis	Arabidopsis thaliana	AT2G46580
6215	Cofactor biosyntheses	R-ATH-2867929	R-ATH-1119594.1	Pyridoxal 5'-phosphate biosynthesis	Arabidopsis thaliana	AT3G21140
6216	Cofactor biosyntheses	R-ATH-2867929	R-ATH-1119594.1	Pyridoxal 5'-phosphate biosynthesis	Arabidopsis thaliana	AT3G21500
6217	Cofactor biosyntheses	R-ATH-2867929	R-ATH-1119594.1	Pyridoxal 5'-phosphate biosynthesis	Arabidopsis thaliana	AT4G15560
6218	Cofactor biosyntheses	R-ATH-2867929	R-ATH-1119594.1	Pyridoxal 5'-phosphate biosynthesis	Arabidopsis thaliana	AT5G49970
6246	Cofactor biosyntheses	R-ATH-2867929	R-ATH-1119605.1	Chlorophyll a biosynthesis II	Arabidopsis thaliana	AT1G74470
6250	Cofactor biosyntheses	R-ATH-2867929	R-ATH-1119610.1	Biotin biosynthesis II	Arabidopsis thaliana	AT1G08630
6251	Cofactor biosyntheses	R-ATH-2867929	R-ATH-1119610.1	Biotin biosynthesis II	Arabidopsis thaliana	AT2G38400
6252	Cofactor biosyntheses	R-ATH-2867929	R-ATH-1119610.1	Biotin biosynthesis II	Arabidopsis thaliana	AT2G43360
6253	Cofactor biosyntheses	R-ATH-2867929	R-ATH-1119610.1	Biotin biosynthesis II	Arabidopsis thaliana	AT3G04520
6254	Cofactor biosyntheses	R-ATH-2867929	R-ATH-1119610.1	Biotin biosynthesis II	Arabidopsis thaliana	AT3G08860
6255	Cofactor biosyntheses	R-ATH-2867929	R-ATH-1119610.1	Biotin biosynthesis II	Arabidopsis thaliana	AT3G22200
6256	Cofactor biosyntheses	R-ATH-2867929	R-ATH-1119610.1	Biotin biosynthesis II	Arabidopsis thaliana	AT3G48780
6257	Cofactor biosyntheses	R-ATH-2867929	R-ATH-1119610.1	Biotin biosynthesis II	Arabidopsis thaliana	AT3G48790
6258	Cofactor biosyntheses	R-ATH-2867929	R-ATH-1119610.1	Biotin biosynthesis II	Arabidopsis thaliana	AT4G36480
6259	Cofactor biosyntheses	R-ATH-2867929	R-ATH-1119610.1	Biotin biosynthesis II	Arabidopsis thaliana	AT5G23670
6260	Cofactor biosyntheses	R-ATH-2867929	R-ATH-1119610.1	Biotin biosynthesis II	Arabidopsis thaliana	AT5G46180
6261	Cofactor biosyntheses	R-ATH-2867929	R-ATH-1119610.1	Biotin biosynthesis II	Arabidopsis thaliana	AT5G57590
6272	Cofactor biosyntheses	R-ATH-2867929	R-ATH-1119617.1	Folate polyglutamylation I	Arabidopsis thaliana	AT1G22020
6273	Cofactor biosyntheses	R-ATH-2867929	R-ATH-1119617.1	Folate polyglutamylation I	Arabidopsis thaliana	AT1G36370
6274	Cofactor biosyntheses	R-ATH-2867929	R-ATH-1119617.1	Folate polyglutamylation I	Arabidopsis thaliana	AT1G50480
6275	Cofactor biosyntheses	R-ATH-2867929	R-ATH-1119617.1	Folate polyglutamylation I	Arabidopsis thaliana	AT1G63680
6276	Cofactor biosyntheses	R-ATH-2867929	R-ATH-1119617.1	Folate polyglutamylation I	Arabidopsis thaliana	AT3G48780
6277	Cofactor biosyntheses	R-ATH-2867929	R-ATH-1119617.1	Folate polyglutamylation I	Arabidopsis thaliana	AT3G48790
6278	Cofactor biosyntheses	R-ATH-2867929	R-ATH-1119617.1	Folate polyglutamylation I	Arabidopsis thaliana	AT3G55630
6279	Cofactor biosyntheses	R-ATH-2867929	R-ATH-1119617.1	Folate polyglutamylation I	Arabidopsis thaliana	AT4G13890
6280	Cofactor biosyntheses	R-ATH-2867929	R-ATH-1119617.1	Folate polyglutamylation I	Arabidopsis thaliana	AT4G13930
6281	Cofactor biosyntheses	R-ATH-2867929	R-ATH-1119617.1	Folate polyglutamylation I	Arabidopsis thaliana	AT4G37930
6282	Cofactor biosyntheses	R-ATH-2867929	R-ATH-1119617.1	Folate polyglutamylation I	Arabidopsis thaliana	AT5G05980
6283	Cofactor biosyntheses	R-ATH-2867929	R-ATH-1119617.1	Folate polyglutamylation I	Arabidopsis thaliana	AT5G23670
6346	Cofactor biosyntheses	R-ATH-2867929	R-ATH-1119629.1	Thiamine biosynthesis	Arabidopsis thaliana	AT1G22940
6347	Cofactor biosyntheses	R-ATH-2867929	R-ATH-1119629.1	Thiamine biosynthesis	Arabidopsis thaliana	AT3G21500
6348	Cofactor biosyntheses	R-ATH-2867929	R-ATH-1119629.1	Thiamine biosynthesis	Arabidopsis thaliana	AT4G15560
6379	Cofactor biosyntheses	R-ATH-2867929	R-ATH-4827054.1	Tetrapyrrole biosynthesis I	Arabidopsis thaliana	AT1G44318
6380	Cofactor biosyntheses	R-ATH-2867929	R-ATH-4827054.1	Tetrapyrrole biosynthesis I	Arabidopsis thaliana	AT1G69740
6381	Cofactor biosyntheses	R-ATH-2867929	R-ATH-4827054.1	Tetrapyrrole biosynthesis I	Arabidopsis thaliana	AT2G26540
6382	Cofactor biosyntheses	R-ATH-2867929	R-ATH-4827054.1	Tetrapyrrole biosynthesis I	Arabidopsis thaliana	AT3G48730
6383	Cofactor biosyntheses	R-ATH-2867929	R-ATH-4827054.1	Tetrapyrrole biosynthesis I	Arabidopsis thaliana	AT5G08280
6384	Cofactor biosyntheses	R-ATH-2867929	R-ATH-4827054.1	Tetrapyrrole biosynthesis I	Arabidopsis thaliana	AT5G63570
Solanum lycopersicum
Pathway_descr	Pathway_acc	V1	V2	V3	V4
93042	Cofactor biosyntheses	R-SLY-2867929	R-SLY-1119265.1	Tetrahydrofolate biosynthesis I	Solanum lycopersicum	Solyc01g109830.2
93043	Cofactor biosyntheses	R-SLY-2867929	R-SLY-1119265.1	Tetrahydrofolate biosynthesis I	Solanum lycopersicum	Solyc04g007560.2
93044	Cofactor biosyntheses	R-SLY-2867929	R-SLY-1119265.1	Tetrahydrofolate biosynthesis I	Solanum lycopersicum	Solyc05g008430.2
93045	Cofactor biosyntheses	R-SLY-2867929	R-SLY-1119265.1	Tetrahydrofolate biosynthesis I	Solanum lycopersicum	Solyc05g012090.2
93046	Cofactor biosyntheses	R-SLY-2867929	R-SLY-1119265.1	Tetrahydrofolate biosynthesis I	Solanum lycopersicum	Solyc10g079830.1
93047	Cofactor biosyntheses	R-SLY-2867929	R-SLY-1119265.1	Tetrahydrofolate biosynthesis I	Solanum lycopersicum	Solyc11g012100.1
93114	Cofactor biosyntheses	R-SLY-2867929	R-SLY-1119287.1	Vitamin E biosynthesis	Solanum lycopersicum	Solyc03g005230.2
93115	Cofactor biosyntheses	R-SLY-2867929	R-SLY-1119287.1	Vitamin E biosynthesis	Solanum lycopersicum	Solyc05g041200.2
93116	Cofactor biosyntheses	R-SLY-2867929	R-SLY-1119287.1	Vitamin E biosynthesis	Solanum lycopersicum	Solyc07g017770.2
93117	Cofactor biosyntheses	R-SLY-2867929	R-SLY-1119287.1	Vitamin E biosynthesis	Solanum lycopersicum	Solyc07g045050.2
93118	Cofactor biosyntheses	R-SLY-2867929	R-SLY-1119287.1	Vitamin E biosynthesis	Solanum lycopersicum	Solyc08g068570.2
93119	Cofactor biosyntheses	R-SLY-2867929	R-SLY-1119287.1	Vitamin E biosynthesis	Solanum lycopersicum	Solyc08g076360.2
93120	Cofactor biosyntheses	R-SLY-2867929	R-SLY-1119287.1	Vitamin E biosynthesis	Solanum lycopersicum	Solyc09g065730.2
93143	Cofactor biosyntheses	R-SLY-2867929	R-SLY-1119298.1	Glutathione redox reactions II	Solanum lycopersicum	Solyc09g065900.2
93144	Cofactor biosyntheses	R-SLY-2867929	R-SLY-1119298.1	Glutathione redox reactions II	Solanum lycopersicum	Solyc09g091840.2
93157	Cofactor biosyntheses	R-SLY-2867929	R-SLY-1119303.1	Pyridoxamine anabolism	Solanum lycopersicum	Solyc02g091340.2
93187	Cofactor biosyntheses	R-SLY-2867929	R-SLY-1119309.1	Aminopropanol biosynthesis	Solanum lycopersicum	Solyc01g108150.2
93188	Cofactor biosyntheses	R-SLY-2867929	R-SLY-1119309.1	Aminopropanol biosynthesis	Solanum lycopersicum	Solyc03g095360.2
93189	Cofactor biosyntheses	R-SLY-2867929	R-SLY-1119309.1	Aminopropanol biosynthesis	Solanum lycopersicum	Solyc05g005480.2
93190	Cofactor biosyntheses	R-SLY-2867929	R-SLY-1119309.1	Aminopropanol biosynthesis	Solanum lycopersicum	Solyc05g056540.2
93191	Cofactor biosyntheses	R-SLY-2867929	R-SLY-1119309.1	Aminopropanol biosynthesis	Solanum lycopersicum	Solyc09g059070.1
93192	Cofactor biosyntheses	R-SLY-2867929	R-SLY-1119309.1	Aminopropanol biosynthesis	Solanum lycopersicum	Solyc12g014050.1
93250	Cofactor biosyntheses	R-SLY-2867929	R-SLY-1119320.1	Chlorophyll cycle	Solanum lycopersicum	Solyc09g014760.2
93300	Cofactor biosyntheses	R-SLY-2867929	R-SLY-1119342.1	Gamma-glutamyl cycle	Solanum lycopersicum	Solyc01g098610.2
93301	Cofactor biosyntheses	R-SLY-2867929	R-SLY-1119342.1	Gamma-glutamyl cycle	Solanum lycopersicum	Solyc08g081010.2
93302	Cofactor biosyntheses	R-SLY-2867929	R-SLY-1119342.1	Gamma-glutamyl cycle	Solanum lycopersicum	Solyc09g010560.1
93375	Cofactor biosyntheses	R-SLY-2867929	R-SLY-1119379.1	Flavin biosynthesis	Solanum lycopersicum	Solyc01g094500.2
93376	Cofactor biosyntheses	R-SLY-2867929	R-SLY-1119379.1	Flavin biosynthesis	Solanum lycopersicum	Solyc01g105560.2
93377	Cofactor biosyntheses	R-SLY-2867929	R-SLY-1119379.1	Flavin biosynthesis	Solanum lycopersicum	Solyc02g079100.2
93378	Cofactor biosyntheses	R-SLY-2867929	R-SLY-1119379.1	Flavin biosynthesis	Solanum lycopersicum	Solyc04g008990.2
93379	Cofactor biosyntheses	R-SLY-2867929	R-SLY-1119379.1	Flavin biosynthesis	Solanum lycopersicum	Solyc08g015660.2
93380	Cofactor biosyntheses	R-SLY-2867929	R-SLY-1119379.1	Flavin biosynthesis	Solanum lycopersicum	Solyc11g010300.1
93381	Cofactor biosyntheses	R-SLY-2867929	R-SLY-1119379.1	Flavin biosynthesis	Solanum lycopersicum	Solyc11g073160.1
93382	Cofactor biosyntheses	R-SLY-2867929	R-SLY-1119379.1	Flavin biosynthesis	Solanum lycopersicum	Solyc12g096590.1
93383	Cofactor biosyntheses	R-SLY-2867929	R-SLY-1119384.1	NAD biosynthesis I (from aspartate)	Solanum lycopersicum	Solyc01g056580.2
93384	Cofactor biosyntheses	R-SLY-2867929	R-SLY-1119384.1	NAD biosynthesis I (from aspartate)	Solanum lycopersicum	Solyc03g112060.2
93385	Cofactor biosyntheses	R-SLY-2867929	R-SLY-1119384.1	NAD biosynthesis I (from aspartate)	Solanum lycopersicum	Solyc05g008180.2
93386	Cofactor biosyntheses	R-SLY-2867929	R-SLY-1119384.1	NAD biosynthesis I (from aspartate)	Solanum lycopersicum	Solyc12g014530.1
93413	Cofactor biosyntheses	R-SLY-2867929	R-SLY-1119394.1	Pantothenate and coenzyme A biosynthesis III	Solanum lycopersicum	Solyc06g065580.2
93414	Cofactor biosyntheses	R-SLY-2867929	R-SLY-1119394.1	Pantothenate and coenzyme A biosynthesis III	Solanum lycopersicum	Solyc08g080920.2
93415	Cofactor biosyntheses	R-SLY-2867929	R-SLY-1119394.1	Pantothenate and coenzyme A biosynthesis III	Solanum lycopersicum	Solyc09g061680.2
93416	Cofactor biosyntheses	R-SLY-2867929	R-SLY-1119394.1	Pantothenate and coenzyme A biosynthesis III	Solanum lycopersicum	Solyc10g074590.1
93417	Cofactor biosyntheses	R-SLY-2867929	R-SLY-1119394.1	Pantothenate and coenzyme A biosynthesis III	Solanum lycopersicum	Solyc12g056270.1
93430	Cofactor biosyntheses	R-SLY-2867929	R-SLY-1119410.1	Ascorbate biosynthesis	Solanum lycopersicum	Solyc02g063220.2
93431	Cofactor biosyntheses	R-SLY-2867929	R-SLY-1119410.1	Ascorbate biosynthesis	Solanum lycopersicum	Solyc02g086090.2
93432	Cofactor biosyntheses	R-SLY-2867929	R-SLY-1119410.1	Ascorbate biosynthesis	Solanum lycopersicum	Solyc03g096730.2
93433	Cofactor biosyntheses	R-SLY-2867929	R-SLY-1119410.1	Ascorbate biosynthesis	Solanum lycopersicum	Solyc04g005030.2
93434	Cofactor biosyntheses	R-SLY-2867929	R-SLY-1119410.1	Ascorbate biosynthesis	Solanum lycopersicum	Solyc04g076090.2
93435	Cofactor biosyntheses	R-SLY-2867929	R-SLY-1119410.1	Ascorbate biosynthesis	Solanum lycopersicum	Solyc05g026490.2
93436	Cofactor biosyntheses	R-SLY-2867929	R-SLY-1119410.1	Ascorbate biosynthesis	Solanum lycopersicum	Solyc05g046340.1
93437	Cofactor biosyntheses	R-SLY-2867929	R-SLY-1119410.1	Ascorbate biosynthesis	Solanum lycopersicum	Solyc05g048760.2
93438	Cofactor biosyntheses	R-SLY-2867929	R-SLY-1119410.1	Ascorbate biosynthesis	Solanum lycopersicum	Solyc06g051270.2
93439	Cofactor biosyntheses	R-SLY-2867929	R-SLY-1119410.1	Ascorbate biosynthesis	Solanum lycopersicum	Solyc06g060100.2
93440	Cofactor biosyntheses	R-SLY-2867929	R-SLY-1119410.1	Ascorbate biosynthesis	Solanum lycopersicum	Solyc08g008670.2
93441	Cofactor biosyntheses	R-SLY-2867929	R-SLY-1119410.1	Ascorbate biosynthesis	Solanum lycopersicum	Solyc09g011220.2
93442	Cofactor biosyntheses	R-SLY-2867929	R-SLY-1119410.1	Ascorbate biosynthesis	Solanum lycopersicum	Solyc12g014380.1
93443	Cofactor biosyntheses	R-SLY-2867929	R-SLY-1119412.1	Chlorophyll a biosynthesis I	Solanum lycopersicum	Solyc09g014760.2
93534	Cofactor biosyntheses	R-SLY-2867929	R-SLY-1119437.1	Glutathione redox reactions I	Solanum lycopersicum	Solyc06g073460.2
93535	Cofactor biosyntheses	R-SLY-2867929	R-SLY-1119437.1	Glutathione redox reactions I	Solanum lycopersicum	Solyc08g006720.2
93536	Cofactor biosyntheses	R-SLY-2867929	R-SLY-1119437.1	Glutathione redox reactions I	Solanum lycopersicum	Solyc08g080940.2
93537	Cofactor biosyntheses	R-SLY-2867929	R-SLY-1119437.1	Glutathione redox reactions I	Solanum lycopersicum	Solyc09g064850.2
93538	Cofactor biosyntheses	R-SLY-2867929	R-SLY-1119437.1	Glutathione redox reactions I	Solanum lycopersicum	Solyc09g065900.2
93539	Cofactor biosyntheses	R-SLY-2867929	R-SLY-1119437.1	Glutathione redox reactions I	Solanum lycopersicum	Solyc09g091840.2
93616	Cofactor biosyntheses	R-SLY-2867929	R-SLY-1119457.1	Geranyldiphosphate biosynthesis	Solanum lycopersicum	Solyc08g023470.2
93617	Cofactor biosyntheses	R-SLY-2867929	R-SLY-1119457.1	Geranyldiphosphate biosynthesis	Solanum lycopersicum	Solyc10g005810.2
93618	Cofactor biosyntheses	R-SLY-2867929	R-SLY-1119457.1	Geranyldiphosphate biosynthesis	Solanum lycopersicum	Solyc10g005840.2
93619	Cofactor biosyntheses	R-SLY-2867929	R-SLY-1119457.1	Geranyldiphosphate biosynthesis	Solanum lycopersicum	Solyc12g015860.1
93641	Cofactor biosyntheses	R-SLY-2867929	R-SLY-1119464.1	Methylerythritol phosphate pathway	Solanum lycopersicum	Solyc01g009010.2
93642	Cofactor biosyntheses	R-SLY-2867929	R-SLY-1119464.1	Methylerythritol phosphate pathway	Solanum lycopersicum	Solyc01g067890.2
93643	Cofactor biosyntheses	R-SLY-2867929	R-SLY-1119464.1	Methylerythritol phosphate pathway	Solanum lycopersicum	Solyc01g098710.2
93644	Cofactor biosyntheses	R-SLY-2867929	R-SLY-1119464.1	Methylerythritol phosphate pathway	Solanum lycopersicum	Solyc01g102820.2
93645	Cofactor biosyntheses	R-SLY-2867929	R-SLY-1119464.1	Methylerythritol phosphate pathway	Solanum lycopersicum	Solyc01g109300.2
93646	Cofactor biosyntheses	R-SLY-2867929	R-SLY-1119464.1	Methylerythritol phosphate pathway	Solanum lycopersicum	Solyc03g114340.2
93647	Cofactor biosyntheses	R-SLY-2867929	R-SLY-1119464.1	Methylerythritol phosphate pathway	Solanum lycopersicum	Solyc04g056390.2
93648	Cofactor biosyntheses	R-SLY-2867929	R-SLY-1119464.1	Methylerythritol phosphate pathway	Solanum lycopersicum	Solyc05g055760.2
93649	Cofactor biosyntheses	R-SLY-2867929	R-SLY-1119464.1	Methylerythritol phosphate pathway	Solanum lycopersicum	Solyc08g029230.2
93650	Cofactor biosyntheses	R-SLY-2867929	R-SLY-1119464.1	Methylerythritol phosphate pathway	Solanum lycopersicum	Solyc08g081570.2
93651	Cofactor biosyntheses	R-SLY-2867929	R-SLY-1119464.1	Methylerythritol phosphate pathway	Solanum lycopersicum	Solyc10g044740.1
93652	Cofactor biosyntheses	R-SLY-2867929	R-SLY-1119464.1	Methylerythritol phosphate pathway	Solanum lycopersicum	Solyc11g010850.1
93653	Cofactor biosyntheses	R-SLY-2867929	R-SLY-1119464.1	Methylerythritol phosphate pathway	Solanum lycopersicum	Solyc11g069380.1
93693	Cofactor biosyntheses	R-SLY-2867929	R-SLY-1119483.1	Glutathione biosynthesis	Solanum lycopersicum	Solyc01g098610.2
93694	Cofactor biosyntheses	R-SLY-2867929	R-SLY-1119483.1	Glutathione biosynthesis	Solanum lycopersicum	Solyc08g081010.2
93695	Cofactor biosyntheses	R-SLY-2867929	R-SLY-1119484.1	Folate polyglutamylation II	Solanum lycopersicum	Solyc05g052920.2
93696	Cofactor biosyntheses	R-SLY-2867929	R-SLY-1119484.1	Folate polyglutamylation II	Solanum lycopersicum	Solyc07g062270.2
93697	Cofactor biosyntheses	R-SLY-2867929	R-SLY-1119484.1	Folate polyglutamylation II	Solanum lycopersicum	Solyc07g062280.2
93698	Cofactor biosyntheses	R-SLY-2867929	R-SLY-1119484.1	Folate polyglutamylation II	Solanum lycopersicum	Solyc10g007410.2
93754	Cofactor biosyntheses	R-SLY-2867929	R-SLY-1119496.1	Pantothenate biosynthesis I	Solanum lycopersicum	Solyc02g091970.2
93755	Cofactor biosyntheses	R-SLY-2867929	R-SLY-1119496.1	Pantothenate biosynthesis I	Solanum lycopersicum	Solyc03g043880.2
93756	Cofactor biosyntheses	R-SLY-2867929	R-SLY-1119496.1	Pantothenate biosynthesis I	Solanum lycopersicum	Solyc04g077240.2
93757	Cofactor biosyntheses	R-SLY-2867929	R-SLY-1119496.1	Pantothenate biosynthesis I	Solanum lycopersicum	Solyc07g021630.2
93758	Cofactor biosyntheses	R-SLY-2867929	R-SLY-1119496.1	Pantothenate biosynthesis I	Solanum lycopersicum	Solyc09g007130.2
93759	Cofactor biosyntheses	R-SLY-2867929	R-SLY-1119496.1	Pantothenate biosynthesis I	Solanum lycopersicum	Solyc09g061680.2
93760	Cofactor biosyntheses	R-SLY-2867929	R-SLY-1119496.1	Pantothenate biosynthesis I	Solanum lycopersicum	Solyc12g088220.1
93761	Cofactor biosyntheses	R-SLY-2867929	R-SLY-1119498.1	Phylloquinone biosynthesis	Solanum lycopersicum	Solyc01g010760.2
93762	Cofactor biosyntheses	R-SLY-2867929	R-SLY-1119498.1	Phylloquinone biosynthesis	Solanum lycopersicum	Solyc02g067460.2
93763	Cofactor biosyntheses	R-SLY-2867929	R-SLY-1119498.1	Phylloquinone biosynthesis	Solanum lycopersicum	Solyc03g058920.2
93764	Cofactor biosyntheses	R-SLY-2867929	R-SLY-1119498.1	Phylloquinone biosynthesis	Solanum lycopersicum	Solyc05g005180.2
93815	Cofactor biosyntheses	R-SLY-2867929	R-SLY-1119523.1	Tetrahydrofolate biosynthesis II	Solanum lycopersicum	Solyc01g006280.2
93816	Cofactor biosyntheses	R-SLY-2867929	R-SLY-1119523.1	Tetrahydrofolate biosynthesis II	Solanum lycopersicum	Solyc01g109830.2
93817	Cofactor biosyntheses	R-SLY-2867929	R-SLY-1119523.1	Tetrahydrofolate biosynthesis II	Solanum lycopersicum	Solyc04g007560.2
93818	Cofactor biosyntheses	R-SLY-2867929	R-SLY-1119523.1	Tetrahydrofolate biosynthesis II	Solanum lycopersicum	Solyc05g008430.2
93819	Cofactor biosyntheses	R-SLY-2867929	R-SLY-1119523.1	Tetrahydrofolate biosynthesis II	Solanum lycopersicum	Solyc05g012090.2
93820	Cofactor biosyntheses	R-SLY-2867929	R-SLY-1119523.1	Tetrahydrofolate biosynthesis II	Solanum lycopersicum	Solyc05g052920.2
93821	Cofactor biosyntheses	R-SLY-2867929	R-SLY-1119523.1	Tetrahydrofolate biosynthesis II	Solanum lycopersicum	Solyc08g081170.2
93822	Cofactor biosyntheses	R-SLY-2867929	R-SLY-1119523.1	Tetrahydrofolate biosynthesis II	Solanum lycopersicum	Solyc10g079830.1
93823	Cofactor biosyntheses	R-SLY-2867929	R-SLY-1119526.1	Trans,trans-farnesyl diphosphate biosynthesis	Solanum lycopersicum	Solyc02g085700.1
93824	Cofactor biosyntheses	R-SLY-2867929	R-SLY-1119526.1	Trans,trans-farnesyl diphosphate biosynthesis	Solanum lycopersicum	Solyc02g085710.2
93825	Cofactor biosyntheses	R-SLY-2867929	R-SLY-1119526.1	Trans,trans-farnesyl diphosphate biosynthesis	Solanum lycopersicum	Solyc02g085720.1
93826	Cofactor biosyntheses	R-SLY-2867929	R-SLY-1119526.1	Trans,trans-farnesyl diphosphate biosynthesis	Solanum lycopersicum	Solyc04g079960.1
93827	Cofactor biosyntheses	R-SLY-2867929	R-SLY-1119526.1	Trans,trans-farnesyl diphosphate biosynthesis	Solanum lycopersicum	Solyc08g023470.2
93828	Cofactor biosyntheses	R-SLY-2867929	R-SLY-1119526.1	Trans,trans-farnesyl diphosphate biosynthesis	Solanum lycopersicum	Solyc09g008920.2
93829	Cofactor biosyntheses	R-SLY-2867929	R-SLY-1119526.1	Trans,trans-farnesyl diphosphate biosynthesis	Solanum lycopersicum	Solyc10g005810.2
93830	Cofactor biosyntheses	R-SLY-2867929	R-SLY-1119526.1	Trans,trans-farnesyl diphosphate biosynthesis	Solanum lycopersicum	Solyc10g005840.2
93831	Cofactor biosyntheses	R-SLY-2867929	R-SLY-1119526.1	Trans,trans-farnesyl diphosphate biosynthesis	Solanum lycopersicum	Solyc12g015860.1
93875	Cofactor biosyntheses	R-SLY-2867929	R-SLY-1119534.1	Pyridoxal 5'-phosphate salvage pathway	Solanum lycopersicum	Solyc02g091340.2
93876	Cofactor biosyntheses	R-SLY-2867929	R-SLY-1119534.1	Pyridoxal 5'-phosphate salvage pathway	Solanum lycopersicum	Solyc03g113770.2
93877	Cofactor biosyntheses	R-SLY-2867929	R-SLY-1119534.1	Pyridoxal 5'-phosphate salvage pathway	Solanum lycopersicum	Solyc03g113780.2
93878	Cofactor biosyntheses	R-SLY-2867929	R-SLY-1119534.1	Pyridoxal 5'-phosphate salvage pathway	Solanum lycopersicum	Solyc05g050530.2
93879	Cofactor biosyntheses	R-SLY-2867929	R-SLY-1119534.1	Pyridoxal 5'-phosphate salvage pathway	Solanum lycopersicum	Solyc06g063290.2
93904	Cofactor biosyntheses	R-SLY-2867929	R-SLY-1119544.1	Pantothenate biosynthesis II	Solanum lycopersicum	Solyc02g091970.2
93905	Cofactor biosyntheses	R-SLY-2867929	R-SLY-1119544.1	Pantothenate biosynthesis II	Solanum lycopersicum	Solyc03g043880.2
93906	Cofactor biosyntheses	R-SLY-2867929	R-SLY-1119544.1	Pantothenate biosynthesis II	Solanum lycopersicum	Solyc04g077240.2
93907	Cofactor biosyntheses	R-SLY-2867929	R-SLY-1119544.1	Pantothenate biosynthesis II	Solanum lycopersicum	Solyc07g021630.2
93908	Cofactor biosyntheses	R-SLY-2867929	R-SLY-1119544.1	Pantothenate biosynthesis II	Solanum lycopersicum	Solyc09g007130.2
93909	Cofactor biosyntheses	R-SLY-2867929	R-SLY-1119544.1	Pantothenate biosynthesis II	Solanum lycopersicum	Solyc09g061680.2
93910	Cofactor biosyntheses	R-SLY-2867929	R-SLY-1119544.1	Pantothenate biosynthesis II	Solanum lycopersicum	Solyc12g088220.1
93967	Cofactor biosyntheses	R-SLY-2867929	R-SLY-1119568.1	Pantothenate biosynthesis III	Solanum lycopersicum	Solyc09g061680.2
94022	Cofactor biosyntheses	R-SLY-2867929	R-SLY-1119594.1	Pyridoxal 5'-phosphate biosynthesis	Solanum lycopersicum	Solyc01g067890.2
94023	Cofactor biosyntheses	R-SLY-2867929	R-SLY-1119594.1	Pyridoxal 5'-phosphate biosynthesis	Solanum lycopersicum	Solyc03g113770.2
94024	Cofactor biosyntheses	R-SLY-2867929	R-SLY-1119594.1	Pyridoxal 5'-phosphate biosynthesis	Solanum lycopersicum	Solyc03g113780.2
94025	Cofactor biosyntheses	R-SLY-2867929	R-SLY-1119594.1	Pyridoxal 5'-phosphate biosynthesis	Solanum lycopersicum	Solyc05g050530.2
94026	Cofactor biosyntheses	R-SLY-2867929	R-SLY-1119594.1	Pyridoxal 5'-phosphate biosynthesis	Solanum lycopersicum	Solyc06g063290.2
94027	Cofactor biosyntheses	R-SLY-2867929	R-SLY-1119594.1	Pyridoxal 5'-phosphate biosynthesis	Solanum lycopersicum	Solyc11g010850.1
94058	Cofactor biosyntheses	R-SLY-2867929	R-SLY-1119605.1	Chlorophyll a biosynthesis II	Solanum lycopersicum	Solyc03g115980.1
94063	Cofactor biosyntheses	R-SLY-2867929	R-SLY-1119610.1	Biotin biosynthesis II	Solanum lycopersicum	Solyc03g098220.2
94064	Cofactor biosyntheses	R-SLY-2867929	R-SLY-1119610.1	Biotin biosynthesis II	Solanum lycopersicum	Solyc04g009960.2
94065	Cofactor biosyntheses	R-SLY-2867929	R-SLY-1119610.1	Biotin biosynthesis II	Solanum lycopersicum	Solyc06g030590.1
94066	Cofactor biosyntheses	R-SLY-2867929	R-SLY-1119610.1	Biotin biosynthesis II	Solanum lycopersicum	Solyc06g072320.2
94067	Cofactor biosyntheses	R-SLY-2867929	R-SLY-1119610.1	Biotin biosynthesis II	Solanum lycopersicum	Solyc06g073470.2
94068	Cofactor biosyntheses	R-SLY-2867929	R-SLY-1119610.1	Biotin biosynthesis II	Solanum lycopersicum	Solyc07g006810.2
94069	Cofactor biosyntheses	R-SLY-2867929	R-SLY-1119610.1	Biotin biosynthesis II	Solanum lycopersicum	Solyc07g043310.2
94070	Cofactor biosyntheses	R-SLY-2867929	R-SLY-1119610.1	Biotin biosynthesis II	Solanum lycopersicum	Solyc08g014610.2
94071	Cofactor biosyntheses	R-SLY-2867929	R-SLY-1119610.1	Biotin biosynthesis II	Solanum lycopersicum	Solyc08g048450.2
94072	Cofactor biosyntheses	R-SLY-2867929	R-SLY-1119610.1	Biotin biosynthesis II	Solanum lycopersicum	Solyc08g066020.1
94073	Cofactor biosyntheses	R-SLY-2867929	R-SLY-1119610.1	Biotin biosynthesis II	Solanum lycopersicum	Solyc10g076250.1
94074	Cofactor biosyntheses	R-SLY-2867929	R-SLY-1119610.1	Biotin biosynthesis II	Solanum lycopersicum	Solyc11g019950.1
94075	Cofactor biosyntheses	R-SLY-2867929	R-SLY-1119610.1	Biotin biosynthesis II	Solanum lycopersicum	Solyc12g006450.1
94076	Cofactor biosyntheses	R-SLY-2867929	R-SLY-1119610.1	Biotin biosynthesis II	Solanum lycopersicum	Solyc12g006470.1
94092	Cofactor biosyntheses	R-SLY-2867929	R-SLY-1119617.1	Folate polyglutamylation I	Solanum lycopersicum	Solyc01g006280.2
94093	Cofactor biosyntheses	R-SLY-2867929	R-SLY-1119617.1	Folate polyglutamylation I	Solanum lycopersicum	Solyc01g104000.2
94094	Cofactor biosyntheses	R-SLY-2867929	R-SLY-1119617.1	Folate polyglutamylation I	Solanum lycopersicum	Solyc02g091560.2
94095	Cofactor biosyntheses	R-SLY-2867929	R-SLY-1119617.1	Folate polyglutamylation I	Solanum lycopersicum	Solyc03g098220.2
94096	Cofactor biosyntheses	R-SLY-2867929	R-SLY-1119617.1	Folate polyglutamylation I	Solanum lycopersicum	Solyc05g052920.2
94097	Cofactor biosyntheses	R-SLY-2867929	R-SLY-1119617.1	Folate polyglutamylation I	Solanum lycopersicum	Solyc05g053810.2
94098	Cofactor biosyntheses	R-SLY-2867929	R-SLY-1119617.1	Folate polyglutamylation I	Solanum lycopersicum	Solyc06g030590.1
94099	Cofactor biosyntheses	R-SLY-2867929	R-SLY-1119617.1	Folate polyglutamylation I	Solanum lycopersicum	Solyc06g072320.2
94100	Cofactor biosyntheses	R-SLY-2867929	R-SLY-1119617.1	Folate polyglutamylation I	Solanum lycopersicum	Solyc08g081170.2
94101	Cofactor biosyntheses	R-SLY-2867929	R-SLY-1119617.1	Folate polyglutamylation I	Solanum lycopersicum	Solyc12g098490.1
94172	Cofactor biosyntheses	R-SLY-2867929	R-SLY-1119629.1	Thiamine biosynthesis	Solanum lycopersicum	Solyc01g067890.2
94173	Cofactor biosyntheses	R-SLY-2867929	R-SLY-1119629.1	Thiamine biosynthesis	Solanum lycopersicum	Solyc01g103950.2
94174	Cofactor biosyntheses	R-SLY-2867929	R-SLY-1119629.1	Thiamine biosynthesis	Solanum lycopersicum	Solyc11g010850.1
94203	Cofactor biosyntheses	R-SLY-2867929	R-SLY-4827054.1	Tetrapyrrole biosynthesis I	Solanum lycopersicum	Solyc04g009200.2
94204	Cofactor biosyntheses	R-SLY-2867929	R-SLY-4827054.1	Tetrapyrrole biosynthesis I	Solanum lycopersicum	Solyc04g079320.2
94205	Cofactor biosyntheses	R-SLY-2867929	R-SLY-4827054.1	Tetrapyrrole biosynthesis I	Solanum lycopersicum	Solyc07g066470.2
94206	Cofactor biosyntheses	R-SLY-2867929	R-SLY-4827054.1	Tetrapyrrole biosynthesis I	Solanum lycopersicum	Solyc08g069030.2
Zea mays
Pathway_descr	Pathway_acc	V1	V2	V3	V4
111639	Cofactor biosyntheses	R-ZMA-2867929	R-ZMA-1119265.1	Tetrahydrofolate biosynthesis I	Zea mays	GRMZM2G155626
111640	Cofactor biosyntheses	R-ZMA-2867929	R-ZMA-1119265.1	Tetrahydrofolate biosynthesis I	Zea mays	GRMZM2G005990
111641	Cofactor biosyntheses	R-ZMA-2867929	R-ZMA-1119265.1	Tetrahydrofolate biosynthesis I	Zea mays	GRMZM2G168855
111642	Cofactor biosyntheses	R-ZMA-2867929	R-ZMA-1119265.1	Tetrahydrofolate biosynthesis I	Zea mays	GRMZM2G095806
111643	Cofactor biosyntheses	R-ZMA-2867929	R-ZMA-1119265.1	Tetrahydrofolate biosynthesis I	Zea mays	GRMZM2G017044
111644	Cofactor biosyntheses	R-ZMA-2867929	R-ZMA-1119265.1	Tetrahydrofolate biosynthesis I	Zea mays	GRMZM2G421493
111645	Cofactor biosyntheses	R-ZMA-2867929	R-ZMA-1119265.1	Tetrahydrofolate biosynthesis I	Zea mays	GRMZM2G015588
111646	Cofactor biosyntheses	R-ZMA-2867929	R-ZMA-1119265.1	Tetrahydrofolate biosynthesis I	Zea mays	GRMZM2G095579
111647	Cofactor biosyntheses	R-ZMA-2867929	R-ZMA-1119265.1	Tetrahydrofolate biosynthesis I	Zea mays	GRMZM2G082529
111648	Cofactor biosyntheses	R-ZMA-2867929	R-ZMA-1119265.1	Tetrahydrofolate biosynthesis I	Zea mays	GRMZM2G139880
111649	Cofactor biosyntheses	R-ZMA-2867929	R-ZMA-1119265.1	Tetrahydrofolate biosynthesis I	Zea mays	GRMZM2G072608
111726	Cofactor biosyntheses	R-ZMA-2867929	R-ZMA-1119287.1	Vitamin E biosynthesis	Zea mays	GRMZM2G088396
111727	Cofactor biosyntheses	R-ZMA-2867929	R-ZMA-1119287.1	Vitamin E biosynthesis	Zea mays	GRMZM2G009785
111728	Cofactor biosyntheses	R-ZMA-2867929	R-ZMA-1119287.1	Vitamin E biosynthesis	Zea mays	GRMZM2G035213
111729	Cofactor biosyntheses	R-ZMA-2867929	R-ZMA-1119287.1	Vitamin E biosynthesis	Zea mays	GRMZM2G082998
111730	Cofactor biosyntheses	R-ZMA-2867929	R-ZMA-1119287.1	Vitamin E biosynthesis	Zea mays	GRMZM2G048472
111766	Cofactor biosyntheses	R-ZMA-2867929	R-ZMA-1119298.1	Glutathione redox reactions II	Zea mays	GRMZM5G806449
111767	Cofactor biosyntheses	R-ZMA-2867929	R-ZMA-1119298.1	Glutathione redox reactions II	Zea mays	GRMZM2G172322
111776	Cofactor biosyntheses	R-ZMA-2867929	R-ZMA-1119303.1	Pyridoxamine anabolism	Zea mays	GRMZM2G069758
111784	Cofactor biosyntheses	R-ZMA-2867929	R-ZMA-1119309.1	Aminopropanol biosynthesis	Zea mays	GRMZM2G091302
111785	Cofactor biosyntheses	R-ZMA-2867929	R-ZMA-1119309.1	Aminopropanol biosynthesis	Zea mays	GRMZM2G013781
111786	Cofactor biosyntheses	R-ZMA-2867929	R-ZMA-1119309.1	Aminopropanol biosynthesis	Zea mays	GRMZM2G147191
111787	Cofactor biosyntheses	R-ZMA-2867929	R-ZMA-1119309.1	Aminopropanol biosynthesis	Zea mays	GRMZM2G128935
111788	Cofactor biosyntheses	R-ZMA-2867929	R-ZMA-1119309.1	Aminopropanol biosynthesis	Zea mays	GRMZM2G127361
111789	Cofactor biosyntheses	R-ZMA-2867929	R-ZMA-1119309.1	Aminopropanol biosynthesis	Zea mays	GRMZM2G024303
111791	Cofactor biosyntheses	R-ZMA-2867929	R-ZMA-1119309.1	Aminopropanol biosynthesis	Zea mays	GRMZM2G126285
111792	Cofactor biosyntheses	R-ZMA-2867929	R-ZMA-1119309.1	Aminopropanol biosynthesis	Zea mays	GRMZM2G055857
111849	Cofactor biosyntheses	R-ZMA-2867929	R-ZMA-1119320.1	Chlorophyll cycle	Zea mays	GRMZM2G162672
111903	Cofactor biosyntheses	R-ZMA-2867929	R-ZMA-1119342.1	Gamma-glutamyl cycle	Zea mays	AC217814.2_FG019
111904	Cofactor biosyntheses	R-ZMA-2867929	R-ZMA-1119342.1	Gamma-glutamyl cycle	Zea mays	GRMZM2G020096
111905	Cofactor biosyntheses	R-ZMA-2867929	R-ZMA-1119342.1	Gamma-glutamyl cycle	Zea mays	GRMZM2G045090
111906	Cofactor biosyntheses	R-ZMA-2867929	R-ZMA-1119342.1	Gamma-glutamyl cycle	Zea mays	GRMZM2G111579
111996	Cofactor biosyntheses	R-ZMA-2867929	R-ZMA-1119379.1	Flavin biosynthesis	Zea mays	GRMZM2G033219
111997	Cofactor biosyntheses	R-ZMA-2867929	R-ZMA-1119379.1	Flavin biosynthesis	Zea mays	GRMZM2G336908
111998	Cofactor biosyntheses	R-ZMA-2867929	R-ZMA-1119379.1	Flavin biosynthesis	Zea mays	GRMZM2G105466
111999	Cofactor biosyntheses	R-ZMA-2867929	R-ZMA-1119379.1	Flavin biosynthesis	Zea mays	GRMZM2G103152
112000	Cofactor biosyntheses	R-ZMA-2867929	R-ZMA-1119379.1	Flavin biosynthesis	Zea mays	GRMZM2G143480
112001	Cofactor biosyntheses	R-ZMA-2867929	R-ZMA-1119379.1	Flavin biosynthesis	Zea mays	GRMZM2G320099
112002	Cofactor biosyntheses	R-ZMA-2867929	R-ZMA-1119379.1	Flavin biosynthesis	Zea mays	GRMZM2G166931
112003	Cofactor biosyntheses	R-ZMA-2867929	R-ZMA-1119379.1	Flavin biosynthesis	Zea mays	GRMZM2G027115
112004	Cofactor biosyntheses	R-ZMA-2867929	R-ZMA-1119379.1	Flavin biosynthesis	Zea mays	GRMZM2G156803
112005	Cofactor biosyntheses	R-ZMA-2867929	R-ZMA-1119384.1	NAD biosynthesis I (from aspartate)	Zea mays	GRMZM2G049588
112006	Cofactor biosyntheses	R-ZMA-2867929	R-ZMA-1119384.1	NAD biosynthesis I (from aspartate)	Zea mays	GRMZM2G139689
112007	Cofactor biosyntheses	R-ZMA-2867929	R-ZMA-1119384.1	NAD biosynthesis I (from aspartate)	Zea mays	GRMZM2G034079
112008	Cofactor biosyntheses	R-ZMA-2867929	R-ZMA-1119384.1	NAD biosynthesis I (from aspartate)	Zea mays	GRMZM2G142836
112038	Cofactor biosyntheses	R-ZMA-2867929	R-ZMA-1119394.1	Pantothenate and coenzyme A biosynthesis III	Zea mays	GRMZM5G866100
112039	Cofactor biosyntheses	R-ZMA-2867929	R-ZMA-1119394.1	Pantothenate and coenzyme A biosynthesis III	Zea mays	GRMZM2G104504
112040	Cofactor biosyntheses	R-ZMA-2867929	R-ZMA-1119394.1	Pantothenate and coenzyme A biosynthesis III	Zea mays	GRMZM2G407396
112041	Cofactor biosyntheses	R-ZMA-2867929	R-ZMA-1119394.1	Pantothenate and coenzyme A biosynthesis III	Zea mays	GRMZM2G142383
112042	Cofactor biosyntheses	R-ZMA-2867929	R-ZMA-1119394.1	Pantothenate and coenzyme A biosynthesis III	Zea mays	GRMZM5G876146
112043	Cofactor biosyntheses	R-ZMA-2867929	R-ZMA-1119394.1	Pantothenate and coenzyme A biosynthesis III	Zea mays	GRMZM2G127911
112044	Cofactor biosyntheses	R-ZMA-2867929	R-ZMA-1119394.1	Pantothenate and coenzyme A biosynthesis III	Zea mays	GRMZM2G151414
112056	Cofactor biosyntheses	R-ZMA-2867929	R-ZMA-1119410.1	Ascorbate biosynthesis	Zea mays	GRMZM2G165535
112057	Cofactor biosyntheses	R-ZMA-2867929	R-ZMA-1119410.1	Ascorbate biosynthesis	Zea mays	GRMZM2G149265
112058	Cofactor biosyntheses	R-ZMA-2867929	R-ZMA-1119410.1	Ascorbate biosynthesis	Zea mays	GRMZM2G069676
112059	Cofactor biosyntheses	R-ZMA-2867929	R-ZMA-1119410.1	Ascorbate biosynthesis	Zea mays	GRMZM2G067908
112060	Cofactor biosyntheses	R-ZMA-2867929	R-ZMA-1119410.1	Ascorbate biosynthesis	Zea mays	GRMZM2G160506
112061	Cofactor biosyntheses	R-ZMA-2867929	R-ZMA-1119410.1	Ascorbate biosynthesis	Zea mays	GRMZM2G119300
112062	Cofactor biosyntheses	R-ZMA-2867929	R-ZMA-1119410.1	Ascorbate biosynthesis	Zea mays	GRMZM2G456471
112063	Cofactor biosyntheses	R-ZMA-2867929	R-ZMA-1119412.1	Chlorophyll a biosynthesis I	Zea mays	GRMZM2G162672
112168	Cofactor biosyntheses	R-ZMA-2867929	R-ZMA-1119437.1	Glutathione redox reactions I	Zea mays	GRMZM2G144153
112169	Cofactor biosyntheses	R-ZMA-2867929	R-ZMA-1119437.1	Glutathione redox reactions I	Zea mays	GRMZM5G806449
112171	Cofactor biosyntheses	R-ZMA-2867929	R-ZMA-1119437.1	Glutathione redox reactions I	Zea mays	GRMZM2G172322
112172	Cofactor biosyntheses	R-ZMA-2867929	R-ZMA-1119437.1	Glutathione redox reactions I	Zea mays	GRMZM2G013299
112173	Cofactor biosyntheses	R-ZMA-2867929	R-ZMA-1119437.1	Glutathione redox reactions I	Zea mays	GRMZM2G012479
112174	Cofactor biosyntheses	R-ZMA-2867929	R-ZMA-1119437.1	Glutathione redox reactions I	Zea mays	GRMZM2G329144
112264	Cofactor biosyntheses	R-ZMA-2867929	R-ZMA-1119457.1	Geranyldiphosphate biosynthesis	Zea mays	GRMZM2G168681
112265	Cofactor biosyntheses	R-ZMA-2867929	R-ZMA-1119457.1	Geranyldiphosphate biosynthesis	Zea mays	GRMZM2G147721
112266	Cofactor biosyntheses	R-ZMA-2867929	R-ZMA-1119457.1	Geranyldiphosphate biosynthesis	Zea mays	GRMZM2G014508
112267	Cofactor biosyntheses	R-ZMA-2867929	R-ZMA-1119457.1	Geranyldiphosphate biosynthesis	Zea mays	GRMZM2G483889
112268	Cofactor biosyntheses	R-ZMA-2867929	R-ZMA-1119457.1	Geranyldiphosphate biosynthesis	Zea mays	GRMZM2G098569
112287	Cofactor biosyntheses	R-ZMA-2867929	R-ZMA-1119464.1	Methylerythritol phosphate pathway	Zea mays	GRMZM2G376432
112288	Cofactor biosyntheses	R-ZMA-2867929	R-ZMA-1119464.1	Methylerythritol phosphate pathway	Zea mays	GRMZM2G036290
112289	Cofactor biosyntheses	R-ZMA-2867929	R-ZMA-1119464.1	Methylerythritol phosphate pathway	Zea mays	GRMZM2G145029
112290	Cofactor biosyntheses	R-ZMA-2867929	R-ZMA-1119464.1	Methylerythritol phosphate pathway	Zea mays	GRMZM2G172032
112291	Cofactor biosyntheses	R-ZMA-2867929	R-ZMA-1119464.1	Methylerythritol phosphate pathway	Zea mays	GRMZM2G137409
112292	Cofactor biosyntheses	R-ZMA-2867929	R-ZMA-1119464.1	Methylerythritol phosphate pathway	Zea mays	AC209374.4_FG002
112293	Cofactor biosyntheses	R-ZMA-2867929	R-ZMA-1119464.1	Methylerythritol phosphate pathway	Zea mays	GRMZM2G493395
112294	Cofactor biosyntheses	R-ZMA-2867929	R-ZMA-1119464.1	Methylerythritol phosphate pathway	Zea mays	GRMZM2G108285
112295	Cofactor biosyntheses	R-ZMA-2867929	R-ZMA-1119464.1	Methylerythritol phosphate pathway	Zea mays	GRMZM2G090715
112296	Cofactor biosyntheses	R-ZMA-2867929	R-ZMA-1119464.1	Methylerythritol phosphate pathway	Zea mays	GRMZM2G027059
112297	Cofactor biosyntheses	R-ZMA-2867929	R-ZMA-1119464.1	Methylerythritol phosphate pathway	Zea mays	GRMZM2G137151
112298	Cofactor biosyntheses	R-ZMA-2867929	R-ZMA-1119464.1	Methylerythritol phosphate pathway	Zea mays	GRMZM2G133082
112299	Cofactor biosyntheses	R-ZMA-2867929	R-ZMA-1119464.1	Methylerythritol phosphate pathway	Zea mays	GRMZM2G056975
112300	Cofactor biosyntheses	R-ZMA-2867929	R-ZMA-1119464.1	Methylerythritol phosphate pathway	Zea mays	GRMZM5G856881
112301	Cofactor biosyntheses	R-ZMA-2867929	R-ZMA-1119464.1	Methylerythritol phosphate pathway	Zea mays	GRMZM5G859195
112302	Cofactor biosyntheses	R-ZMA-2867929	R-ZMA-1119464.1	Methylerythritol phosphate pathway	Zea mays	GRMZM2G118693
112368	Cofactor biosyntheses	R-ZMA-2867929	R-ZMA-1119483.1	Glutathione biosynthesis	Zea mays	AC217814.2_FG019
112369	Cofactor biosyntheses	R-ZMA-2867929	R-ZMA-1119483.1	Glutathione biosynthesis	Zea mays	GRMZM2G020096
112370	Cofactor biosyntheses	R-ZMA-2867929	R-ZMA-1119483.1	Glutathione biosynthesis	Zea mays	GRMZM2G111579
112372	Cofactor biosyntheses	R-ZMA-2867929	R-ZMA-1119484.1	Folate polyglutamylation II	Zea mays	GRMZM5G869779
112373	Cofactor biosyntheses	R-ZMA-2867929	R-ZMA-1119484.1	Folate polyglutamylation II	Zea mays	GRMZM2G393334
112438	Cofactor biosyntheses	R-ZMA-2867929	R-ZMA-1119496.1	Pantothenate biosynthesis I	Zea mays	GRMZM2G047347
112439	Cofactor biosyntheses	R-ZMA-2867929	R-ZMA-1119496.1	Pantothenate biosynthesis I	Zea mays	GRMZM2G153536
112440	Cofactor biosyntheses	R-ZMA-2867929	R-ZMA-1119496.1	Pantothenate biosynthesis I	Zea mays	GRMZM2G071208
112441	Cofactor biosyntheses	R-ZMA-2867929	R-ZMA-1119496.1	Pantothenate biosynthesis I	Zea mays	GRMZM5G876146
112442	Cofactor biosyntheses	R-ZMA-2867929	R-ZMA-1119496.1	Pantothenate biosynthesis I	Zea mays	GRMZM5G860824
112443	Cofactor biosyntheses	R-ZMA-2867929	R-ZMA-1119498.1	Phylloquinone biosynthesis	Zea mays	GRMZM2G146670
112444	Cofactor biosyntheses	R-ZMA-2867929	R-ZMA-1119498.1	Phylloquinone biosynthesis	Zea mays	GRMZM2G060156
112498	Cofactor biosyntheses	R-ZMA-2867929	R-ZMA-1119523.1	Tetrahydrofolate biosynthesis II	Zea mays	GRMZM2G005990
112499	Cofactor biosyntheses	R-ZMA-2867929	R-ZMA-1119523.1	Tetrahydrofolate biosynthesis II	Zea mays	GRMZM2G168855
112500	Cofactor biosyntheses	R-ZMA-2867929	R-ZMA-1119523.1	Tetrahydrofolate biosynthesis II	Zea mays	GRMZM5G824944
112501	Cofactor biosyntheses	R-ZMA-2867929	R-ZMA-1119523.1	Tetrahydrofolate biosynthesis II	Zea mays	GRMZM2G095806
112502	Cofactor biosyntheses	R-ZMA-2867929	R-ZMA-1119523.1	Tetrahydrofolate biosynthesis II	Zea mays	GRMZM2G017044
112503	Cofactor biosyntheses	R-ZMA-2867929	R-ZMA-1119523.1	Tetrahydrofolate biosynthesis II	Zea mays	GRMZM2G421493
112504	Cofactor biosyntheses	R-ZMA-2867929	R-ZMA-1119523.1	Tetrahydrofolate biosynthesis II	Zea mays	GRMZM2G015588
112505	Cofactor biosyntheses	R-ZMA-2867929	R-ZMA-1119523.1	Tetrahydrofolate biosynthesis II	Zea mays	GRMZM2G095579
112506	Cofactor biosyntheses	R-ZMA-2867929	R-ZMA-1119523.1	Tetrahydrofolate biosynthesis II	Zea mays	GRMZM5G869779
112507	Cofactor biosyntheses	R-ZMA-2867929	R-ZMA-1119523.1	Tetrahydrofolate biosynthesis II	Zea mays	GRMZM2G082529
112508	Cofactor biosyntheses	R-ZMA-2867929	R-ZMA-1119523.1	Tetrahydrofolate biosynthesis II	Zea mays	GRMZM2G009070
112509	Cofactor biosyntheses	R-ZMA-2867929	R-ZMA-1119523.1	Tetrahydrofolate biosynthesis II	Zea mays	GRMZM2G393334
112510	Cofactor biosyntheses	R-ZMA-2867929	R-ZMA-1119523.1	Tetrahydrofolate biosynthesis II	Zea mays	GRMZM2G139880
112511	Cofactor biosyntheses	R-ZMA-2867929	R-ZMA-1119523.1	Tetrahydrofolate biosynthesis II	Zea mays	GRMZM2G072608
112512	Cofactor biosyntheses	R-ZMA-2867929	R-ZMA-1119526.1	Trans,trans-farnesyl diphosphate biosynthesis	Zea mays	AC194970.5_FG001
112513	Cofactor biosyntheses	R-ZMA-2867929	R-ZMA-1119526.1	Trans,trans-farnesyl diphosphate biosynthesis	Zea mays	GRMZM2G168681
112514	Cofactor biosyntheses	R-ZMA-2867929	R-ZMA-1119526.1	Trans,trans-farnesyl diphosphate biosynthesis	Zea mays	GRMZM2G147721
112515	Cofactor biosyntheses	R-ZMA-2867929	R-ZMA-1119526.1	Trans,trans-farnesyl diphosphate biosynthesis	Zea mays	GRMZM2G014508
112516	Cofactor biosyntheses	R-ZMA-2867929	R-ZMA-1119526.1	Trans,trans-farnesyl diphosphate biosynthesis	Zea mays	GRMZM2G483889
112517	Cofactor biosyntheses	R-ZMA-2867929	R-ZMA-1119526.1	Trans,trans-farnesyl diphosphate biosynthesis	Zea mays	GRMZM2G005909
112518	Cofactor biosyntheses	R-ZMA-2867929	R-ZMA-1119526.1	Trans,trans-farnesyl diphosphate biosynthesis	Zea mays	GRMZM2G102550
112519	Cofactor biosyntheses	R-ZMA-2867929	R-ZMA-1119526.1	Trans,trans-farnesyl diphosphate biosynthesis	Zea mays	GRMZM2G098569
112520	Cofactor biosyntheses	R-ZMA-2867929	R-ZMA-1119526.1	Trans,trans-farnesyl diphosphate biosynthesis	Zea mays	GRMZM2G004131
112573	Cofactor biosyntheses	R-ZMA-2867929	R-ZMA-1119534.1	Pyridoxal 5'-phosphate salvage pathway	Zea mays	GRMZM2G031850
112574	Cofactor biosyntheses	R-ZMA-2867929	R-ZMA-1119534.1	Pyridoxal 5'-phosphate salvage pathway	Zea mays	GRMZM2G126218
112575	Cofactor biosyntheses	R-ZMA-2867929	R-ZMA-1119534.1	Pyridoxal 5'-phosphate salvage pathway	Zea mays	GRMZM2G061988
112576	Cofactor biosyntheses	R-ZMA-2867929	R-ZMA-1119534.1	Pyridoxal 5'-phosphate salvage pathway	Zea mays	GRMZM2G069758
112601	Cofactor biosyntheses	R-ZMA-2867929	R-ZMA-1119544.1	Pantothenate biosynthesis II	Zea mays	GRMZM2G047347
112602	Cofactor biosyntheses	R-ZMA-2867929	R-ZMA-1119544.1	Pantothenate biosynthesis II	Zea mays	GRMZM2G153536
112603	Cofactor biosyntheses	R-ZMA-2867929	R-ZMA-1119544.1	Pantothenate biosynthesis II	Zea mays	GRMZM2G071208
112604	Cofactor biosyntheses	R-ZMA-2867929	R-ZMA-1119544.1	Pantothenate biosynthesis II	Zea mays	GRMZM5G876146
112605	Cofactor biosyntheses	R-ZMA-2867929	R-ZMA-1119544.1	Pantothenate biosynthesis II	Zea mays	GRMZM5G860824
112656	Cofactor biosyntheses	R-ZMA-2867929	R-ZMA-1119568.1	Pantothenate biosynthesis III	Zea mays	GRMZM5G876146
112705	Cofactor biosyntheses	R-ZMA-2867929	R-ZMA-1119594.1	Pyridoxal 5'-phosphate biosynthesis	Zea mays	GRMZM2G031850
112706	Cofactor biosyntheses	R-ZMA-2867929	R-ZMA-1119594.1	Pyridoxal 5'-phosphate biosynthesis	Zea mays	GRMZM2G493395
112707	Cofactor biosyntheses	R-ZMA-2867929	R-ZMA-1119594.1	Pyridoxal 5'-phosphate biosynthesis	Zea mays	GRMZM2G126218
112708	Cofactor biosyntheses	R-ZMA-2867929	R-ZMA-1119594.1	Pyridoxal 5'-phosphate biosynthesis	Zea mays	GRMZM2G061988
112709	Cofactor biosyntheses	R-ZMA-2867929	R-ZMA-1119594.1	Pyridoxal 5'-phosphate biosynthesis	Zea mays	GRMZM2G137151
112738	Cofactor biosyntheses	R-ZMA-2867929	R-ZMA-1119605.1	Chlorophyll a biosynthesis II	Zea mays	GRMZM2G105644
112743	Cofactor biosyntheses	R-ZMA-2867929	R-ZMA-1119610.1	Biotin biosynthesis II	Zea mays	GRMZM2G147256
112744	Cofactor biosyntheses	R-ZMA-2867929	R-ZMA-1119610.1	Biotin biosynthesis II	Zea mays	GRMZM2G147268
112745	Cofactor biosyntheses	R-ZMA-2867929	R-ZMA-1119610.1	Biotin biosynthesis II	Zea mays	GRMZM2G165613
112746	Cofactor biosyntheses	R-ZMA-2867929	R-ZMA-1119610.1	Biotin biosynthesis II	Zea mays	GRMZM2G152888
112747	Cofactor biosyntheses	R-ZMA-2867929	R-ZMA-1119610.1	Biotin biosynthesis II	Zea mays	GRMZM2G010202
112748	Cofactor biosyntheses	R-ZMA-2867929	R-ZMA-1119610.1	Biotin biosynthesis II	Zea mays	GRMZM2G102156
112749	Cofactor biosyntheses	R-ZMA-2867929	R-ZMA-1119610.1	Biotin biosynthesis II	Zea mays	GRMZM2G043887
112750	Cofactor biosyntheses	R-ZMA-2867929	R-ZMA-1119610.1	Biotin biosynthesis II	Zea mays	GRMZM2G087275
112751	Cofactor biosyntheses	R-ZMA-2867929	R-ZMA-1119610.1	Biotin biosynthesis II	Zea mays	GRMZM2G030571
112752	Cofactor biosyntheses	R-ZMA-2867929	R-ZMA-1119610.1	Biotin biosynthesis II	Zea mays	GRMZM2G452523
112753	Cofactor biosyntheses	R-ZMA-2867929	R-ZMA-1119610.1	Biotin biosynthesis II	Zea mays	GRMZM2G080828
112754	Cofactor biosyntheses	R-ZMA-2867929	R-ZMA-1119610.1	Biotin biosynthesis II	Zea mays	GRMZM2G144985
112755	Cofactor biosyntheses	R-ZMA-2867929	R-ZMA-1119610.1	Biotin biosynthesis II	Zea mays	GRMZM2G030862
112756	Cofactor biosyntheses	R-ZMA-2867929	R-ZMA-1119610.1	Biotin biosynthesis II	Zea mays	GRMZM2G142030
112757	Cofactor biosyntheses	R-ZMA-2867929	R-ZMA-1119610.1	Biotin biosynthesis II	Zea mays	GRMZM2G093900
112758	Cofactor biosyntheses	R-ZMA-2867929	R-ZMA-1119610.1	Biotin biosynthesis II	Zea mays	GRMZM2G095400
112777	Cofactor biosyntheses	R-ZMA-2867929	R-ZMA-1119617.1	Folate polyglutamylation I	Zea mays	GRMZM2G010202
112778	Cofactor biosyntheses	R-ZMA-2867929	R-ZMA-1119617.1	Folate polyglutamylation I	Zea mays	GRMZM2G171116
112779	Cofactor biosyntheses	R-ZMA-2867929	R-ZMA-1119617.1	Folate polyglutamylation I	Zea mays	GRMZM5G824944
112780	Cofactor biosyntheses	R-ZMA-2867929	R-ZMA-1119617.1	Folate polyglutamylation I	Zea mays	GRMZM2G039238
112781	Cofactor biosyntheses	R-ZMA-2867929	R-ZMA-1119617.1	Folate polyglutamylation I	Zea mays	GRMZM5G869779
112782	Cofactor biosyntheses	R-ZMA-2867929	R-ZMA-1119617.1	Folate polyglutamylation I	Zea mays	GRMZM2G452630
112783	Cofactor biosyntheses	R-ZMA-2867929	R-ZMA-1119617.1	Folate polyglutamylation I	Zea mays	GRMZM2G009070
112784	Cofactor biosyntheses	R-ZMA-2867929	R-ZMA-1119617.1	Folate polyglutamylation I	Zea mays	GRMZM2G393334
112785	Cofactor biosyntheses	R-ZMA-2867929	R-ZMA-1119617.1	Folate polyglutamylation I	Zea mays	GRMZM2G078143
112847	Cofactor biosyntheses	R-ZMA-2867929	R-ZMA-1119629.1	Thiamine biosynthesis	Zea mays	GRMZM2G493395
112849	Cofactor biosyntheses	R-ZMA-2867929	R-ZMA-1119629.1	Thiamine biosynthesis	Zea mays	GRMZM2G137151
112850	Cofactor biosyntheses	R-ZMA-2867929	R-ZMA-1119629.1	Thiamine biosynthesis	Zea mays	GRMZM2G401934
112889	Cofactor biosyntheses	R-ZMA-2867929	R-ZMA-4827054.1	Tetrapyrrole biosynthesis I	Zea mays	GRMZM2G026117
112890	Cofactor biosyntheses	R-ZMA-2867929	R-ZMA-4827054.1	Tetrapyrrole biosynthesis I	Zea mays	AC209626.2_FG013
112891	Cofactor biosyntheses	R-ZMA-2867929	R-ZMA-4827054.1	Tetrapyrrole biosynthesis I	Zea mays	GRMZM2G116258
112892	Cofactor biosyntheses	R-ZMA-2867929	R-ZMA-4827054.1	Tetrapyrrole biosynthesis I	Zea mays	GRMZM2G041159

## Sheet: Ethylene biosynthesis and signaling
Arabidopsis thaliana
Pathway_descr	Pathway_acc	V1	V2	V3	V4
5454	Ethylene biosynthesis and signaling	R-ATH-5225808	R-ATH-1119334.1	Ethylene biosynthesis from methionine	Arabidopsis thaliana	AT1G01480
5455	Ethylene biosynthesis and signaling	R-ATH-5225808	R-ATH-1119334.1	Ethylene biosynthesis from methionine	Arabidopsis thaliana	AT1G02500
5456	Ethylene biosynthesis and signaling	R-ATH-5225808	R-ATH-1119334.1	Ethylene biosynthesis from methionine	Arabidopsis thaliana	AT1G05010
5457	Ethylene biosynthesis and signaling	R-ATH-5225808	R-ATH-1119334.1	Ethylene biosynthesis from methionine	Arabidopsis thaliana	AT1G12010
5458	Ethylene biosynthesis and signaling	R-ATH-5225808	R-ATH-1119334.1	Ethylene biosynthesis from methionine	Arabidopsis thaliana	AT1G62380
5459	Ethylene biosynthesis and signaling	R-ATH-5225808	R-ATH-1119334.1	Ethylene biosynthesis from methionine	Arabidopsis thaliana	AT2G22810
5460	Ethylene biosynthesis and signaling	R-ATH-5225808	R-ATH-1119334.1	Ethylene biosynthesis from methionine	Arabidopsis thaliana	AT3G49700
5461	Ethylene biosynthesis and signaling	R-ATH-5225808	R-ATH-1119334.1	Ethylene biosynthesis from methionine	Arabidopsis thaliana	AT3G61510
5462	Ethylene biosynthesis and signaling	R-ATH-5225808	R-ATH-1119334.1	Ethylene biosynthesis from methionine	Arabidopsis thaliana	AT4G01850
5463	Ethylene biosynthesis and signaling	R-ATH-5225808	R-ATH-1119334.1	Ethylene biosynthesis from methionine	Arabidopsis thaliana	AT4G08040
5464	Ethylene biosynthesis and signaling	R-ATH-5225808	R-ATH-1119334.1	Ethylene biosynthesis from methionine	Arabidopsis thaliana	AT4G11280
5465	Ethylene biosynthesis and signaling	R-ATH-5225808	R-ATH-1119334.1	Ethylene biosynthesis from methionine	Arabidopsis thaliana	AT4G26200
5466	Ethylene biosynthesis and signaling	R-ATH-5225808	R-ATH-1119334.1	Ethylene biosynthesis from methionine	Arabidopsis thaliana	AT4G37770
5467	Ethylene biosynthesis and signaling	R-ATH-5225808	R-ATH-1119334.1	Ethylene biosynthesis from methionine	Arabidopsis thaliana	AT5G65800
6385	Ethylene biosynthesis and signaling	R-ATH-5225808	R-ATH-5225756.1	Ethylene mediated signaling	Arabidopsis thaliana	AT1G04310
6386	Ethylene biosynthesis and signaling	R-ATH-5225808	R-ATH-5225756.1	Ethylene mediated signaling	Arabidopsis thaliana	AT2G25490
6387	Ethylene biosynthesis and signaling	R-ATH-5225808	R-ATH-5225756.1	Ethylene mediated signaling	Arabidopsis thaliana	AT2G26070
6388	Ethylene biosynthesis and signaling	R-ATH-5225808	R-ATH-5225756.1	Ethylene mediated signaling	Arabidopsis thaliana	AT2G40940
6389	Ethylene biosynthesis and signaling	R-ATH-5225808	R-ATH-5225756.1	Ethylene mediated signaling	Arabidopsis thaliana	AT3G04580
6390	Ethylene biosynthesis and signaling	R-ATH-5225808	R-ATH-5225756.1	Ethylene mediated signaling	Arabidopsis thaliana	AT3G23150
6391	Ethylene biosynthesis and signaling	R-ATH-5225808	R-ATH-5225756.1	Ethylene mediated signaling	Arabidopsis thaliana	AT4G17500
6392	Ethylene biosynthesis and signaling	R-ATH-5225808	R-ATH-5225756.1	Ethylene mediated signaling	Arabidopsis thaliana	AT5G03280
6393	Ethylene biosynthesis and signaling	R-ATH-5225808	R-ATH-5225756.1	Ethylene mediated signaling	Arabidopsis thaliana	AT5G03730
6394	Ethylene biosynthesis and signaling	R-ATH-5225808	R-ATH-5225756.1	Ethylene mediated signaling	Arabidopsis thaliana	AT5G25350
6395	Ethylene biosynthesis and signaling	R-ATH-5225808	R-ATH-5225756.1	Ethylene mediated signaling	Arabidopsis thaliana	AT5G44790
6396	Ethylene biosynthesis and signaling	R-ATH-5225808	R-ATH-5225756.1	Ethylene mediated signaling	Arabidopsis thaliana	AT5G47220
Solanum lycopersicum
Pathway_descr	Pathway_acc	V1	V2	V3	V4
93278	Ethylene biosynthesis and signaling	R-SLY-5225808	R-SLY-1119334.1	Ethylene biosynthesis from methionine	Solanum lycopersicum	Solyc01g095080.2
93279	Ethylene biosynthesis and signaling	R-SLY-5225808	R-SLY-1119334.1	Ethylene biosynthesis from methionine	Solanum lycopersicum	Solyc02g036350.2
93280	Ethylene biosynthesis and signaling	R-SLY-5225808	R-SLY-1119334.1	Ethylene biosynthesis from methionine	Solanum lycopersicum	Solyc02g063540.1
93281	Ethylene biosynthesis and signaling	R-SLY-5225808	R-SLY-1119334.1	Ethylene biosynthesis from methionine	Solanum lycopersicum	Solyc02g081190.2
93282	Ethylene biosynthesis and signaling	R-SLY-5225808	R-SLY-1119334.1	Ethylene biosynthesis from methionine	Solanum lycopersicum	Solyc02g091990.2
93283	Ethylene biosynthesis and signaling	R-SLY-5225808	R-SLY-1119334.1	Ethylene biosynthesis from methionine	Solanum lycopersicum	Solyc03g043890.2
93284	Ethylene biosynthesis and signaling	R-SLY-5225808	R-SLY-1119334.1	Ethylene biosynthesis from methionine	Solanum lycopersicum	Solyc04g077410.2
93285	Ethylene biosynthesis and signaling	R-SLY-5225808	R-SLY-1119334.1	Ethylene biosynthesis from methionine	Solanum lycopersicum	Solyc05g050010.2
93286	Ethylene biosynthesis and signaling	R-SLY-5225808	R-SLY-1119334.1	Ethylene biosynthesis from methionine	Solanum lycopersicum	Solyc07g026900.1
93287	Ethylene biosynthesis and signaling	R-SLY-5225808	R-SLY-1119334.1	Ethylene biosynthesis from methionine	Solanum lycopersicum	Solyc07g049530.2
93288	Ethylene biosynthesis and signaling	R-SLY-5225808	R-SLY-1119334.1	Ethylene biosynthesis from methionine	Solanum lycopersicum	Solyc07g049550.2
93289	Ethylene biosynthesis and signaling	R-SLY-5225808	R-SLY-1119334.1	Ethylene biosynthesis from methionine	Solanum lycopersicum	Solyc08g008100.2
93290	Ethylene biosynthesis and signaling	R-SLY-5225808	R-SLY-1119334.1	Ethylene biosynthesis from methionine	Solanum lycopersicum	Solyc08g081540.2
93291	Ethylene biosynthesis and signaling	R-SLY-5225808	R-SLY-1119334.1	Ethylene biosynthesis from methionine	Solanum lycopersicum	Solyc08g081550.2
93292	Ethylene biosynthesis and signaling	R-SLY-5225808	R-SLY-1119334.1	Ethylene biosynthesis from methionine	Solanum lycopersicum	Solyc12g005940.1
93293	Ethylene biosynthesis and signaling	R-SLY-5225808	R-SLY-1119334.1	Ethylene biosynthesis from methionine	Solanum lycopersicum	Solyc12g008740.1
93294	Ethylene biosynthesis and signaling	R-SLY-5225808	R-SLY-1119334.1	Ethylene biosynthesis from methionine	Solanum lycopersicum	Solyc12g056180.1
94207	Ethylene biosynthesis and signaling	R-SLY-5225808	R-SLY-5225756.1	Ethylene mediated signaling	Solanum lycopersicum	Solyc01g104340.1
94208	Ethylene biosynthesis and signaling	R-SLY-5225808	R-SLY-5225756.1	Ethylene mediated signaling	Solanum lycopersicum	Solyc02g068490.2
94209	Ethylene biosynthesis and signaling	R-SLY-5225808	R-SLY-5225756.1	Ethylene mediated signaling	Solanum lycopersicum	Solyc03g093610.1
94210	Ethylene biosynthesis and signaling	R-SLY-5225808	R-SLY-5225756.1	Ethylene mediated signaling	Solanum lycopersicum	Solyc05g052050.1
94211	Ethylene biosynthesis and signaling	R-SLY-5225808	R-SLY-5225756.1	Ethylene mediated signaling	Solanum lycopersicum	Solyc05g055070.2
94212	Ethylene biosynthesis and signaling	R-SLY-5225808	R-SLY-5225756.1	Ethylene mediated signaling	Solanum lycopersicum	Solyc06g049010.1
94213	Ethylene biosynthesis and signaling	R-SLY-5225808	R-SLY-5225756.1	Ethylene mediated signaling	Solanum lycopersicum	Solyc06g053710.2
94214	Ethylene biosynthesis and signaling	R-SLY-5225808	R-SLY-5225756.1	Ethylene mediated signaling	Solanum lycopersicum	Solyc07g008250.2
94215	Ethylene biosynthesis and signaling	R-SLY-5225808	R-SLY-5225756.1	Ethylene mediated signaling	Solanum lycopersicum	Solyc08g060810.2
94216	Ethylene biosynthesis and signaling	R-SLY-5225808	R-SLY-5225756.1	Ethylene mediated signaling	Solanum lycopersicum	Solyc08g065320.2
94217	Ethylene biosynthesis and signaling	R-SLY-5225808	R-SLY-5225756.1	Ethylene mediated signaling	Solanum lycopersicum	Solyc08g078180.1
94218	Ethylene biosynthesis and signaling	R-SLY-5225808	R-SLY-5225756.1	Ethylene mediated signaling	Solanum lycopersicum	Solyc09g007870.2
94219	Ethylene biosynthesis and signaling	R-SLY-5225808	R-SLY-5225756.1	Ethylene mediated signaling	Solanum lycopersicum	Solyc09g009090.2
94220	Ethylene biosynthesis and signaling	R-SLY-5225808	R-SLY-5225756.1	Ethylene mediated signaling	Solanum lycopersicum	Solyc09g075440.2
94221	Ethylene biosynthesis and signaling	R-SLY-5225808	R-SLY-5225756.1	Ethylene mediated signaling	Solanum lycopersicum	Solyc09g089610.2
94222	Ethylene biosynthesis and signaling	R-SLY-5225808	R-SLY-5225756.1	Ethylene mediated signaling	Solanum lycopersicum	Solyc10g083610.1
94223	Ethylene biosynthesis and signaling	R-SLY-5225808	R-SLY-5225756.1	Ethylene mediated signaling	Solanum lycopersicum	Solyc10g085570.1
94224	Ethylene biosynthesis and signaling	R-SLY-5225808	R-SLY-5225756.1	Ethylene mediated signaling	Solanum lycopersicum	Solyc11g006180.1
94225	Ethylene biosynthesis and signaling	R-SLY-5225808	R-SLY-5225756.1	Ethylene mediated signaling	Solanum lycopersicum	Solyc12g009560.1
Zea mays
Pathway_descr	Pathway_acc	V1	V2	V3	V4
111888	Ethylene biosynthesis and signaling	R-ZMA-5225808	R-ZMA-1119334.1	Ethylene biosynthesis from methionine	Zea mays	GRMZM2G164405
111889	Ethylene biosynthesis and signaling	R-ZMA-5225808	R-ZMA-1119334.1	Ethylene biosynthesis from methionine	Zea mays	GRMZM2G054123
111890	Ethylene biosynthesis and signaling	R-ZMA-5225808	R-ZMA-1119334.1	Ethylene biosynthesis from methionine	Zea mays	GRMZM2G117198
111891	Ethylene biosynthesis and signaling	R-ZMA-5225808	R-ZMA-1119334.1	Ethylene biosynthesis from methionine	Zea mays	GRMZM2G007249
111892	Ethylene biosynthesis and signaling	R-ZMA-5225808	R-ZMA-1119334.1	Ethylene biosynthesis from methionine	Zea mays	GRMZM2G061135
111893	Ethylene biosynthesis and signaling	R-ZMA-5225808	R-ZMA-1119334.1	Ethylene biosynthesis from methionine	Zea mays	GRMZM5G894619
111894	Ethylene biosynthesis and signaling	R-ZMA-5225808	R-ZMA-1119334.1	Ethylene biosynthesis from methionine	Zea mays	GRMZM2G054361
111895	Ethylene biosynthesis and signaling	R-ZMA-5225808	R-ZMA-1119334.1	Ethylene biosynthesis from methionine	Zea mays	GRMZM2G163015
111896	Ethylene biosynthesis and signaling	R-ZMA-5225808	R-ZMA-1119334.1	Ethylene biosynthesis from methionine	Zea mays	AC199526.5_FG002
112893	Ethylene biosynthesis and signaling	R-ZMA-5225808	R-ZMA-5225756.1	Ethylene mediated signaling	Zea mays	GRMZM2G055180
112894	Ethylene biosynthesis and signaling	R-ZMA-5225808	R-ZMA-5225756.1	Ethylene mediated signaling	Zea mays	GRMZM2G089010
112896	Ethylene biosynthesis and signaling	R-ZMA-5225808	R-ZMA-5225756.1	Ethylene mediated signaling	Zea mays	GRMZM2G003558
112897	Ethylene biosynthesis and signaling	R-ZMA-5225808	R-ZMA-5225756.1	Ethylene mediated signaling	Zea mays	GRMZM5G832994
112898	Ethylene biosynthesis and signaling	R-ZMA-5225808	R-ZMA-5225756.1	Ethylene mediated signaling	Zea mays	GRMZM2G102601
112899	Ethylene biosynthesis and signaling	R-ZMA-5225808	R-ZMA-5225756.1	Ethylene mediated signaling	Zea mays	GRMZM2G069649
112900	Ethylene biosynthesis and signaling	R-ZMA-5225808	R-ZMA-5225756.1	Ethylene mediated signaling	Zea mays	GRMZM2G059671
112901	Ethylene biosynthesis and signaling	R-ZMA-5225808	R-ZMA-5225756.1	Ethylene mediated signaling	Zea mays	GRMZM2G151811
112902	Ethylene biosynthesis and signaling	R-ZMA-5225808	R-ZMA-5225756.1	Ethylene mediated signaling	Zea mays	GRMZM2G420801
112903	Ethylene biosynthesis and signaling	R-ZMA-5225808	R-ZMA-5225756.1	Ethylene mediated signaling	Zea mays	GRMZM2G080516
112904	Ethylene biosynthesis and signaling	R-ZMA-5225808	R-ZMA-5225756.1	Ethylene mediated signaling	Zea mays	GRMZM2G033570
112905	Ethylene biosynthesis and signaling	R-ZMA-5225808	R-ZMA-5225756.1	Ethylene mediated signaling	Zea mays	GRMZM2G073668
112906	Ethylene biosynthesis and signaling	R-ZMA-5225808	R-ZMA-5225756.1	Ethylene mediated signaling	Zea mays	AC194965.4_FG001
112907	Ethylene biosynthesis and signaling	R-ZMA-5225808	R-ZMA-5225756.1	Ethylene mediated signaling	Zea mays	GRMZM2G068217
112908	Ethylene biosynthesis and signaling	R-ZMA-5225808	R-ZMA-5225756.1	Ethylene mediated signaling	Zea mays	GRMZM2G077293
112909	Ethylene biosynthesis and signaling	R-ZMA-5225808	R-ZMA-5225756.1	Ethylene mediated signaling	Zea mays	GRMZM2G404702
112910	Ethylene biosynthesis and signaling	R-ZMA-5225808	R-ZMA-5225756.1	Ethylene mediated signaling	Zea mays	GRMZM2G317584
112911	Ethylene biosynthesis and signaling	R-ZMA-5225808	R-ZMA-5225756.1	Ethylene mediated signaling	Zea mays	GRMZM2G075368
112912	Ethylene biosynthesis and signaling	R-ZMA-5225808	R-ZMA-5225756.1	Ethylene mediated signaling	Zea mays	GRMZM2G481452
112913	Ethylene biosynthesis and signaling	R-ZMA-5225808	R-ZMA-5225756.1	Ethylene mediated signaling	Zea mays	GRMZM2G010152

## Sheet: Fatty acid and lipid metabolism
Arabidopsis thaliana
Pathway_descr	Pathway_acc	V1	V2	V3	V4
5216	Fatty acid and lipid metabolism	R-ATH-3906998	R-ATH-1119260.1	Cardiolipin biosynthesis	Arabidopsis thaliana	AT1G62430
5217	Fatty acid and lipid metabolism	R-ATH-3906998	R-ATH-1119260.1	Cardiolipin biosynthesis	Arabidopsis thaliana	AT2G39290
5218	Fatty acid and lipid metabolism	R-ATH-3906998	R-ATH-1119260.1	Cardiolipin biosynthesis	Arabidopsis thaliana	AT3G55030
5219	Fatty acid and lipid metabolism	R-ATH-3906998	R-ATH-1119260.1	Cardiolipin biosynthesis	Arabidopsis thaliana	AT3G58830
5220	Fatty acid and lipid metabolism	R-ATH-3906998	R-ATH-1119260.1	Cardiolipin biosynthesis	Arabidopsis thaliana	AT4G04870
5221	Fatty acid and lipid metabolism	R-ATH-3906998	R-ATH-1119260.1	Cardiolipin biosynthesis	Arabidopsis thaliana	AT4G22340
5222	Fatty acid and lipid metabolism	R-ATH-3906998	R-ATH-1119260.1	Cardiolipin biosynthesis	Arabidopsis thaliana	AT4G26770
5223	Fatty acid and lipid metabolism	R-ATH-3906998	R-ATH-1119260.1	Cardiolipin biosynthesis	Arabidopsis thaliana	AT5G58560
5267	Fatty acid and lipid metabolism	R-ATH-3906998	R-ATH-1119276.1	Choline biosynthesis III	Arabidopsis thaliana	AT1G13560
5268	Fatty acid and lipid metabolism	R-ATH-3906998	R-ATH-1119276.1	Choline biosynthesis III	Arabidopsis thaliana	AT1G52570
5269	Fatty acid and lipid metabolism	R-ATH-3906998	R-ATH-1119276.1	Choline biosynthesis III	Arabidopsis thaliana	AT1G55180
5270	Fatty acid and lipid metabolism	R-ATH-3906998	R-ATH-1119276.1	Choline biosynthesis III	Arabidopsis thaliana	AT2G32260
5271	Fatty acid and lipid metabolism	R-ATH-3906998	R-ATH-1119276.1	Choline biosynthesis III	Arabidopsis thaliana	AT2G42010
5272	Fatty acid and lipid metabolism	R-ATH-3906998	R-ATH-1119276.1	Choline biosynthesis III	Arabidopsis thaliana	AT3G15730
5273	Fatty acid and lipid metabolism	R-ATH-3906998	R-ATH-1119276.1	Choline biosynthesis III	Arabidopsis thaliana	AT3G25585
5274	Fatty acid and lipid metabolism	R-ATH-3906998	R-ATH-1119276.1	Choline biosynthesis III	Arabidopsis thaliana	AT4G00240
5275	Fatty acid and lipid metabolism	R-ATH-3906998	R-ATH-1119276.1	Choline biosynthesis III	Arabidopsis thaliana	AT4G11830
5276	Fatty acid and lipid metabolism	R-ATH-3906998	R-ATH-1119276.1	Choline biosynthesis III	Arabidopsis thaliana	AT4G11840
5277	Fatty acid and lipid metabolism	R-ATH-3906998	R-ATH-1119276.1	Choline biosynthesis III	Arabidopsis thaliana	AT4G11850
5278	Fatty acid and lipid metabolism	R-ATH-3906998	R-ATH-1119276.1	Choline biosynthesis III	Arabidopsis thaliana	AT4G15130
5279	Fatty acid and lipid metabolism	R-ATH-3906998	R-ATH-1119276.1	Choline biosynthesis III	Arabidopsis thaliana	AT4G35790
5311	Fatty acid and lipid metabolism	R-ATH-3906998	R-ATH-1119286.1	Cholesterol biosynthesis II (via 24,25-dihydrolanosterol)	Arabidopsis thaliana	AT1G07420
5312	Fatty acid and lipid metabolism	R-ATH-3906998	R-ATH-1119286.1	Cholesterol biosynthesis II (via 24,25-dihydrolanosterol)	Arabidopsis thaliana	AT1G20050
5313	Fatty acid and lipid metabolism	R-ATH-3906998	R-ATH-1119286.1	Cholesterol biosynthesis II (via 24,25-dihydrolanosterol)	Arabidopsis thaliana	AT2G29390
5314	Fatty acid and lipid metabolism	R-ATH-3906998	R-ATH-1119286.1	Cholesterol biosynthesis II (via 24,25-dihydrolanosterol)	Arabidopsis thaliana	AT4G34640
5315	Fatty acid and lipid metabolism	R-ATH-3906998	R-ATH-1119286.1	Cholesterol biosynthesis II (via 24,25-dihydrolanosterol)	Arabidopsis thaliana	AT4G34650
5356	Fatty acid and lipid metabolism	R-ATH-3906998	R-ATH-1119300.1	Glycolipid desaturation	Arabidopsis thaliana	AT2G29980
5357	Fatty acid and lipid metabolism	R-ATH-3906998	R-ATH-1119300.1	Glycolipid desaturation	Arabidopsis thaliana	AT3G11170
5358	Fatty acid and lipid metabolism	R-ATH-3906998	R-ATH-1119300.1	Glycolipid desaturation	Arabidopsis thaliana	AT3G12120
5359	Fatty acid and lipid metabolism	R-ATH-3906998	R-ATH-1119300.1	Glycolipid desaturation	Arabidopsis thaliana	AT4G30950
5360	Fatty acid and lipid metabolism	R-ATH-3906998	R-ATH-1119300.1	Glycolipid desaturation	Arabidopsis thaliana	AT5G05580
5430	Fatty acid and lipid metabolism	R-ATH-3906998	R-ATH-1119323.1	Lipid-A-precursor biosynthesis	Arabidopsis thaliana	AT2G04560
5723	Fatty acid and lipid metabolism	R-ATH-3906998	R-ATH-1119439.1	Cholesterol biosynthesis III (via desmosterol)	Arabidopsis thaliana	AT1G07420
5724	Fatty acid and lipid metabolism	R-ATH-3906998	R-ATH-1119439.1	Cholesterol biosynthesis III (via desmosterol)	Arabidopsis thaliana	AT1G20050
5725	Fatty acid and lipid metabolism	R-ATH-3906998	R-ATH-1119439.1	Cholesterol biosynthesis III (via desmosterol)	Arabidopsis thaliana	AT2G29390
5726	Fatty acid and lipid metabolism	R-ATH-3906998	R-ATH-1119439.1	Cholesterol biosynthesis III (via desmosterol)	Arabidopsis thaliana	AT4G34640
5727	Fatty acid and lipid metabolism	R-ATH-3906998	R-ATH-1119439.1	Cholesterol biosynthesis III (via desmosterol)	Arabidopsis thaliana	AT4G34650
6138	Fatty acid and lipid metabolism	R-ATH-3906998	R-ATH-1119556.1	Choline biosynthesis I	Arabidopsis thaliana	AT1G43710
6139	Fatty acid and lipid metabolism	R-ATH-3906998	R-ATH-1119556.1	Choline biosynthesis I	Arabidopsis thaliana	AT1G48600
6140	Fatty acid and lipid metabolism	R-ATH-3906998	R-ATH-1119556.1	Choline biosynthesis I	Arabidopsis thaliana	AT1G73600
6141	Fatty acid and lipid metabolism	R-ATH-3906998	R-ATH-1119556.1	Choline biosynthesis I	Arabidopsis thaliana	AT1G74320
6142	Fatty acid and lipid metabolism	R-ATH-3906998	R-ATH-1119556.1	Choline biosynthesis I	Arabidopsis thaliana	AT2G26830
6143	Fatty acid and lipid metabolism	R-ATH-3906998	R-ATH-1119556.1	Choline biosynthesis I	Arabidopsis thaliana	AT3G18000
6147	Fatty acid and lipid metabolism	R-ATH-3906998	R-ATH-1119559.1	Cholesterol biosynthesis I	Arabidopsis thaliana	AT1G07420
6148	Fatty acid and lipid metabolism	R-ATH-3906998	R-ATH-1119559.1	Cholesterol biosynthesis I	Arabidopsis thaliana	AT1G20050
6149	Fatty acid and lipid metabolism	R-ATH-3906998	R-ATH-1119559.1	Cholesterol biosynthesis I	Arabidopsis thaliana	AT2G29390
6150	Fatty acid and lipid metabolism	R-ATH-3906998	R-ATH-1119559.1	Cholesterol biosynthesis I	Arabidopsis thaliana	AT4G34640
6151	Fatty acid and lipid metabolism	R-ATH-3906998	R-ATH-1119559.1	Cholesterol biosynthesis I	Arabidopsis thaliana	AT4G34650
6314	Fatty acid and lipid metabolism	R-ATH-3906998	R-ATH-1119623.1	Acyl-CoA synthetase pathway	Arabidopsis thaliana	AT1G77590
6315	Fatty acid and lipid metabolism	R-ATH-3906998	R-ATH-1119623.1	Acyl-CoA synthetase pathway	Arabidopsis thaliana	AT2G04350
Solanum lycopersicum
Pathway_descr	Pathway_acc	V1	V2	V3	V4
93010	Fatty acid and lipid metabolism	R-SLY-3906998	R-SLY-1119260.1	Cardiolipin biosynthesis	Solanum lycopersicum	Solyc03g005410.2
93011	Fatty acid and lipid metabolism	R-SLY-3906998	R-SLY-1119260.1	Cardiolipin biosynthesis	Solanum lycopersicum	Solyc04g009580.2
93012	Fatty acid and lipid metabolism	R-SLY-3906998	R-SLY-1119260.1	Cardiolipin biosynthesis	Solanum lycopersicum	Solyc04g049550.2
93013	Fatty acid and lipid metabolism	R-SLY-3906998	R-SLY-1119260.1	Cardiolipin biosynthesis	Solanum lycopersicum	Solyc07g055980.2
93014	Fatty acid and lipid metabolism	R-SLY-3906998	R-SLY-1119260.1	Cardiolipin biosynthesis	Solanum lycopersicum	Solyc07g064960.1
93015	Fatty acid and lipid metabolism	R-SLY-3906998	R-SLY-1119260.1	Cardiolipin biosynthesis	Solanum lycopersicum	Solyc09g018510.2
93016	Fatty acid and lipid metabolism	R-SLY-3906998	R-SLY-1119260.1	Cardiolipin biosynthesis	Solanum lycopersicum	Solyc09g083330.2
93017	Fatty acid and lipid metabolism	R-SLY-3906998	R-SLY-1119260.1	Cardiolipin biosynthesis	Solanum lycopersicum	Solyc10g005290.2
93018	Fatty acid and lipid metabolism	R-SLY-3906998	R-SLY-1119260.1	Cardiolipin biosynthesis	Solanum lycopersicum	Solyc12g011020.1
93067	Fatty acid and lipid metabolism	R-SLY-3906998	R-SLY-1119276.1	Choline biosynthesis III	Solanum lycopersicum	Solyc01g091910.2
93068	Fatty acid and lipid metabolism	R-SLY-3906998	R-SLY-1119276.1	Choline biosynthesis III	Solanum lycopersicum	Solyc01g103910.1
93069	Fatty acid and lipid metabolism	R-SLY-3906998	R-SLY-1119276.1	Choline biosynthesis III	Solanum lycopersicum	Solyc02g068430.2
93070	Fatty acid and lipid metabolism	R-SLY-3906998	R-SLY-1119276.1	Choline biosynthesis III	Solanum lycopersicum	Solyc03g116620.2
93071	Fatty acid and lipid metabolism	R-SLY-3906998	R-SLY-1119276.1	Choline biosynthesis III	Solanum lycopersicum	Solyc06g068090.2
93072	Fatty acid and lipid metabolism	R-SLY-3906998	R-SLY-1119276.1	Choline biosynthesis III	Solanum lycopersicum	Solyc08g066790.2
93073	Fatty acid and lipid metabolism	R-SLY-3906998	R-SLY-1119276.1	Choline biosynthesis III	Solanum lycopersicum	Solyc08g066800.2
93074	Fatty acid and lipid metabolism	R-SLY-3906998	R-SLY-1119276.1	Choline biosynthesis III	Solanum lycopersicum	Solyc08g080130.2
93075	Fatty acid and lipid metabolism	R-SLY-3906998	R-SLY-1119276.1	Choline biosynthesis III	Solanum lycopersicum	Solyc10g017650.1
93076	Fatty acid and lipid metabolism	R-SLY-3906998	R-SLY-1119276.1	Choline biosynthesis III	Solanum lycopersicum	Solyc10g024370.1
93107	Fatty acid and lipid metabolism	R-SLY-3906998	R-SLY-1119286.1	Cholesterol biosynthesis II (via 24,25-dihydrolanosterol)	Solanum lycopersicum	Solyc01g110290.2
93108	Fatty acid and lipid metabolism	R-SLY-3906998	R-SLY-1119286.1	Cholesterol biosynthesis II (via 24,25-dihydrolanosterol)	Solanum lycopersicum	Solyc06g005750.2
93109	Fatty acid and lipid metabolism	R-SLY-3906998	R-SLY-1119286.1	Cholesterol biosynthesis II (via 24,25-dihydrolanosterol)	Solanum lycopersicum	Solyc06g076410.2
93110	Fatty acid and lipid metabolism	R-SLY-3906998	R-SLY-1119286.1	Cholesterol biosynthesis II (via 24,25-dihydrolanosterol)	Solanum lycopersicum	Solyc06g082980.2
93111	Fatty acid and lipid metabolism	R-SLY-3906998	R-SLY-1119286.1	Cholesterol biosynthesis II (via 24,25-dihydrolanosterol)	Solanum lycopersicum	Solyc10g054130.1
93112	Fatty acid and lipid metabolism	R-SLY-3906998	R-SLY-1119286.1	Cholesterol biosynthesis II (via 24,25-dihydrolanosterol)	Solanum lycopersicum	Solyc10g079040.1
93113	Fatty acid and lipid metabolism	R-SLY-3906998	R-SLY-1119286.1	Cholesterol biosynthesis II (via 24,25-dihydrolanosterol)	Solanum lycopersicum	Solyc10g079060.1
93145	Fatty acid and lipid metabolism	R-SLY-3906998	R-SLY-1119300.1	Glycolipid desaturation	Solanum lycopersicum	Solyc01g006430.2
93146	Fatty acid and lipid metabolism	R-SLY-3906998	R-SLY-1119300.1	Glycolipid desaturation	Solanum lycopersicum	Solyc03g058430.1
93147	Fatty acid and lipid metabolism	R-SLY-3906998	R-SLY-1119300.1	Glycolipid desaturation	Solanum lycopersicum	Solyc04g040120.1
93148	Fatty acid and lipid metabolism	R-SLY-3906998	R-SLY-1119300.1	Glycolipid desaturation	Solanum lycopersicum	Solyc04g040130.1
93149	Fatty acid and lipid metabolism	R-SLY-3906998	R-SLY-1119300.1	Glycolipid desaturation	Solanum lycopersicum	Solyc06g007130.2
93150	Fatty acid and lipid metabolism	R-SLY-3906998	R-SLY-1119300.1	Glycolipid desaturation	Solanum lycopersicum	Solyc06g007140.2
93151	Fatty acid and lipid metabolism	R-SLY-3906998	R-SLY-1119300.1	Glycolipid desaturation	Solanum lycopersicum	Solyc06g051400.2
93152	Fatty acid and lipid metabolism	R-SLY-3906998	R-SLY-1119300.1	Glycolipid desaturation	Solanum lycopersicum	Solyc07g005510.2
93153	Fatty acid and lipid metabolism	R-SLY-3906998	R-SLY-1119300.1	Glycolipid desaturation	Solanum lycopersicum	Solyc12g044950.1
93154	Fatty acid and lipid metabolism	R-SLY-3906998	R-SLY-1119300.1	Glycolipid desaturation	Solanum lycopersicum	Solyc12g049030.1
93155	Fatty acid and lipid metabolism	R-SLY-3906998	R-SLY-1119300.1	Glycolipid desaturation	Solanum lycopersicum	Solyc12g100230.1
93156	Fatty acid and lipid metabolism	R-SLY-3906998	R-SLY-1119300.1	Glycolipid desaturation	Solanum lycopersicum	Solyc12g100250.1
93256	Fatty acid and lipid metabolism	R-SLY-3906998	R-SLY-1119323.1	Lipid-A-precursor biosynthesis	Solanum lycopersicum	Solyc07g049740.2
93550	Fatty acid and lipid metabolism	R-SLY-3906998	R-SLY-1119439.1	Cholesterol biosynthesis III (via desmosterol)	Solanum lycopersicum	Solyc01g110290.2
93551	Fatty acid and lipid metabolism	R-SLY-3906998	R-SLY-1119439.1	Cholesterol biosynthesis III (via desmosterol)	Solanum lycopersicum	Solyc06g005750.2
93552	Fatty acid and lipid metabolism	R-SLY-3906998	R-SLY-1119439.1	Cholesterol biosynthesis III (via desmosterol)	Solanum lycopersicum	Solyc06g076410.2
93553	Fatty acid and lipid metabolism	R-SLY-3906998	R-SLY-1119439.1	Cholesterol biosynthesis III (via desmosterol)	Solanum lycopersicum	Solyc06g082980.2
93554	Fatty acid and lipid metabolism	R-SLY-3906998	R-SLY-1119439.1	Cholesterol biosynthesis III (via desmosterol)	Solanum lycopersicum	Solyc10g054130.1
93555	Fatty acid and lipid metabolism	R-SLY-3906998	R-SLY-1119439.1	Cholesterol biosynthesis III (via desmosterol)	Solanum lycopersicum	Solyc10g079040.1
93556	Fatty acid and lipid metabolism	R-SLY-3906998	R-SLY-1119439.1	Cholesterol biosynthesis III (via desmosterol)	Solanum lycopersicum	Solyc10g079060.1
93936	Fatty acid and lipid metabolism	R-SLY-3906998	R-SLY-1119556.1	Choline biosynthesis I	Solanum lycopersicum	Solyc02g069750.1
93937	Fatty acid and lipid metabolism	R-SLY-3906998	R-SLY-1119556.1	Choline biosynthesis I	Solanum lycopersicum	Solyc03g118750.2
93938	Fatty acid and lipid metabolism	R-SLY-3906998	R-SLY-1119556.1	Choline biosynthesis I	Solanum lycopersicum	Solyc04g071140.2
93939	Fatty acid and lipid metabolism	R-SLY-3906998	R-SLY-1119556.1	Choline biosynthesis I	Solanum lycopersicum	Solyc06g068950.2
93940	Fatty acid and lipid metabolism	R-SLY-3906998	R-SLY-1119556.1	Choline biosynthesis I	Solanum lycopersicum	Solyc08g066820.2
93941	Fatty acid and lipid metabolism	R-SLY-3906998	R-SLY-1119556.1	Choline biosynthesis I	Solanum lycopersicum	Solyc12g040790.1
93944	Fatty acid and lipid metabolism	R-SLY-3906998	R-SLY-1119559.1	Cholesterol biosynthesis I	Solanum lycopersicum	Solyc01g110290.2
93945	Fatty acid and lipid metabolism	R-SLY-3906998	R-SLY-1119559.1	Cholesterol biosynthesis I	Solanum lycopersicum	Solyc06g005750.2
93946	Fatty acid and lipid metabolism	R-SLY-3906998	R-SLY-1119559.1	Cholesterol biosynthesis I	Solanum lycopersicum	Solyc06g076410.2
93947	Fatty acid and lipid metabolism	R-SLY-3906998	R-SLY-1119559.1	Cholesterol biosynthesis I	Solanum lycopersicum	Solyc06g082980.2
93948	Fatty acid and lipid metabolism	R-SLY-3906998	R-SLY-1119559.1	Cholesterol biosynthesis I	Solanum lycopersicum	Solyc10g054130.1
93949	Fatty acid and lipid metabolism	R-SLY-3906998	R-SLY-1119559.1	Cholesterol biosynthesis I	Solanum lycopersicum	Solyc10g079040.1
93950	Fatty acid and lipid metabolism	R-SLY-3906998	R-SLY-1119559.1	Cholesterol biosynthesis I	Solanum lycopersicum	Solyc10g079060.1
94136	Fatty acid and lipid metabolism	R-SLY-3906998	R-SLY-1119623.1	Acyl-CoA synthetase pathway	Solanum lycopersicum	Solyc07g045290.2
94137	Fatty acid and lipid metabolism	R-SLY-3906998	R-SLY-1119623.1	Acyl-CoA synthetase pathway	Solanum lycopersicum	Solyc11g018580.1
94138	Fatty acid and lipid metabolism	R-SLY-3906998	R-SLY-1119623.1	Acyl-CoA synthetase pathway	Solanum lycopersicum	Solyc12g009040.1
Zea mays
Pathway_descr	Pathway_acc	V1	V2	V3	V4
111596	Fatty acid and lipid metabolism	R-ZMA-3906998	R-ZMA-1119260.1	Cardiolipin biosynthesis	Zea mays	GRMZM2G062416
111597	Fatty acid and lipid metabolism	R-ZMA-3906998	R-ZMA-1119260.1	Cardiolipin biosynthesis	Zea mays	GRMZM5G825110
111598	Fatty acid and lipid metabolism	R-ZMA-3906998	R-ZMA-1119260.1	Cardiolipin biosynthesis	Zea mays	GRMZM2G109967
111599	Fatty acid and lipid metabolism	R-ZMA-3906998	R-ZMA-1119260.1	Cardiolipin biosynthesis	Zea mays	GRMZM2G349603
111600	Fatty acid and lipid metabolism	R-ZMA-3906998	R-ZMA-1119260.1	Cardiolipin biosynthesis	Zea mays	GRMZM5G874840
111601	Fatty acid and lipid metabolism	R-ZMA-3906998	R-ZMA-1119260.1	Cardiolipin biosynthesis	Zea mays	GRMZM2G452529
111602	Fatty acid and lipid metabolism	R-ZMA-3906998	R-ZMA-1119260.1	Cardiolipin biosynthesis	Zea mays	GRMZM2G124313
111603	Fatty acid and lipid metabolism	R-ZMA-3906998	R-ZMA-1119260.1	Cardiolipin biosynthesis	Zea mays	GRMZM2G111632
111673	Fatty acid and lipid metabolism	R-ZMA-3906998	R-ZMA-1119276.1	Choline biosynthesis III	Zea mays	GRMZM5G847599
111674	Fatty acid and lipid metabolism	R-ZMA-3906998	R-ZMA-1119276.1	Choline biosynthesis III	Zea mays	GRMZM2G159125
111675	Fatty acid and lipid metabolism	R-ZMA-3906998	R-ZMA-1119276.1	Choline biosynthesis III	Zea mays	GRMZM2G108912
111676	Fatty acid and lipid metabolism	R-ZMA-3906998	R-ZMA-1119276.1	Choline biosynthesis III	Zea mays	GRMZM2G061969
111677	Fatty acid and lipid metabolism	R-ZMA-3906998	R-ZMA-1119276.1	Choline biosynthesis III	Zea mays	GRMZM2G466281
111678	Fatty acid and lipid metabolism	R-ZMA-3906998	R-ZMA-1119276.1	Choline biosynthesis III	Zea mays	GRMZM2G085926
111679	Fatty acid and lipid metabolism	R-ZMA-3906998	R-ZMA-1119276.1	Choline biosynthesis III	Zea mays	GRMZM2G140811
111680	Fatty acid and lipid metabolism	R-ZMA-3906998	R-ZMA-1119276.1	Choline biosynthesis III	Zea mays	GRMZM2G171229
111681	Fatty acid and lipid metabolism	R-ZMA-3906998	R-ZMA-1119276.1	Choline biosynthesis III	Zea mays	GRMZM2G312438
111682	Fatty acid and lipid metabolism	R-ZMA-3906998	R-ZMA-1119276.1	Choline biosynthesis III	Zea mays	GRMZM2G133943
111683	Fatty acid and lipid metabolism	R-ZMA-3906998	R-ZMA-1119276.1	Choline biosynthesis III	Zea mays	GRMZM2G132898
111685	Fatty acid and lipid metabolism	R-ZMA-3906998	R-ZMA-1119276.1	Choline biosynthesis III	Zea mays	GRMZM2G438378
111686	Fatty acid and lipid metabolism	R-ZMA-3906998	R-ZMA-1119276.1	Choline biosynthesis III	Zea mays	GRMZM2G054559
111687	Fatty acid and lipid metabolism	R-ZMA-3906998	R-ZMA-1119276.1	Choline biosynthesis III	Zea mays	GRMZM2G019029
111688	Fatty acid and lipid metabolism	R-ZMA-3906998	R-ZMA-1119276.1	Choline biosynthesis III	Zea mays	GRMZM2G059445
111721	Fatty acid and lipid metabolism	R-ZMA-3906998	R-ZMA-1119286.1	Cholesterol biosynthesis II (via 24,25-dihydrolanosterol)	Zea mays	GRMZM2G003853
111722	Fatty acid and lipid metabolism	R-ZMA-3906998	R-ZMA-1119286.1	Cholesterol biosynthesis II (via 24,25-dihydrolanosterol)	Zea mays	GRMZM2G176301
111723	Fatty acid and lipid metabolism	R-ZMA-3906998	R-ZMA-1119286.1	Cholesterol biosynthesis II (via 24,25-dihydrolanosterol)	Zea mays	GRMZM2G108225
111724	Fatty acid and lipid metabolism	R-ZMA-3906998	R-ZMA-1119286.1	Cholesterol biosynthesis II (via 24,25-dihydrolanosterol)	Zea mays	GRMZM2G029396
111725	Fatty acid and lipid metabolism	R-ZMA-3906998	R-ZMA-1119286.1	Cholesterol biosynthesis II (via 24,25-dihydrolanosterol)	Zea mays	GRMZM2G000531
111768	Fatty acid and lipid metabolism	R-ZMA-3906998	R-ZMA-1119300.1	Glycolipid desaturation	Zea mays	GRMZM2G129209
111769	Fatty acid and lipid metabolism	R-ZMA-3906998	R-ZMA-1119300.1	Glycolipid desaturation	Zea mays	GRMZM2G056252
111770	Fatty acid and lipid metabolism	R-ZMA-3906998	R-ZMA-1119300.1	Glycolipid desaturation	Zea mays	GRMZM2G161792
111771	Fatty acid and lipid metabolism	R-ZMA-3906998	R-ZMA-1119300.1	Glycolipid desaturation	Zea mays	GRMZM2G169261
111772	Fatty acid and lipid metabolism	R-ZMA-3906998	R-ZMA-1119300.1	Glycolipid desaturation	Zea mays	GRMZM2G074401
111773	Fatty acid and lipid metabolism	R-ZMA-3906998	R-ZMA-1119300.1	Glycolipid desaturation	Zea mays	GRMZM2G354558
111774	Fatty acid and lipid metabolism	R-ZMA-3906998	R-ZMA-1119300.1	Glycolipid desaturation	Zea mays	GRMZM2G128971
111775	Fatty acid and lipid metabolism	R-ZMA-3906998	R-ZMA-1119300.1	Glycolipid desaturation	Zea mays	GRMZM2G064701
111856	Fatty acid and lipid metabolism	R-ZMA-3906998	R-ZMA-1119323.1	Lipid-A-precursor biosynthesis	Zea mays	GRMZM2G176699
112187	Fatty acid and lipid metabolism	R-ZMA-3906998	R-ZMA-1119439.1	Cholesterol biosynthesis III (via desmosterol)	Zea mays	GRMZM2G003853
112188	Fatty acid and lipid metabolism	R-ZMA-3906998	R-ZMA-1119439.1	Cholesterol biosynthesis III (via desmosterol)	Zea mays	GRMZM2G176301
112189	Fatty acid and lipid metabolism	R-ZMA-3906998	R-ZMA-1119439.1	Cholesterol biosynthesis III (via desmosterol)	Zea mays	GRMZM2G108225
112190	Fatty acid and lipid metabolism	R-ZMA-3906998	R-ZMA-1119439.1	Cholesterol biosynthesis III (via desmosterol)	Zea mays	GRMZM2G029396
112191	Fatty acid and lipid metabolism	R-ZMA-3906998	R-ZMA-1119439.1	Cholesterol biosynthesis III (via desmosterol)	Zea mays	GRMZM2G000531
112628	Fatty acid and lipid metabolism	R-ZMA-3906998	R-ZMA-1119556.1	Choline biosynthesis I	Zea mays	GRMZM2G100333
112629	Fatty acid and lipid metabolism	R-ZMA-3906998	R-ZMA-1119556.1	Choline biosynthesis I	Zea mays	GRMZM2G087146
112630	Fatty acid and lipid metabolism	R-ZMA-3906998	R-ZMA-1119556.1	Choline biosynthesis I	Zea mays	GRMZM2G451314
112631	Fatty acid and lipid metabolism	R-ZMA-3906998	R-ZMA-1119556.1	Choline biosynthesis I	Zea mays	GRMZM2G469409
112632	Fatty acid and lipid metabolism	R-ZMA-3906998	R-ZMA-1119556.1	Choline biosynthesis I	Zea mays	GRMZM2G014303
112633	Fatty acid and lipid metabolism	R-ZMA-3906998	R-ZMA-1119556.1	Choline biosynthesis I	Zea mays	GRMZM2G170400
112634	Fatty acid and lipid metabolism	R-ZMA-3906998	R-ZMA-1119556.1	Choline biosynthesis I	Zea mays	GRMZM2G425249
112635	Fatty acid and lipid metabolism	R-ZMA-3906998	R-ZMA-1119556.1	Choline biosynthesis I	Zea mays	AC217811.3_FG003
112639	Fatty acid and lipid metabolism	R-ZMA-3906998	R-ZMA-1119559.1	Cholesterol biosynthesis I	Zea mays	GRMZM2G003853
112640	Fatty acid and lipid metabolism	R-ZMA-3906998	R-ZMA-1119559.1	Cholesterol biosynthesis I	Zea mays	GRMZM2G176301
112641	Fatty acid and lipid metabolism	R-ZMA-3906998	R-ZMA-1119559.1	Cholesterol biosynthesis I	Zea mays	GRMZM2G108225
112642	Fatty acid and lipid metabolism	R-ZMA-3906998	R-ZMA-1119559.1	Cholesterol biosynthesis I	Zea mays	GRMZM2G029396
112643	Fatty acid and lipid metabolism	R-ZMA-3906998	R-ZMA-1119559.1	Cholesterol biosynthesis I	Zea mays	GRMZM2G000531
112821	Fatty acid and lipid metabolism	R-ZMA-3906998	R-ZMA-1119623.1	Acyl-CoA synthetase pathway	Zea mays	GRMZM2G079236
112822	Fatty acid and lipid metabolism	R-ZMA-3906998	R-ZMA-1119623.1	Acyl-CoA synthetase pathway	Zea mays	GRMZM2G118286
112823	Fatty acid and lipid metabolism	R-ZMA-3906998	R-ZMA-1119623.1	Acyl-CoA synthetase pathway	Zea mays	GRMZM5G840955

## Sheet: Generation of precursor metabolites and energy
Arabidopsis thaliana
Pathway_descr	Pathway_acc	V1	V2	V3	V4
5492	Generation of precursor metabolites and energy	R-ATH-2961031	R-ATH-1119351.1	Mitochondrial pyruvate metabolism	Arabidopsis thaliana	AT1G48030
5493	Generation of precursor metabolites and energy	R-ATH-2961031	R-ATH-1119351.1	Mitochondrial pyruvate metabolism	Arabidopsis thaliana	AT3G17240
6048	Generation of precursor metabolites and energy	R-ATH-2961031	R-ATH-1119533.1	TCA cycle (plant)	Arabidopsis thaliana	AT1G48030
6049	Generation of precursor metabolites and energy	R-ATH-2961031	R-ATH-1119533.1	TCA cycle (plant)	Arabidopsis thaliana	AT1G53240
6050	Generation of precursor metabolites and energy	R-ATH-2961031	R-ATH-1119533.1	TCA cycle (plant)	Arabidopsis thaliana	AT2G17130
6051	Generation of precursor metabolites and energy	R-ATH-2961031	R-ATH-1119533.1	TCA cycle (plant)	Arabidopsis thaliana	AT2G20420
6052	Generation of precursor metabolites and energy	R-ATH-2961031	R-ATH-1119533.1	TCA cycle (plant)	Arabidopsis thaliana	AT2G44350
6053	Generation of precursor metabolites and energy	R-ATH-2961031	R-ATH-1119533.1	TCA cycle (plant)	Arabidopsis thaliana	AT2G47510
6054	Generation of precursor metabolites and energy	R-ATH-2961031	R-ATH-1119533.1	TCA cycle (plant)	Arabidopsis thaliana	AT3G09810
6055	Generation of precursor metabolites and energy	R-ATH-2961031	R-ATH-1119533.1	TCA cycle (plant)	Arabidopsis thaliana	AT3G15020
6056	Generation of precursor metabolites and energy	R-ATH-2961031	R-ATH-1119533.1	TCA cycle (plant)	Arabidopsis thaliana	AT3G17240
6057	Generation of precursor metabolites and energy	R-ATH-2961031	R-ATH-1119533.1	TCA cycle (plant)	Arabidopsis thaliana	AT3G27380
6058	Generation of precursor metabolites and energy	R-ATH-2961031	R-ATH-1119533.1	TCA cycle (plant)	Arabidopsis thaliana	AT3G55410
6059	Generation of precursor metabolites and energy	R-ATH-2961031	R-ATH-1119533.1	TCA cycle (plant)	Arabidopsis thaliana	AT3G60100
6060	Generation of precursor metabolites and energy	R-ATH-2961031	R-ATH-1119533.1	TCA cycle (plant)	Arabidopsis thaliana	AT4G26910
6061	Generation of precursor metabolites and energy	R-ATH-2961031	R-ATH-1119533.1	TCA cycle (plant)	Arabidopsis thaliana	AT4G35260
6062	Generation of precursor metabolites and energy	R-ATH-2961031	R-ATH-1119533.1	TCA cycle (plant)	Arabidopsis thaliana	AT4G35650
6063	Generation of precursor metabolites and energy	R-ATH-2961031	R-ATH-1119533.1	TCA cycle (plant)	Arabidopsis thaliana	AT4G35830
6064	Generation of precursor metabolites and energy	R-ATH-2961031	R-ATH-1119533.1	TCA cycle (plant)	Arabidopsis thaliana	AT5G03290
6065	Generation of precursor metabolites and energy	R-ATH-2961031	R-ATH-1119533.1	TCA cycle (plant)	Arabidopsis thaliana	AT5G08300
6066	Generation of precursor metabolites and energy	R-ATH-2961031	R-ATH-1119533.1	TCA cycle (plant)	Arabidopsis thaliana	AT5G23250
6067	Generation of precursor metabolites and energy	R-ATH-2961031	R-ATH-1119533.1	TCA cycle (plant)	Arabidopsis thaliana	AT5G40650
6068	Generation of precursor metabolites and energy	R-ATH-2961031	R-ATH-1119533.1	TCA cycle (plant)	Arabidopsis thaliana	AT5G50950
6069	Generation of precursor metabolites and energy	R-ATH-2961031	R-ATH-1119533.1	TCA cycle (plant)	Arabidopsis thaliana	AT5G55070
6070	Generation of precursor metabolites and energy	R-ATH-2961031	R-ATH-1119533.1	TCA cycle (plant)	Arabidopsis thaliana	AT5G65165
6071	Generation of precursor metabolites and energy	R-ATH-2961031	R-ATH-1119533.1	TCA cycle (plant)	Arabidopsis thaliana	AT5G65750
6072	Generation of precursor metabolites and energy	R-ATH-2961031	R-ATH-1119533.1	TCA cycle (plant)	Arabidopsis thaliana	AT5G66760
Solanum lycopersicum
Pathway_descr	Pathway_acc	V1	V2	V3	V4
93329	Generation of precursor metabolites and energy	R-SLY-2961031	R-SLY-1119351.1	Mitochondrial pyruvate metabolism	Solanum lycopersicum	Solyc05g053300.2
93330	Generation of precursor metabolites and energy	R-SLY-2961031	R-SLY-1119351.1	Mitochondrial pyruvate metabolism	Solanum lycopersicum	Solyc12g099100.1
93851	Generation of precursor metabolites and energy	R-SLY-2961031	R-SLY-1119533.1	TCA cycle (plant)	Solanum lycopersicum	Solyc01g007910.2
93852	Generation of precursor metabolites and energy	R-SLY-2961031	R-SLY-1119533.1	TCA cycle (plant)	Solanum lycopersicum	Solyc01g073740.2
93853	Generation of precursor metabolites and energy	R-SLY-2961031	R-SLY-1119533.1	TCA cycle (plant)	Solanum lycopersicum	Solyc02g005350.2
93854	Generation of precursor metabolites and energy	R-SLY-2961031	R-SLY-1119533.1	TCA cycle (plant)	Solanum lycopersicum	Solyc02g082860.2
93855	Generation of precursor metabolites and energy	R-SLY-2961031	R-SLY-1119533.1	TCA cycle (plant)	Solanum lycopersicum	Solyc02g085350.2
93856	Generation of precursor metabolites and energy	R-SLY-2961031	R-SLY-1119533.1	TCA cycle (plant)	Solanum lycopersicum	Solyc02g092730.2
93857	Generation of precursor metabolites and energy	R-SLY-2961031	R-SLY-1119533.1	TCA cycle (plant)	Solanum lycopersicum	Solyc02g093680.2
93858	Generation of precursor metabolites and energy	R-SLY-2961031	R-SLY-1119533.1	TCA cycle (plant)	Solanum lycopersicum	Solyc04g011350.2
93859	Generation of precursor metabolites and energy	R-SLY-2961031	R-SLY-1119533.1	TCA cycle (plant)	Solanum lycopersicum	Solyc04g055020.1
93860	Generation of precursor metabolites and energy	R-SLY-2961031	R-SLY-1119533.1	TCA cycle (plant)	Solanum lycopersicum	Solyc04g055030.1
93861	Generation of precursor metabolites and energy	R-SLY-2961031	R-SLY-1119533.1	TCA cycle (plant)	Solanum lycopersicum	Solyc05g053300.2
93862	Generation of precursor metabolites and energy	R-SLY-2961031	R-SLY-1119533.1	TCA cycle (plant)	Solanum lycopersicum	Solyc05g054640.2
93863	Generation of precursor metabolites and energy	R-SLY-2961031	R-SLY-1119533.1	TCA cycle (plant)	Solanum lycopersicum	Solyc06g009830.2
93864	Generation of precursor metabolites and energy	R-SLY-2961031	R-SLY-1119533.1	TCA cycle (plant)	Solanum lycopersicum	Solyc06g083790.2
93865	Generation of precursor metabolites and energy	R-SLY-2961031	R-SLY-1119533.1	TCA cycle (plant)	Solanum lycopersicum	Solyc07g052350.2
93866	Generation of precursor metabolites and energy	R-SLY-2961031	R-SLY-1119533.1	TCA cycle (plant)	Solanum lycopersicum	Solyc07g062650.2
93867	Generation of precursor metabolites and energy	R-SLY-2961031	R-SLY-1119533.1	TCA cycle (plant)	Solanum lycopersicum	Solyc07g064800.2
93868	Generation of precursor metabolites and energy	R-SLY-2961031	R-SLY-1119533.1	TCA cycle (plant)	Solanum lycopersicum	Solyc08g077920.2
93869	Generation of precursor metabolites and energy	R-SLY-2961031	R-SLY-1119533.1	TCA cycle (plant)	Solanum lycopersicum	Solyc08g077930.2
93870	Generation of precursor metabolites and energy	R-SLY-2961031	R-SLY-1119533.1	TCA cycle (plant)	Solanum lycopersicum	Solyc10g074500.1
93871	Generation of precursor metabolites and energy	R-SLY-2961031	R-SLY-1119533.1	TCA cycle (plant)	Solanum lycopersicum	Solyc12g005080.1
93872	Generation of precursor metabolites and energy	R-SLY-2961031	R-SLY-1119533.1	TCA cycle (plant)	Solanum lycopersicum	Solyc12g005860.1
93873	Generation of precursor metabolites and energy	R-SLY-2961031	R-SLY-1119533.1	TCA cycle (plant)	Solanum lycopersicum	Solyc12g014180.1
93874	Generation of precursor metabolites and energy	R-SLY-2961031	R-SLY-1119533.1	TCA cycle (plant)	Solanum lycopersicum	Solyc12g099100.1
Zea mays
Pathway_descr	Pathway_acc	V1	V2	V3	V4
111932	Generation of precursor metabolites and energy	R-ZMA-2961031	R-ZMA-1119351.1	Mitochondrial pyruvate metabolism	Zea mays	GRMZM2G335657
111933	Generation of precursor metabolites and energy	R-ZMA-2961031	R-ZMA-1119351.1	Mitochondrial pyruvate metabolism	Zea mays	GRMZM2G462140
112542	Generation of precursor metabolites and energy	R-ZMA-2961031	R-ZMA-1119533.1	TCA cycle (plant)	Zea mays	GRMZM5G807639
112543	Generation of precursor metabolites and energy	R-ZMA-2961031	R-ZMA-1119533.1	TCA cycle (plant)	Zea mays	GRMZM2G142863
112545	Generation of precursor metabolites and energy	R-ZMA-2961031	R-ZMA-1119533.1	TCA cycle (plant)	Zea mays	GRMZM2G039251
112546	Generation of precursor metabolites and energy	R-ZMA-2961031	R-ZMA-1119533.1	TCA cycle (plant)	Zea mays	GRMZM2G079888
112547	Generation of precursor metabolites and energy	R-ZMA-2961031	R-ZMA-1119533.1	TCA cycle (plant)	Zea mays	GRMZM2G404855
112548	Generation of precursor metabolites and energy	R-ZMA-2961031	R-ZMA-1119533.1	TCA cycle (plant)	Zea mays	GRMZM2G335657
112550	Generation of precursor metabolites and energy	R-ZMA-2961031	R-ZMA-1119533.1	TCA cycle (plant)	Zea mays	GRMZM2G039542
112551	Generation of precursor metabolites and energy	R-ZMA-2961031	R-ZMA-1119533.1	TCA cycle (plant)	Zea mays	GRMZM2G063851
112552	Generation of precursor metabolites and energy	R-ZMA-2961031	R-ZMA-1119533.1	TCA cycle (plant)	Zea mays	GRMZM2G116872
112553	Generation of precursor metabolites and energy	R-ZMA-2961031	R-ZMA-1119533.1	TCA cycle (plant)	Zea mays	GRMZM2G064695
112554	Generation of precursor metabolites and energy	R-ZMA-2961031	R-ZMA-1119533.1	TCA cycle (plant)	Zea mays	GRMZM2G064799
112555	Generation of precursor metabolites and energy	R-ZMA-2961031	R-ZMA-1119533.1	TCA cycle (plant)	Zea mays	GRMZM2G072054
112556	Generation of precursor metabolites and energy	R-ZMA-2961031	R-ZMA-1119533.1	TCA cycle (plant)	Zea mays	GRMZM2G151041
112557	Generation of precursor metabolites and energy	R-ZMA-2961031	R-ZMA-1119533.1	TCA cycle (plant)	Zea mays	GRMZM2G079538
112558	Generation of precursor metabolites and energy	R-ZMA-2961031	R-ZMA-1119533.1	TCA cycle (plant)	Zea mays	GRMZM2G025366
112559	Generation of precursor metabolites and energy	R-ZMA-2961031	R-ZMA-1119533.1	TCA cycle (plant)	Zea mays	GRMZM2G176397
112560	Generation of precursor metabolites and energy	R-ZMA-2961031	R-ZMA-1119533.1	TCA cycle (plant)	Zea mays	GRMZM2G173251
112561	Generation of precursor metabolites and energy	R-ZMA-2961031	R-ZMA-1119533.1	TCA cycle (plant)	Zea mays	GRMZM2G010823
112562	Generation of precursor metabolites and energy	R-ZMA-2961031	R-ZMA-1119533.1	TCA cycle (plant)	Zea mays	GRMZM2G087651
112563	Generation of precursor metabolites and energy	R-ZMA-2961031	R-ZMA-1119533.1	TCA cycle (plant)	Zea mays	GRMZM2G151169
112564	Generation of precursor metabolites and energy	R-ZMA-2961031	R-ZMA-1119533.1	TCA cycle (plant)	Zea mays	GRMZM2G154595
112565	Generation of precursor metabolites and energy	R-ZMA-2961031	R-ZMA-1119533.1	TCA cycle (plant)	Zea mays	GRMZM2G018566
112566	Generation of precursor metabolites and energy	R-ZMA-2961031	R-ZMA-1119533.1	TCA cycle (plant)	Zea mays	GRMZM2G462140
112567	Generation of precursor metabolites and energy	R-ZMA-2961031	R-ZMA-1119533.1	TCA cycle (plant)	Zea mays	GRMZM2G466833
112568	Generation of precursor metabolites and energy	R-ZMA-2961031	R-ZMA-1119533.1	TCA cycle (plant)	Zea mays	GRMZM2G009808
112569	Generation of precursor metabolites and energy	R-ZMA-2961031	R-ZMA-1119533.1	TCA cycle (plant)	Zea mays	GRMZM2G006672
112571	Generation of precursor metabolites and energy	R-ZMA-2961031	R-ZMA-1119533.1	TCA cycle (plant)	Zea mays	GRMZM2G063909
112572	Generation of precursor metabolites and energy	R-ZMA-2961031	R-ZMA-1119533.1	TCA cycle (plant)	Zea mays	GRMZM2G064023

[truncated: 4 more sheets: Hormone biosynthesis, signaling, and transport, Inflorescence development, Inorganic nutrients metabolism, Secondary metabolite biosynthesis]
