# Supplementary material for: Improved gene co-expression network quality through expression dataset down-sampling and network aggregation
Source: Sci Rep. 2019 Oct 8;9:14431. doi: 10.1038/s41598-019-50885-8 (PMC6783424; doi:10.1038/s41598-019-50885-8)
Supplement: Supplementary file 4 — Supplementary Table 3 [file 41598_2019_50885_MOESM4_ESM.xlsx]

## Sheet: Arabidopsis_thaliana
Gene ID	Gene Accession	Gene name	Reaction id	Reaction EC	Enzymatic activity	Evidence
AT1G67560	AT1G67560	LOX6	RXN-1321	1.13.11.12	linolenate 13S-lipoxygenase	EV-EXP
AT1G72520	AT1G72520	LOX4	RXN-1321	1.13.11.12	linolenate 13S-lipoxygenase	EV-EXP
AT1G17420	AT1G17420	LOX3	RXN-1321	1.13.11.12	linolenate 13S-lipoxygenase	EV-EXP
AT3G45140	AT3G45140	LOX2	RXN-1321	1.13.11.12	linolenate 13S-lipoxygenase	EV-EXP
AT5G42650	AT5G42650	CYP74A1	RXN1F-19	4.2.1.92	allene oxide synthase	EV-EXP
AT3G25770	AT3G25770	AT3G25770	ALLENE-OXIDE-CYCLASE-RXN	5.3.99.6	allene oxide cyclase	EV-EXP
AT3G25780	AT3G25780	AT3G25780	ALLENE-OXIDE-CYCLASE-RXN	5.3.99.6	allene-oxide cyclase	EV-COMP
AT3G25760	AT3G25760	AT3G25760	ALLENE-OXIDE-CYCLASE-RXN	5.3.99.6	allene-oxide cyclase	EV-COMP
AT1G13280	AT1G13280	AT1G13280	ALLENE-OXIDE-CYCLASE-RXN	5.3.99.6	allene-oxide cyclase	EV-COMP
AT1G76690	AT1G76690	AT1G76690	12-OXOPHYTODIENOATE-REDUCTASE-RXN	1.3.1.42	12-oxophytodienoate reductase	EV-COMP
AT1G17990	AT1G17990	AT1G17990	12-OXOPHYTODIENOATE-REDUCTASE-RXN	1.3.1.42	12-oxophytodienoate reductase	EV-COMP
AT1G18020	AT1G18020	AT1G18020	12-OXOPHYTODIENOATE-REDUCTASE-RXN	1.3.1.42	12-oxophytodienoate reductase	EV-COMP
AT1G09400	AT1G09400	AT1G09400	12-OXOPHYTODIENOATE-REDUCTASE-RXN	1.3.1.42	12-oxophytodienoate reductase	EV-COMP
AT2G06050	AT2G06050	OPR3	12-OXOPHYTODIENOATE-REDUCTASE-RXN	1.3.1.42	12-oxophytodienoate reductase	EV-EXP
AT5G63380	AT5G63380	AT5G63380	RXN-10695	6.2.1.-	3-oxo-2-(2'-[Z]-pentenyl)cyclopentane-1-octanoate CoA ligase	EV-COMP
AT5G38120	AT5G38120	AT5G38120	RXN-10695	6.2.1.-	3-oxo-2-(2'-[Z]-pentenyl)cyclopentane-1-octanoate CoA ligase	EV-COMP
AT4G19010	AT4G19010	AT4G19010	RXN-10695	6.2.1.-	3-oxo-2-(2'-[Z]-pentenyl)cyclopentane-1-octanoate CoA ligase	EV-COMP
AT4G05160	AT4G05160	AT4G05160	RXN-10695	6.2.1.-	3-oxo-2-(2'-[Z]-pentenyl)cyclopentane-1-octanoate CoA ligase	EV-COMP
AT1G20500	AT1G20500	AT1G20500	RXN-10695	6.2.1.-	3-oxo-2-(2'-[Z]-pentenyl)cyclopentane-1-octanoate CoA ligase	EV-COMP
AT1G20490	AT1G20490	AT1G20490	RXN-10695	6.2.1.-	3-oxo-2-(2'-[Z]-pentenyl)cyclopentane-1-octanoate CoA ligase	EV-COMP
AT1G20480	AT1G20480	AT1G20480	RXN-10695	6.2.1.-	3-oxo-2-(2'-[Z]-pentenyl)cyclopentane-1-octanoate CoA ligase	EV-COMP
AT1G20510	AT1G20510	OPCL1	RXN-10695	6.2.1.-	3-oxo-2-(2'-[Z]-pentenyl)cyclopentane-1-octanoate CoA ligase	EV-EXP
AT4G16760	AT4G16760	ACX1	RXN-10696	1.3.3.6	OPC8 acyl-CoA oxidase	EV-EXP
AT2G35690	AT2G35690	ACX5	RXN-10696	1.3.3.6	OPC8 acyl-CoA oxidase	EV-EXP
AT4G29010	AT4G29010	AIM1	RXN-10697	4.2.1.17	OPC8-trans-2-enoyl-CoA hydratase	EV-EXP
AT4G29010	AT4G29010	AIM1	RXN-10698	1.1.1.35	OPC8-3-hydroxyacyl-CoA dehydrogenase	EV-EXP
AT2G33150	AT2G33150	KAT2	RXN-10699	2.3.1.16	OPC8-3-ketoacyl-CoA thiolase	EV-EXP
AT4G16760	AT4G16760	ACX1	RXN-10706	1.3.3.6	OPC6 acyl-CoA oxidase	EV-EXP
AT2G35690	AT2G35690	ACX5	RXN-10706	1.3.3.6	OPC6 acyl-CoA oxidase	EV-EXP
AT4G29010	AT4G29010	AIM1	RXN-10704	4.2.1.17	OPC6-trans-2-enoyl-CoA hydratase	EV-EXP
AT4G29010	AT4G29010	AIM1	RXN-10702	1.1.1.35	OPC6-3-hydroxyacyl-CoA dehydrogenase	EV-EXP
AT2G33150	AT2G33150	KAT2	RXN-10700	2.3.1.16	OPC6-3-ketoacyl-CoA thiolase	EV-EXP
AT4G16760	AT4G16760	ACX1	RXN-10707	1.3.3.6	acyl-CoA oxidase	EV-COMP
AT2G35690	AT2G35690	ACX5	RXN-10707	1.3.3.6	acyl-CoA oxidase	EV-COMP
AT4G29010	AT4G29010	AIM1	RXN-10705	4.2.1.17	OPC4-trans-2-enoyl-CoA hydratase	EV-EXP
AT4G29010	AT4G29010	AIM1	RXN-10703	1.1.1.35	OPC4-3-hydroxyacyl-CoA dehydrogenase	EV-EXP
AT2G33150	AT2G33150	KAT2	RXN-10701	2.3.1.16	OPC4-3-ketoacyl-CoA thiolase	EV-EXP

## Sheet: Solanum_lycopersicum
Gene ID	Gene Accession	Gene name	Reaction id	Reaction EC	Enzymatic activity	Evidence
G3F-7123	Solyc01g005750.1	Solyc01g005750.1	RXN-1321	1.13.11.12	linolenate 13S-lipoxygenase	EV-COMP
G3F-7139	Solyc01g006540.3	Solyc01g006540.3	RXN-1321	1.13.11.12	linolenate 13S-lipoxygenase	EV-COMP
G3F-7140	Solyc01g006560.3	Solyc01g006560.3	RXN-1321	1.13.11.12	linolenate 13S-lipoxygenase	EV-COMP
G3F-7141	Solyc01g006565.1	Solyc01g006565.1	RXN-1321	1.13.11.12	linolenate 13S-lipoxygenase	EV-COMP
G3F-7142	Solyc01g006570.1	Solyc01g006570.1	RXN-1321	1.13.11.12	linolenate 13S-lipoxygenase	EV-COMP
G3F-7204	Solyc01g009680.3	Solyc01g009680.3	RXN-1321	1.13.11.12	linolenate 13S-lipoxygenase	EV-COMP
G3F-7205	Solyc01g009695.1	Solyc01g009695.1	RXN-1321	1.13.11.12	linolenate 13S-lipoxygenase	EV-COMP
G3F-9207	Solyc03g122340.3	Solyc03g122340.3	RXN-1321	1.13.11.12	linolenate 13S-lipoxygenase	EV-COMP
G3F-9952	Solyc05g014790.3	Solyc05g014790.3	RXN-1321	1.13.11.12	linolenate 13S-lipoxygenase	EV-COMP
G3F-10318	Solyc06g009570.1	Solyc06g009570.1	RXN-1321	1.13.11.12	linolenate 13S-lipoxygenase	EV-COMP
G3F-10935	Solyc07g022850.1	Solyc07g022850.1	RXN-1321	1.13.11.12	linolenate 13S-lipoxygenase	EV-COMP
G3F-10962	Solyc07g032650.1	Solyc07g032650.1	RXN-1321	1.13.11.12	linolenate 13S-lipoxygenase	EV-COMP
G3F-10963	Solyc07g032660.1	Solyc07g032660.1	RXN-1321	1.13.11.12	linolenate 13S-lipoxygenase	EV-COMP
G3F-10965	Solyc07g032790.1	Solyc07g032790.1	RXN-1321	1.13.11.12	linolenate 13S-lipoxygenase	EV-COMP
G3F-10978	Solyc07g040800.1	Solyc07g040800.1	RXN-1321	1.13.11.12	linolenate 13S-lipoxygenase	EV-COMP
G3F-12526	Solyc10g046870.1	Solyc10g046870.1	RXN-1321	1.13.11.12	linolenate 13S-lipoxygenase	EV-COMP
G3F-13505	Solyc12g011040.2	Solyc12g011040.2	RXN-1321	1.13.11.12	linolenate 13S-lipoxygenase	EV-COMP
G3F-9697	Solyc04g079730.1	Solyc04g079730.1	RXN1F-19	4.2.1.92	allene oxide synthase	EV-COMP
G3F-13329	Solyc11g069800.1	Solyc11g069800.1	RXN1F-19	4.2.1.92	allene oxide synthase	EV-COMP
G3F-8430	Solyc02g085730.3	Solyc02g085730.3	ALLENE-OXIDE-CYCLASE-RXN	5.3.99.6	allene oxide cyclase	EV-COMP
G3F-7738	Solyc01g103390.3	Solyc01g103390.3	12-OXOPHYTODIENOATE-REDUCTASE-RXN	1.3.1.42	12-oxophytodienoate reductase	EV-COMP
G3F-9433	Solyc04g039910.2	Solyc04g039910.2	12-OXOPHYTODIENOATE-REDUCTASE-RXN	1.3.1.42	12-oxophytodienoate reductase	EV-COMP
G3F-9434	Solyc04g039920.1	Solyc04g039920.1	12-OXOPHYTODIENOATE-REDUCTASE-RXN	1.3.1.42	12-oxophytodienoate reductase	EV-COMP
G3F-9435	Solyc04g039930.3	Solyc04g039930.3	12-OXOPHYTODIENOATE-REDUCTASE-RXN	1.3.1.42	12-oxophytodienoate reductase	EV-COMP
G3F-9436	Solyc04g039945.1	Solyc04g039945.1	12-OXOPHYTODIENOATE-REDUCTASE-RXN	1.3.1.42	12-oxophytodienoate reductase	EV-COMP
G3F-10841	Solyc07g007870.3	Solyc07g007870.3	12-OXOPHYTODIENOATE-REDUCTASE-RXN	1.3.1.42	12-oxophytodienoate reductase	EV-COMP
G3F-12323	Solyc09g098320.1	Solyc09g098320.1	12-OXOPHYTODIENOATE-REDUCTASE-RXN	1.3.1.42	12-oxophytodienoate reductase	EV-COMP
G3F-12838	Solyc10g086220.2	Solyc10g086220.2	12-OXOPHYTODIENOATE-REDUCTASE-RXN	1.3.1.42	12-oxophytodienoate reductase	EV-COMP
G3F-13128	Solyc11g032133.1	Solyc11g032133.1	12-OXOPHYTODIENOATE-REDUCTASE-RXN	1.3.1.42	12-oxophytodienoate reductase	EV-COMP
G3F-13130	Solyc11g032220.2	Solyc11g032220.2	12-OXOPHYTODIENOATE-REDUCTASE-RXN	1.3.1.42	12-oxophytodienoate reductase	EV-COMP
G3F-13131	Solyc11g032225.1	Solyc11g032225.1	12-OXOPHYTODIENOATE-REDUCTASE-RXN	1.3.1.42	12-oxophytodienoate reductase	EV-COMP
G3F-13132	Solyc11g032230.2	Solyc11g032230.2	12-OXOPHYTODIENOATE-REDUCTASE-RXN	1.3.1.42	12-oxophytodienoate reductase	EV-COMP
G3F-13133	Solyc11g032235.1	Solyc11g032235.1	12-OXOPHYTODIENOATE-REDUCTASE-RXN	1.3.1.42	12-oxophytodienoate reductase	EV-COMP
G3F-8998	Solyc03g111170.3	Solyc03g111170.3	RXN-10695	6.2.1.-	3-oxo-2-(2'-[Z]-pentenyl)cyclopentane-1-octanoate CoA ligase	EV-COMP
G3F-11669	Solyc08g076300.3	Solyc08g076300.3	RXN-10695	6.2.1.-	3-oxo-2-(2'-[Z]-pentenyl)cyclopentane-1-octanoate CoA ligase	EV-COMP
G3F-12924	Solyc11g007970.2	Solyc11g007970.2	RXN-10695	6.2.1.-	3-oxo-2-(2'-[Z]-pentenyl)cyclopentane-1-octanoate CoA ligase	EV-COMP
G3F-13315	Solyc11g069050.2	Solyc11g069050.2	RXN-10695	6.2.1.-	3-oxo-2-(2'-[Z]-pentenyl)cyclopentane-1-octanoate CoA ligase	EV-COMP
G3F-13808	Solyc12g094520.2	Solyc12g094520.2	RXN-10695	6.2.1.-	3-oxo-2-(2'-[Z]-pentenyl)cyclopentane-1-octanoate CoA ligase	EV-COMP
G3F-11710	Solyc08g078390.3	Solyc08g078390.3	RXN-10696	1.3.3.6	fatty-acyl coenzyme A oxidase	EV-COMP
G3F-11711	Solyc08g078400.3	Solyc08g078400.3	RXN-10696	1.3.3.6	fatty-acyl coenzyme A oxidase	EV-COMP
G3F-10916	Solyc07g019670.3	Solyc07g019670.3	RXN-10697	4.2.1.17	OPC8-trans-2-enoyl-CoA hydratase	EV-COMP
G3F-11592	Solyc08g068390.3	Solyc08g068390.3	RXN-10697	4.2.1.17	OPC8-trans-2-enoyl-CoA hydratase	EV-COMP
G3F-13434	Solyc12g007170.2	Solyc12g007170.2	RXN-10697	4.2.1.17	OPC8-trans-2-enoyl-CoA hydratase	EV-COMP
G3F-10916	Solyc07g019670.3	Solyc07g019670.3	RXN-10698	1.1.1.35	OPC8-3-hydroxyacyl-CoA dehydrogenase	EV-COMP
G3F-11592	Solyc08g068390.3	Solyc08g068390.3	RXN-10698	1.1.1.35	OPC8-3-hydroxyacyl-CoA dehydrogenase	EV-COMP
G3F-13434	Solyc12g007170.2	Solyc12g007170.2	RXN-10698	1.1.1.35	OPC8-3-hydroxyacyl-CoA dehydrogenase	EV-COMP
G3F-12264	Solyc09g091470.3	Solyc09g091470.3	RXN-10699	2.3.1.16	3-oxoacyl CoA thiolase	EV-COMP
G3F-11710	Solyc08g078390.3	Solyc08g078390.3	RXN-10706	1.3.3.6	fatty-acyl coenzyme A oxidase	EV-COMP
G3F-11711	Solyc08g078400.3	Solyc08g078400.3	RXN-10706	1.3.3.6	fatty-acyl coenzyme A oxidase	EV-COMP
G3F-10916	Solyc07g019670.3	Solyc07g019670.3	RXN-10704	4.2.1.17	OPC6-trans-2-enoyl-CoA hydratase	EV-COMP
G3F-11592	Solyc08g068390.3	Solyc08g068390.3	RXN-10704	4.2.1.17	OPC6-trans-2-enoyl-CoA hydratase	EV-COMP
G3F-13434	Solyc12g007170.2	Solyc12g007170.2	RXN-10704	4.2.1.17	OPC6-trans-2-enoyl-CoA hydratase	EV-COMP
G3F-10916	Solyc07g019670.3	Solyc07g019670.3	RXN-10702	1.1.1.35	OPC6-3-hydroxyacyl-CoA dehydrogenase	EV-COMP
G3F-11592	Solyc08g068390.3	Solyc08g068390.3	RXN-10702	1.1.1.35	OPC6-3-hydroxyacyl-CoA dehydrogenase	EV-COMP
G3F-13434	Solyc12g007170.2	Solyc12g007170.2	RXN-10702	1.1.1.35	OPC6-3-hydroxyacyl-CoA dehydrogenase	EV-COMP
G3F-12264	Solyc09g091470.3	Solyc09g091470.3	RXN-10700	2.3.1.16	3-oxoacyl CoA thiolase	EV-COMP
G3F-11710	Solyc08g078390.3	Solyc08g078390.3	RXN-10707	1.3.3.6	fatty-acyl coenzyme A oxidase	EV-COMP
G3F-11711	Solyc08g078400.3	Solyc08g078400.3	RXN-10707	1.3.3.6	fatty-acyl coenzyme A oxidase	EV-COMP
G3F-10916	Solyc07g019670.3	Solyc07g019670.3	RXN-10705	4.2.1.17	OPC4-trans-2-enoyl-CoA hydratase	EV-COMP
G3F-11592	Solyc08g068390.3	Solyc08g068390.3	RXN-10705	4.2.1.17	OPC4-trans-2-enoyl-CoA hydratase	EV-COMP
G3F-13434	Solyc12g007170.2	Solyc12g007170.2	RXN-10705	4.2.1.17	OPC4-trans-2-enoyl-CoA hydratase	EV-COMP
G3F-10916	Solyc07g019670.3	Solyc07g019670.3	RXN-10703	1.1.1.35	OPC4-3-hydroxyacyl-CoA dehydrogenase	EV-COMP
G3F-11592	Solyc08g068390.3	Solyc08g068390.3	RXN-10703	1.1.1.35	OPC4-3-hydroxyacyl-CoA dehydrogenase	EV-COMP
G3F-13434	Solyc12g007170.2	Solyc12g007170.2	RXN-10703	1.1.1.35	OPC4-3-hydroxyacyl-CoA dehydrogenase	EV-COMP
G3F-12264	Solyc09g091470.3	Solyc09g091470.3	RXN-10701	2.3.1.16	3-oxoacyl CoA thiolase	EV-COMP

## Sheet: Zea_mays
Gene ID	Gene Accession	Gene name	Reaction id	Reaction EC	Enzymatic activity	Evidence
GDQC-112038	GRMZM2G017616_P02	GRMZM2G017616_P02	RXN-1321	1.13.11.12	linoleate 13S-lipoxygenase	EV-COMP
GDQC-111095	GRMZM2G070092_P01	GRMZM2G070092_P01	RXN-1321	1.13.11.12	GRMZM2G070092_P01	EV-COMP
GDQC-105481	GRMZM2G015419_P02	GRMZM2G015419_P02	RXN-1321	1.13.11.12	GRMZM2G015419_P02	EV-EXP
GDQC-104907	GRMZM2G104843_P01	GRMZM2G104843_P01	RXN-1321	1.13.11.12	linolenate lipoxygenase	EV-EXP
GDQC-107052	GRMZM5G822593_P01	GRMZM5G822593_P01	RXN-1321	1.13.11.12	GRMZM5G822593_P01	EV-COMP
GDQC-106648	GRMZM2G009479_P01	GRMZM2G009479_P01	RXN-1321	1.13.11.12	GRMZM2G009479_P01	EV-COMP
GDQC-112944	GRMZM2G002178_P01	GRMZM2G002178_P01	RXN1F-19	4.2.1.92	hydroperoxide dehydratase	EV-COMP
GDQC-108273	GRMZM2G033098_P01	GRMZM2G033098_P01	RXN1F-19	4.2.1.92	hydroperoxide dehydratase	EV-COMP
GDQC-107846	GRMZM2G376661_P01	GRMZM2G376661_P01	RXN1F-19	4.2.1.92	hydroperoxide dehydratase	EV-COMP
GDQC-107125	GRMZM2G072653_P01	GRMZM2G072653_P01	RXN1F-19	4.2.1.92	hydroperoxide dehydratase	EV-COMP
GDQC-111976	GRMZM2G067225_P01	GRMZM2G067225_P01	RXN1F-19	4.2.1.92	hydroperoxide dehydratase	EV-EXP
GDQC-104314	GRMZM2G077316_P01	GRMZM2G077316_P01	ALLENE-OXIDE-CYCLASE-RXN	5.3.99.6	GRMZM2G077316_P01	EV-COMP
GDQC-113560	GRMZM2G415793_P02	GRMZM2G415793_P02	ALLENE-OXIDE-CYCLASE-RXN	5.3.99.6	GRMZM2G415793_P02	EV-COMP
GDQC-1422	GRMZM2G068947_P01	GRMZM2G068947_P01	12-OXOPHYTODIENOATE-REDUCTASE-RXN	1.3.1.42	GRMZM2G068947_P01	EV-COMP
GDQC-108170	GRMZM2G000236_P01	GRMZM2G000236_P01	12-OXOPHYTODIENOATE-REDUCTASE-RXN	1.3.1.42	GRMZM2G000236_P01	EV-COMP
GDQC-113636	GRMZM2G156712_P01	GRMZM2G156712_P01	12-OXOPHYTODIENOATE-REDUCTASE-RXN	1.3.1.42	GRMZM2G156712_P01	EV-COMP
GDQC-104474	GRMZM2G106303_P01	GRMZM2G106303_P01	12-OXOPHYTODIENOATE-REDUCTASE-RXN	1.3.1.42	GRMZM2G106303_P01	EV-COMP
GDQC-106317	GRMZM2G148281_P01	GRMZM2G148281_P01	12-OXOPHYTODIENOATE-REDUCTASE-RXN	1.3.1.42	12-oxophytodienoate reductase	EV-EXP
GDQC-114575	GRMZM2G082087_P02	GRMZM2G082087_P02	12-OXOPHYTODIENOATE-REDUCTASE-RXN	1.3.1.42	GRMZM2G082087_P02	EV-COMP
GDQC-114576	GRMZM2G082087_P01	opr8	12-OXOPHYTODIENOATE-REDUCTASE-RXN	1.3.1.42	12-oxophytodienoate reductase	EV-EXP
GDQC-110152	GRMZM2G087192_P01	GRMZM2G087192_P01	12-OXOPHYTODIENOATE-REDUCTASE-RXN	1.3.1.42	GRMZM2G087192_P01	EV-COMP
GDQC-6846	GRMZM2G328473_P01	GRMZM2G328473_P01	RXN-10695	6.2.1.-	GRMZM2G328473_P01	EV-COMP
GDQC-6900	GRMZM2G132324_P01	GRMZM2G132324_P01	RXN-10695	6.2.1.-	GRMZM2G132324_P01	EV-COMP
GDQC-2160	GRMZM2G019746_P01	GRMZM2G019746_P01	RXN-10695	6.2.1.-	GRMZM2G019746_P01	EV-COMP
GDQC-5344	GRMZM2G085856_P01	GRMZM2G085856_P01	RXN-10695	6.2.1.-	GRMZM2G085856_P01	EV-COMP
GDQC-5701	GRMZM5G805585_P01	GRMZM5G805585_P01	RXN-10695	6.2.1.-	GRMZM5G805585_P01	EV-COMP
GDQC-113338	GRMZM2G433624_P01	GRMZM2G433624_P01	RXN-10695	6.2.1.-	GRMZM2G433624_P01	EV-COMP
GDQC-111394	GRMZM2G091643_P01	GRMZM2G091643_P01	RXN-10695	6.2.1.-	GRMZM2G091643_P01	EV-COMP
GDQC-110246	GRMZM2G096020_P01	GRMZM2G096020_P01	RXN-10695	6.2.1.-	GRMZM2G096020_P01	EV-COMP
GDQC-109530	GRMZM2G174574_P02	GRMZM2G174574_P02	RXN-10695	6.2.1.-	GRMZM2G174574_P02	EV-COMP
GDQC-105358	GRMZM2G122787_P02	GRMZM2G122787_P02	RXN-10695	6.2.1.-	GRMZM2G122787_P02	EV-COMP
GDQC-114273	GRMZM5G864319_P01	GRMZM5G864319_P01	RXN-10696	1.3.3.6	acyl-CoA oxidase	EV-COMP
GDQC-109489	GRMZM2G052389_P01	GRMZM2G052389_P01	RXN-10696	1.3.3.6	acyl-CoA oxidase	EV-COMP
GDQC-107078	GRMZM5G848768_P02	GRMZM5G848768_P02	RXN-10699	2.3.1.16	acetyl-CoA C-acyltransferase	EV-COMP
GDQC-114273	GRMZM5G864319_P01	GRMZM5G864319_P01	RXN-10706	1.3.3.6	acyl-CoA oxidase	EV-COMP
GDQC-109489	GRMZM2G052389_P01	GRMZM2G052389_P01	RXN-10706	1.3.3.6	acyl-CoA oxidase	EV-COMP
GDQC-107078	GRMZM5G848768_P02	GRMZM5G848768_P02	RXN-10700	2.3.1.16	acetyl-CoA C-acyltransferase	EV-COMP
GDQC-114273	GRMZM5G864319_P01	GRMZM5G864319_P01	RXN-10707	1.3.3.6	acyl-CoA oxidase	EV-COMP
GDQC-109489	GRMZM2G052389_P01	GRMZM2G052389_P01	RXN-10707	1.3.3.6	acyl-CoA oxidase	EV-COMP
GDQC-107078	GRMZM5G848768_P02	GRMZM5G848768_P02	RXN-10701	2.3.1.16	acetyl-CoA C-acyltransferase	EV-COMP
