# Supplementary material for: Improved gene co-expression network quality through expression dataset down-sampling and network aggregation
Source: Sci Rep. 2019 Oct 8;9:14431. doi: 10.1038/s41598-019-50885-8 (PMC6783424; doi:10.1038/s41598-019-50885-8)
Supplement: Supplementary file 5 — Supplementary Table 4 [file 41598_2019_50885_MOESM5_ESM.xls]

## Sheet: Zea_mays_microarrays_subset_highChi
	gg	GeneID	ProtID	Entry	Organism	Entry name	Protein names	Gene names	Pathway	Keywords	Gene ontology (biological process)
1	ag	GRMZM2G001930		A0A1D6K972	Zea mays (Maize)	A0A1D6K972_MAIZE	Myc transcription factor7	541694 ZEAMMB73_Zm00001d030028		Coiled coil;Complete proteome;Reference proteome
2	gg	GRMZM2G015419		A0A1D6QRF9	Zea mays (Maize)	A0A1D6QRF9_MAIZE	Lipoxygenase10	100037809 ZEAMMB73_Zm00001d053675		Complete proteome;Metal-binding;Oxidoreductase;Reference proteome
3	og	GRMZM2G021912		A0A1D6QEE7	Zea mays (Maize)	A0A1D6QEE7_MAIZE	Sec14p-like phosphatidylinositol transfer family protein	100383282 ZEAMMB73_Zm00001d052231		Complete proteome;Reference proteome
4	ag	GRMZM2G027059		C0PDR3	Zea mays (Maize)	C0PDR3_MAIZE	4-hydroxy-3-methylbut-2-enyl diphosphate reductase (Lemon white1)	100383164 HDR ZEAMMB73_Zm00001d033896		Complete proteome;Reference proteome	dimethylallyl diphosphate biosynthetic process [GO:0050992]; isopentenyl diphosphate biosynthetic process, methylerythritol 4-phosphate pathway [GO:0019288]
5	og	GRMZM2G032694		A0A1D6E658	Zea mays (Maize)	A0A1D6E658_MAIZE	Casein kinase 1-like protein 6	100383522 ZEAMMB73_Zm00001d003049		ATP-binding;Complete proteome;Kinase;Nucleotide-binding;Reference proteome;Serine/threonine-protein kinase;Transferase
6	gg	GRMZM2G033098		A0A1D6GGD7	Zea mays (Maize)	A0A1D6GGD7_MAIZE	Allene oxide synthase chloroplastic	103625850 ZEAMMB73_Zm00001d013185		Complete proteome;Iron;Metal-binding;Reference proteome
7	og	GRMZM2G036765		A0A1D6KUI8	Zea mays (Maize)	A0A1D6KUI8_MAIZE	Cell division control protein 48 homolog D	100274218 ZEAMMB73_Zm00001d032859		ATP-binding;Cell cycle;Cell division;Complete proteome;Nucleotide-binding;Reference proteome	cell division [GO:0051301]
8	ag	GRMZM2G046849		A0A1D6L289	Zea mays (Maize)	A0A1D6L289_MAIZE	UV-B-induced protein chloroplastic	ZEAMMB73_Zm00001d033787		Coiled coil;Complete proteome;Reference proteome
9	gg	GRMZM2G052389		A0A1D6NXM9	Zea mays (Maize)	A0A1D6NXM9_MAIZE	Acyl-coenzyme A oxidase	100382424 ZEAMMB73_Zm00001d045606		Complete proteome;FAD;Flavoprotein;Reference proteome	fatty acid beta-oxidation [GO:0006635]
10	og	GRMZM2G053458		P27788	Zea mays (Maize)	FER3_MAIZE	Ferredoxin-3, chloroplastic (Ferredoxin III) (Fd III)	FDX3 PFD3		2Fe-2S;3D-structure;Chloroplast;Complete proteome;Electron transport;Iron;Iron-sulfur;Metal-binding;Plastid;Reference proteome;Transit peptide;Transport	electron transport chain [GO:0022900]
11	og	GRMZM2G056916		A0A1D6LCE4	Zea mays (Maize)	A0A1D6LCE4_MAIZE	Transducin/WD40 repeat-like superfamily protein	100382756 ZEAMMB73_Zm00001d034915		Coiled coil;Complete proteome;Membrane;Reference proteome;Transmembrane;Transmembrane helix;WD repeat
12	og	GRMZM2G059453		A0A1D6N7C4	Zea mays (Maize)	A0A1D6N7C4_MAIZE	Protein phosphatase homolog3	100282657 ZEAMMB73_Zm00001d042886		Complete proteome;Hydrolase;Magnesium;Membrane;Metal-binding;Protein phosphatase;Reference proteome;Transmembrane;Transmembrane helix
13	gg	GRMZM2G067225		C0P4G2	Zea mays (Maize)	C0P4G2_MAIZE	Allene oxide synthase1	542150 ZEAMMB73_Zm00001d048021		Complete proteome;Reference proteome
14	gg	GRMZM2G068947		Q49HD9	Zea mays (Maize)	Q49HD9_MAIZE	12-oxo-phytodienoic acid reductase6	OPR6 732733 ZEAMMB73_Zm00001d040842		Complete proteome;Reference proteome
15	gg	GRMZM2G077316		Q6RW09	Zea mays (Maize)	Q6RW09_MAIZE	Allene oxide cyclase1	aoc 542151 ZEAMMB73_Zm00001d029594		Complete proteome;Reference proteome	jasmonic acid biosynthetic process [GO:0009695]
16	gg	GRMZM2G082087		Q49HD7	Zea mays (Maize)	Q49HD7_MAIZE	12-oxo-phytodienoic acid reductase8	OPR8 732734 ZEAMMB73_Zm00001d050107		Complete proteome;Reference proteome
17	gg	GRMZM2G087192		A0A1D6E9V7	Zea mays (Maize)	A0A1D6E9V7_MAIZE	12-oxo-phytodienoic acid reductase5	732829 ZEAMMB73_Zm00001d003584		Complete proteome;Reference proteome
18	gg	GRMZM2G096020		B4G058	Zea mays (Maize)	B4G058_MAIZE	4-coumarate--CoA ligase-like 5	100274307 ZEAMMB73_Zm00001d027519		Complete proteome;Ligase;Membrane;Reference proteome;Transmembrane;Transmembrane helix	metabolic process [GO:0008152]
19	og	GRMZM2G104999		A0A1D6ELW4	Zea mays (Maize)	A0A1D6ELW4_MAIZE	Nucleoside N-ribohydrolase 3	100282231 ZEAMMB73_Zm00001d005343		Complete proteome;Hydrolase;Reference proteome
20	gg	GRMZM2G106303		A0A1D6NS79	Zea mays (Maize)	A0A1D6NS79_MAIZE	12-oxo-phytodienoic acid reductase1	732815 ZEAMMB73_Zm00001d044908		Complete proteome;Reference proteome
21	og	GRMZM2G119736		B6TWY5	Zea mays (Maize)	B6TWY5_MAIZE	ATP binding protein	100272871 ZEAMMB73_Zm00001d027439		Complete proteome;Membrane;Reference proteome;Signal;Transmembrane;Transmembrane helix
22	og	GRMZM2G124883		A0A1D6GC97	Zea mays (Maize)	A0A1D6GC97_MAIZE	Kinesin-related protein16	ZEAMMB73_Zm00001d012763		ATP-binding;Coiled coil;Complete proteome;Motor protein;Nucleotide-binding;Reference proteome	microtubule-based movement [GO:0007018]
23	ag	GRMZM2G129189		B6TT00	Zea mays (Maize)	B6TT00_MAIZE	Endochitinase PR4 (Endochitinase4)	100284387 ZEAMMB73_Zm00001d017152		Chitin-binding;Complete proteome;Disulfide bond;Reference proteome;Signal	carbohydrate metabolic process [GO:0005975]; cell wall macromolecule catabolic process [GO:0016998]; chitin catabolic process [GO:0006032]
24	og	GRMZM2G136996		A0A1D6Q9W4	Zea mays (Maize)	A0A1D6Q9W4_MAIZE	Protein binding protein	100283142 ZEAMMB73_Zm00001d051806		Coiled coil;Complete proteome;Membrane;Reference proteome;Transmembrane;Transmembrane helix
25	og	GRMZM2G138800		B6TFN1	Zea mays (Maize)	B6TFN1_MAIZE	Minor allergen Alt a 7 (NAD(P)H dehydrogenase (Quinone) FQR1)	100283201 ZEAMMB73_Zm00001d043249		Complete proteome;Reference proteome
26	og	GRMZM2G142344		B4FGZ1	Zea mays (Maize)	B4FGZ1_MAIZE	DedA (SNARE associated Golgi protein family)	100193976 ZEAMMB73_Zm00001d052655		Complete proteome;Membrane;Reference proteome;Transmembrane;Transmembrane helix
27	gg	GRMZM2G148281		A0A1D6KN99	Zea mays (Maize)	A0A1D6KN99_MAIZE	12-oxo-phytodienoic acid reductase7	732830 ZEAMMB73_Zm00001d032049		Complete proteome;Reference proteome
28	og	GRMZM2G156246		B6TML8	Zea mays (Maize)	B6TML8_MAIZE	Membrane protein (Ribosome associated membrane protein RAMP4)	100283873 ZEAMMB73_Zm00001d006699		Complete proteome;Membrane;Reference proteome;Transmembrane;Transmembrane helix
29	gg	GRMZM2G156712		Q49HE2	Zea mays (Maize)	Q49HE2_MAIZE	12-oxo-phytodienoic acid reductase3	OPR3 732731 ZEAMMB73_Zm00001d037182		Complete proteome;Reference proteome
30	ag	GRMZM2G158083		A0A1D6E6Y0	Zea mays (Maize)	A0A1D6E6Y0_MAIZE	Hydroxycinnamoyltransferase5	ZEAMMB73_Zm00001d003129		Complete proteome;Reference proteome;Transferase
31	og	GRMZM2G164475		B6TGT3	Zea mays (Maize)	B6TGT3_MAIZE	Mitochondrial import inner membrane translocase subunit TIM16	ZEAMMB73_Zm00001d042395		Complete proteome;Reference proteome;Signal	protein import into mitochondrial matrix [GO:0030150]
32	og	GRMZM2G169462		A0A1D6QVE3	Zea mays (Maize)	A0A1D6QVE3_MAIZE	Uridine kinase	103655002 ZEAMMB73_Zm00001d054105		Complete proteome;Kinase;Reference proteome;Transferase	UMP salvage [GO:0044206]
33	og	GRMZM2G374203		A0A1D6E0P9	Zea mays (Maize)	A0A1D6E0P9_MAIZE	Protein BREVIS RADIX	ZEAMMB73_Zm00001d002432		Complete proteome;Reference proteome
34	og	GRMZM2G479885		B4FB01	Zea mays (Maize)	B4FB01_MAIZE	Ocs element-binding factor 1 (Octopine synthase binding factor1)	542394 ZEAMMB73_Zm00001d030617		Coiled coil;Complete proteome;Reference proteome
35	gg	GRMZM5G848768		A0A1D6HPL2	Zea mays (Maize)	A0A1D6HPL2_MAIZE	3-ketoacyl-CoA thiolase 2 peroxisomal	100192501 ZEAMMB73_Zm00001d018487		Complete proteome;Reference proteome	metabolic process [GO:0008152]
36	gg	GRMZM5G864319		A0A1D6NUS9	Zea mays (Maize)	A0A1D6NUS9_MAIZE	Acyl-coenzyme A oxidase	100191469 ZEAMMB73_Zm00001d045251		Complete proteome;Reference proteome

## Sheet: Zea_mays_RNA-seq_subset_highAUROC
	gg	GeneID	ProtID	Entry	Organism	Entry name	Protein names	Gene names	Pathway	Keywords	Gene ontology (biological process)
1	gg	GRMZM2G002178		A0A096PQR7	Zea mays (Maize)	A0A096PQR7_MAIZE	Cytochrome P450 CYP74A19	ZEAMMB73_Zm00001d028282		Complete proteome;Reference proteome
2	gg	GRMZM2G009479		A0A1D6H4A9	Zea mays (Maize)	A0A1D6H4A9_MAIZE	Lipoxygenase11	ZEAMMB73_Zm00001d015852		Complete proteome;Reference proteome
3	gg	GRMZM2G019746		A0A1D6HRG6	Zea mays (Maize)	A0A1D6HRG6_MAIZE	4-coumarate--CoA ligase-like 5	ZEAMMB73_Zm00001d018660		Complete proteome;Ligase;Reference proteome	metabolic process [GO:0008152]
4	gg	GRMZM2G033098		A0A1D6GGD7	Zea mays (Maize)	A0A1D6GGD7_MAIZE	Allene oxide synthase chloroplastic	103625850 ZEAMMB73_Zm00001d013185		Complete proteome;Iron;Metal-binding;Reference proteome
5	og	GRMZM2G055107		A0A1D6PJB7	Zea mays (Maize)	A0A1D6PJB7_MAIZE	Uncharacterized protein	103639540 ZEAMMB73_Zm00001d048334		Complete proteome;Reference proteome
6	og	GRMZM2G069177		C4J4S6	Zea mays (Maize)	C4J4S6_MAIZE	Autophagy-related protein 18c	100501634 ZEAMMB73_Zm00001d039703		Complete proteome;Reference proteome
7	gg	GRMZM2G070092		A0A1D6J7K0	Zea mays (Maize)	A0A1D6J7K0_MAIZE	Lipoxygenase (EC 1.13.11.-)	ZEAMMB73_Zm00001d025524	PATHWAY: Lipid metabolism; oxylipin biosynthesis. {ECO:0000256|RuleBase:RU003975}.	Complete proteome;Dioxygenase;Fatty acid biosynthesis;Fatty acid metabolism;Iron;Lipid biosynthesis;Lipid metabolism;Metal-binding;Oxidoreductase;Oxylipin biosynthesis;Reference proteome	oxylipin biosynthetic process [GO:0031408]
8	og	GRMZM2G078468		A0A1D6FQC4	Zea mays (Maize)	A0A1D6FQC4_MAIZE	Autophagy-related protein 18g	103635676 ZEAMMB73_Zm00001d010315		Complete proteome;Reference proteome
9	gg	GRMZM2G087192		A0A1D6E9V7	Zea mays (Maize)	A0A1D6E9V7_MAIZE	12-oxo-phytodienoic acid reductase5	732829 ZEAMMB73_Zm00001d003584		Complete proteome;Reference proteome
10	og	GRMZM2G089783		A0A1D6QG97	Zea mays (Maize)	A0A1D6QG97_MAIZE	PRA1 family protein	ZEAMMB73_Zm00001d052322		Complete proteome;Membrane;Receptor;Reference proteome;Transmembrane;Transmembrane helix;Transport
11	gg	GRMZM2G096020		B4G058	Zea mays (Maize)	B4G058_MAIZE	4-coumarate--CoA ligase-like 5	100274307 ZEAMMB73_Zm00001d027519		Complete proteome;Ligase;Membrane;Reference proteome;Transmembrane;Transmembrane helix	metabolic process [GO:0008152]
12	og	GRMZM2G101000		A0A1D6KPH1	Zea mays (Maize)	A0A1D6KPH1_MAIZE	Type IV inositol polyphosphate 5-phosphatase 9	100192520 ZEAMMB73_Zm00001d032253		Complete proteome;Hydrolase;Reference proteome	phosphatidylinositol dephosphorylation [GO:0046856]
13	gg	GRMZM2G104843		A0A1D6E9P9	Zea mays (Maize)	A0A1D6E9P9_MAIZE	Lipoxygenase (EC 1.13.11.-)	100037808 ZEAMMB73_Zm00001d003533	PATHWAY: Lipid metabolism; oxylipin biosynthesis. {ECO:0000256|RuleBase:RU003975}.	Coiled coil;Complete proteome;Dioxygenase;Fatty acid biosynthesis;Fatty acid metabolism;Iron;Lipid biosynthesis;Lipid metabolism;Metal-binding;Oxidoreductase;Oxylipin biosynthesis;Reference proteome	oxylipin biosynthetic process [GO:0031408]
14	gg	GRMZM2G106303		A0A1D6NS79	Zea mays (Maize)	A0A1D6NS79_MAIZE	12-oxo-phytodienoic acid reductase1	732815 ZEAMMB73_Zm00001d044908		Complete proteome;Reference proteome
15	ag	GRMZM2G112629		B4FNY0	Zea mays (Maize)	B4FNY0_MAIZE	BHLH transcription factor (Basic helix-loop-helix (BHLH) DNA-binding superfamily protein)	100272488 bHLH76 ZEAMMB73_Zm00001d040148		Coiled coil;Complete proteome;DNA-binding;Reference proteome	regulation of transcription by RNA polymerase II [GO:0006357]
16	gg	GRMZM2G122787		A0A096S078	Zea mays (Maize)	A0A096S078_MAIZE	4-coumarate--CoA ligase-like 7	100191850 ZEAMMB73_Zm00001d027711		Complete proteome;Ligase;Membrane;Reference proteome;Transmembrane;Transmembrane helix	metabolic process [GO:0008152]
17	og	GRMZM2G138585		B4FWV4	Zea mays (Maize)	B4FWV4_MAIZE	Putative membrane lipoprotein	100273663 ZEAMMB73_Zm00001d037644		Complete proteome;Lipoprotein;Reference proteome
18	og	GRMZM2G152461		A0A1D6NAP5	Zea mays (Maize)	A0A1D6NAP5_MAIZE	RING/U-box superfamily protein	ZEAMMB73_Zm00001d043339		Complete proteome;Membrane;Metal-binding;Reference proteome;Transmembrane;Transmembrane helix;Zinc;Zinc-finger
19	gg	GRMZM2G156712		Q49HE2	Zea mays (Maize)	Q49HE2_MAIZE	12-oxo-phytodienoic acid reductase3	OPR3 732731 ZEAMMB73_Zm00001d037182		Complete proteome;Reference proteome
20	og	GRMZM2G324157		A0A1D6MYJ0	Zea mays (Maize)	A0A1D6MYJ0_MAIZE	Protein kinase domain containing protein	103650628 ZEAMMB73_Zm00001d041826		ATP-binding;Complete proteome;Kinase;Nucleotide-binding;Reference proteome;Serine/threonine-protein kinase;Transferase
21	ag	GRMZM2G336533		A0A1D6GER6	Zea mays (Maize)	A0A1D6GER6_MAIZE	NAC domain-containing protein 2	ZEAMMB73_Zm00001d013003		Complete proteome;DNA-binding;Nucleus;Reference proteome;Transcription;Transcription regulation	regulation of transcription, DNA-templated [GO:0006355]; transcription, DNA-templated [GO:0006351]
22	gg	GRMZM2G376661		A0A1D6L635	Zea mays (Maize)	A0A1D6L635_MAIZE	Allene oxide synthesis3	103644066 ZEAMMB73_Zm00001d034186		Complete proteome;Iron;Metal-binding;Reference proteome
23	og	GRMZM2G396114		A0A1D6L365	Zea mays (Maize)	A0A1D6L365_MAIZE	BEL1-like homeodomain protein 4	ZEAMMB73_Zm00001d033898		Complete proteome;DNA-binding;Homeobox;Nucleus;Reference proteome	regulation of transcription, DNA-templated [GO:0006355]
24	gg	GRMZM5G822593		A0A1D6KIW6	Zea mays (Maize)	A0A1D6KIW6_MAIZE	Lipoxygenase (EC 1.13.11.-)	103642039 ZEAMMB73_Zm00001d031449	PATHWAY: Lipid metabolism; oxylipin biosynthesis. {ECO:0000256|RuleBase:RU003975}.	Complete proteome;Dioxygenase;Fatty acid biosynthesis;Fatty acid metabolism;Iron;Lipid biosynthesis;Lipid metabolism;Metal-binding;Oxidoreductase;Oxylipin biosynthesis;Reference proteome	oxylipin biosynthetic process [GO:0031408]
25	og	GRMZM5G823004		A0A1D6JND2	Zea mays (Maize)	A0A1D6JND2_MAIZE	Uncharacterized protein	100278579 ZEAMMB73_Zm00001d027624		Complete proteome;Reference proteome
26	og	GRMZM5G842965		K7UVZ0	Zea mays (Maize)	K7UVZ0_MAIZE	cAMP-regulated phosphoprotein 19-related protein	ZEAMMB73_Zm00001d009112		Complete proteome;Reference proteome
27	gg	GRMZM5G848768		A0A1D6HPL2	Zea mays (Maize)	A0A1D6HPL2_MAIZE	3-ketoacyl-CoA thiolase 2 peroxisomal	100192501 ZEAMMB73_Zm00001d018487		Complete proteome;Reference proteome	metabolic process [GO:0008152]
28	og	GRMZM5G879116		A0A1D6JTD6	Zea mays (Maize)	A0A1D6JTD6_MAIZE	Sec14p-like phosphatidylinositol transfer family protein	100279446 ZEAMMB73_Zm00001d028231		Complete proteome;Reference proteome

## Sheet: Zea_mays_RNA-seq_subset_highChi
	gg	GeneID	ProtID	Entry	Organism	Entry name	Protein names	Gene names	Pathway	Keywords	Gene ontology (biological process)
1	og	GRMZM2G010604		A0A1D6GKM4	Zea mays (Maize)	A0A1D6GKM4_MAIZE	Uncharacterized protein	ZEAMMB73_Zm00001d013574		Complete proteome;Reference proteome
2	og	GRMZM2G019207		A0A1D6GLI4	Zea mays (Maize)	A0A1D6GLI4_MAIZE	Glutathione S-transferase U28	103626044 ZEAMMB73_Zm00001d013693		Coiled coil;Complete proteome;Reference proteome;Transferase
3	og	GRMZM2G028218		A0A1D6GG02	Zea mays (Maize)	A0A1D6GG02_MAIZE	DnaJ protein	ZEAMMB73_Zm00001d013111		Complete proteome;Metal-binding;Reference proteome;Zinc;Zinc-finger	protein folding [GO:0006457]; response to heat [GO:0009408]
4	og	GRMZM2G081504		A0A1D6GQM0	Zea mays (Maize)	A0A1D6GQM0_MAIZE	Acylamino-acid-releasing enzyme	100281428 ZEAMMB73_Zm00001d014178		Complete proteome;Membrane;Reference proteome;Transmembrane;Transmembrane helix
5	og	GRMZM2G105518		A0A1D6GLZ4	Zea mays (Maize)	A0A1D6GLZ4_MAIZE	Chlorophyll a-b binding protein, chloroplastic	ZEAMMB73_Zm00001d013766		Chlorophyll;Chloroplast;Chromophore;Complete proteome;Membrane;Photosynthesis;Photosystem I;Photosystem II;Plastid;Reference proteome;Thylakoid;Transmembrane;Transmembrane helix	photosynthesis, light harvesting [GO:0009765]; protein-chromophore linkage [GO:0018298]
6	og	GRMZM2G114137		B6TFB2	Zea mays (Maize)	B6TFB2_MAIZE	C2C2-CO-like transcription factor (CCT motif family protein)	100283174 COL8 ZEAMMB73_Zm00001d013443		Complete proteome;Metal-binding;Nucleus;Reference proteome;Zinc;Zinc-finger
7	ag	GRMZM2G130454		A0A1D6GFQ4	Zea mays (Maize)	A0A1D6GFQ4_MAIZE	Bifunctional inhibitor/lipid-transfer protein/seed storage 2S albumin superfamily protein	ZEAMMB73_Zm00001d013089		Complete proteome;Reference proteome;Signal
8	gg	GRMZM2G132324		A0A1D6GWL7	Zea mays (Maize)	A0A1D6GWL7_MAIZE	Methionine aminopeptidase 1D chloroplastic/mitochondrial	ZEAMMB73_Zm00001d014821		Aminopeptidase;Coiled coil;Complete proteome;Hydrolase;Membrane;Protease;Reference proteome;Transmembrane;Transmembrane helix
9	og	GRMZM2G133401		A0A1D6GR05	Zea mays (Maize)	A0A1D6GR05_MAIZE	Uncharacterized protein	ZEAMMB73_Zm00001d014202		Complete proteome;Reference proteome
10	ag	GRMZM2G134597		A0A1D6GSA1	Zea mays (Maize)	A0A1D6GSA1_MAIZE	Cytochrome P450 family 87 subfamily A polypeptide 6	103626273 ZEAMMB73_Zm00001d014335		Complete proteome;Heme;Iron;Metal-binding;Monooxygenase;Oxidoreductase;Reference proteome;Signal
11	og	GRMZM2G135674		A0A1D6GV20	Zea mays (Maize)	A0A1D6GV20_MAIZE	Sodium transporter HKT1	103626405 ZEAMMB73_Zm00001d014680		Complete proteome;Membrane;Reference proteome;Transmembrane;Transmembrane helix
12	og	GRMZM2G147814		A0A1D6GHY0	Zea mays (Maize)	A0A1D6GHY0_MAIZE	CDK-activating kinase assembly factor MAT1 family protein	ZEAMMB73_Zm00001d013304		Coiled coil;Complete proteome;Kinase;Reference proteome;Transferase	nucleotide-excision repair [GO:0006289]
13	ag	GRMZM2G151589		C0HG83	Zea mays (Maize)	C0HG83_MAIZE	THAUMATIN-LIKE PROTEIN 1	100381471 ZEAMMB73_Zm00001d014313		Complete proteome;Disulfide bond;Reference proteome;Signal
14	ag	GRMZM2G161512		A0A1D6GSP4	Zea mays (Maize)	A0A1D6GSP4_MAIZE	Myb domain protein 101	100272446 ZEAMMB73_Zm00001d014364		Complete proteome;Reference proteome	metabolic process [GO:0008152]
15	ag	GRMZM2G178351		A0A1D6GLW0	Zea mays (Maize)	A0A1D6GLW0_MAIZE	Cytochrome P450 CYP79A33	103626061 ZEAMMB73_Zm00001d013753		Complete proteome;Heme;Iron;Membrane;Metal-binding;Monooxygenase;Oxidoreductase;Reference proteome;Transmembrane;Transmembrane helix
16	og	GRMZM2G178767		A0A1D6GM25	Zea mays (Maize)	A0A1D6GM25_MAIZE	Dof zinc finger protein DOF5.7	ZEAMMB73_Zm00001d013783		Complete proteome;DNA-binding;Metal-binding;Nucleus;Reference proteome;Zinc;Zinc-finger	regulation of transcription, DNA-templated [GO:0006355]
17	og	GRMZM2G414899		A0A1D6GVI4	Zea mays (Maize)	A0A1D6GVI4_MAIZE	Protein kinase superfamily protein	100191226 ZEAMMB73_Zm00001d014697		ATP-binding;Complete proteome;Kinase;Nucleotide-binding;Reference proteome;Serine/threonine-protein kinase;Transferase
18	og	GRMZM5G818068		A0A1D6GGS3	Zea mays (Maize)	A0A1D6GGS3_MAIZE	UDP-glycosyltransferase 83A1	ZEAMMB73_Zm00001d013244		Complete proteome;Reference proteome;Transferase	metabolic process [GO:0008152]
19	og	GRMZM5G892700		A0A1D6GPC6	Zea mays (Maize)	A0A1D6GPC6_MAIZE	Flotillin-like protein 2	103626154 ZEAMMB73_Zm00001d014001		Coiled coil;Complete proteome;Reference proteome

## Sheet: Arabidopsis_thaliana_microarrays_full
	gg	GeneID	ProtID	Entry	Organism	Entry name	Protein names	Gene names	Pathway	Keywords	Gene ontology (biological process)
1	ag	AT1G17380		Q9LDU5	Arabidopsis thaliana (Mouse-ear cress)	TI11A_ARATH	Protein TIFY 11A (Jasmonate ZIM domain-containing protein 5)	TIFY11A JAZ5 At1g17380 F1L3.3 F28G4.16		Coiled coil;Complete proteome;Jasmonic acid signaling pathway;Nucleus;Plant defense;Reference proteome;Transcription;Transcription regulation;Ubl conjugation	defense response [GO:0006952]; negative regulation of nucleic acid-templated transcription [GO:1903507]; regulation of defense response [GO:0031347]; regulation of jasmonic acid mediated signaling pathway [GO:2000022]; regulation of transcription, DNA-templated [GO:0006355]; response to jasmonic acid [GO:0009753]; response to wounding [GO:0009611]; transcription, DNA-templated [GO:0006351]
2	gg	AT1G17420		Q9LNR3	Arabidopsis thaliana (Mouse-ear cress)	LOX3_ARATH	Lipoxygenase 3, chloroplastic (AtLOX3) (EC 1.13.11.12)	LOX3 At1g17420 F28G4.10	PATHWAY: Lipid metabolism; oxylipin biosynthesis. {ECO:0000255|PROSITE-ProRule:PRU00726}.	Chloroplast;Complete proteome;Dioxygenase;Fatty acid biosynthesis;Fatty acid metabolism;Iron;Lipid biosynthesis;Lipid metabolism;Metal-binding;Oxidoreductase;Oxylipin biosynthesis;Plastid;Reference proteome;Transit peptide	anther dehiscence [GO:0009901]; anther development [GO:0048653]; lipid oxidation [GO:0034440]; oxylipin biosynthetic process [GO:0031408]; pollen development [GO:0009555]; response to fungus [GO:0009620]; response to high light intensity [GO:0009644]; response to jasmonic acid [GO:0009753]; response to wounding [GO:0009611]; stamen filament development [GO:0080086]
3	og	AT1G19670		O22527	Arabidopsis thaliana (Mouse-ear cress)	CLH1_ARATH	Chlorophyllase-1 (AtCLH1) (EC 3.1.1.14) (Chlorophyll-chlorophyllido hydrolase 1) (Chlase 1) (Coronatine-induced protein 1) (CORI1)	CLH1 ATHCOR1 COR1 At1g19670 F6F9.28	PATHWAY: Porphyrin-containing compound metabolism; chlorophyll degradation.	Chlorophyll catabolism;Complete proteome;Glycoprotein;Hydrolase;Reference proteome	chlorophyll catabolic process [GO:0015996]; defense response to bacterium [GO:0042742]; defense response to fungus [GO:0050832]
4	ag	AT1G04380		P93821	Arabidopsis thaliana (Mouse-ear cress)	ACCH7_ARATH	1-aminocyclopropane-1-carboxylate oxidase homolog 7 (EC 1.14.-.-)	At1g04380 F19P19.18		Complete proteome;Iron;Isopeptide bond;Metal-binding;Oxidoreductase;Reference proteome;Ubl conjugation
5	ag	AT1G52890		Q9C932	Arabidopsis thaliana (Mouse-ear cress)	NAC19_ARATH	NAC domain-containing protein 19 (ANAC019) (Abscisic-acid-responsive NAC) (ANAC)	NAC019 ANAC At1g52890 F14G24.16		3D-structure;Complete proteome;DNA-binding;Nucleus;Reference proteome;Transcription;Transcription regulation	response to water deprivation [GO:0009414]; transcription, DNA-templated [GO:0006351]
6	gg	AT1G72520		Q9FNX8	Arabidopsis thaliana (Mouse-ear cress)	LOX4_ARATH	Lipoxygenase 4, chloroplastic (AtLOX4) (EC 1.13.11.12) (LOX3-like protein)	LOX4 LOX3 At1g72520 F28P22.29 T10D10.1	PATHWAY: Lipid metabolism; oxylipin biosynthesis. {ECO:0000255|PROSITE-ProRule:PRU00726}.	Chloroplast;Complete proteome;Dioxygenase;Fatty acid biosynthesis;Fatty acid metabolism;Iron;Lipid biosynthesis;Lipid metabolism;Metal-binding;Oxidoreductase;Oxylipin biosynthesis;Plastid;Reference proteome;Transit peptide	anther dehiscence [GO:0009901]; anther development [GO:0048653]; lipid oxidation [GO:0034440]; oxylipin biosynthetic process [GO:0031408]; pollen development [GO:0009555]; response to bacterium [GO:0009617]; response to ozone [GO:0010193]; response to wounding [GO:0009611]; stamen filament development [GO:0080086]
7	gg	AT1G20480		Q84P25	Arabidopsis thaliana (Mouse-ear cress)	4CLL2_ARATH	4-coumarate--CoA ligase-like 2 (EC 6.2.1.-)	4CLL2 At1g20480 F5M15.29		ATP-binding;Complete proteome;Ligase;Nucleotide-binding;Peroxisome;Reference proteome	metabolic process [GO:0008152]
8	gg	AT1G20500		P0C5B6	Arabidopsis thaliana (Mouse-ear cress)	4CLL4_ARATH	4-coumarate--CoA ligase-like 4 (EC 6.2.1.-)	4CLL4 At1g20500 F5M15.18		ATP-binding;Complete proteome;Ligase;Nucleotide-binding;Peroxisome;Reference proteome	metabolic process [GO:0008152]
9	gg	AT1G20510	AT1G20510 -> Q84P21-1	Q84P21	Arabidopsis thaliana (Mouse-ear cress)	4CLL5_ARATH	4-coumarate--CoA ligase-like 5 (EC 6.2.1.-) (4-coumarate--CoA ligase isoform 9) (At4CL9) (Peroxisomal OPC-8:0-CoA ligase 1)	4CLL5 OPCL1 At1g20510 F5M15.17		ATP-binding;Alternative splicing;Complete proteome;Ligase;Nucleotide-binding;Peroxisome;Reference proteome	jasmonic acid biosynthetic process [GO:0009695]; response to wounding [GO:0009611]
10	og	AT1G66660	AT1G66660 -> Q7XA77-2	Q7XA77	Arabidopsis thaliana (Mouse-ear cress)	SINL5_ARATH	E3 ubiquitin-protein ligase SINA-like 5 (EC 2.3.2.27) (RING-type E3 ubiquitin transferase SINA-like 5) (Seven in absentia-like protein 5)	At1g66660 F4N21_20 T12I7.11	PATHWAY: Protein modification; protein ubiquitination.	Alternative splicing;Complete proteome;Metal-binding;Reference proteome;Transferase;Ubl conjugation pathway;Zinc;Zinc-finger	multicellular organism development [GO:0007275]; ubiquitin-dependent protein catabolic process [GO:0006511]
11	og	AT2G42790		Q9SJH7	Arabidopsis thaliana (Mouse-ear cress)	CISY3_ARATH	Citrate synthase 3, peroxisomal (EC 2.3.3.16)	CSY3 At2g42790 F7D19.21	PATHWAY: Carbohydrate metabolism; tricarboxylic acid cycle; isocitrate from oxaloacetate: step 1/2.	Complete proteome;Peroxisome;Reference proteome;Transferase;Transit peptide;Tricarboxylic acid cycle	fatty acid beta-oxidation [GO:0006635]; tricarboxylic acid cycle [GO:0006099]
12	gg	AT2G06050		Q9FUP0	Arabidopsis thaliana (Mouse-ear cress)	OPR3_ARATH	12-oxophytodienoate reductase 3 (EC 1.3.1.42) (12-oxophytodienoate-10,11-reductase 3) (AtOPR3) (OPDA-reductase 3) (Delayed dehiscence 1) [Cleaved into: 12-oxophytodienoate reductase 3, N-terminally processed]	OPR3 DDE1 At2g06050 F5K7.19	PATHWAY: Lipid metabolism; oxylipin biosynthesis.	3D-structure;Acetylation;Complete proteome;FMN;Fatty acid biosynthesis;Fatty acid metabolism;Flavoprotein;Lipid biosynthesis;Lipid metabolism;NADP;Oxidoreductase;Oxylipin biosynthesis;Peroxisome;Reference proteome	jasmonic acid biosynthetic process [GO:0009695]; oxylipin biosynthetic process [GO:0031408]; response to fungus [GO:0009620]; response to ozone [GO:0010193]; stamen development [GO:0048443]
13	gg	AT2G33150		Q56WD9	Arabidopsis thaliana (Mouse-ear cress)	THIK2_ARATH	3-ketoacyl-CoA thiolase 2, peroxisomal (EC 2.3.1.16) (Acetyl-CoA acyltransferase 2) (Beta-ketothiolase 2) (Peroxisomal 3-oxoacyl-CoA thiolase 2) (Peroxisome defective protein 1)	PED1 KAT2 At2g33150 F25I18.11	PATHWAY: Lipid metabolism; fatty acid metabolism.	3D-structure;Acyltransferase;Complete proteome;Fatty acid biosynthesis;Fatty acid metabolism;Glyoxysome;Lipid biosynthesis;Lipid metabolism;Oxylipin biosynthesis;Peroxisome;Reference proteome;Transferase;Transit peptide	fatty acid beta-oxidation [GO:0006635]; glyoxysome organization [GO:0010111]; jasmonic acid biosynthetic process [GO:0009695]; oxylipin biosynthetic process [GO:0031408]; positive regulation of abscisic acid-activated signaling pathway [GO:0009789]; response to wounding [GO:0009611]
14	og	AT2G23550	AT2G23550 -> F4IMK2-1;F4IMK2-2	F4IMK2	Arabidopsis thaliana (Mouse-ear cress)	MES6_ARATH	Putative methylesterase 6 (AtMES6) (EC 3.1.1.-) (Alpha/beta fold hydrolase/esterase 1)	MES6 ABE1 At2g23550 F26B6.20		Alternative splicing;Complete proteome;Hydrolase;Reference proteome
15	og	AT3G01830	AT3G01830 -> Q9SGI8-1;Q9SGI8-2	Q9SGI8	Arabidopsis thaliana (Mouse-ear cress)	CML40_ARATH	Probable calcium-binding protein CML40 (Calmodulin-like protein 40)	CML40 At3g01830 F28J7.16		Alternative splicing;Calcium;Complete proteome;Metal-binding;Reference proteome;Repeat
16	og	AT3G48000		Q9SU63	Arabidopsis thaliana (Mouse-ear cress)	AL2B4_ARATH	Aldehyde dehydrogenase family 2 member B4, mitochondrial (ALDH2a) (EC 1.2.1.3)	ALDH2B4 ALDH2 At3g48000 T17F15.130		Complete proteome;Mitochondrion;NAD;Oxidoreductase;Reference proteome;Transit peptide	response to cadmium ion [GO:0046686]
17	ag	AT3G44860		Q9FYC4	Arabidopsis thaliana (Mouse-ear cress)	FAMT_ARATH	Farnesoic acid carboxyl-O-methyltransferase (EC 2.1.1.325) (SABATH methyltransferase FAMT)	FAMT At3g44860 F28D10.50	PATHWAY: Sesquiterpene biosynthesis. {ECO:0000269|PubMed:16165084}.	Complete proteome;Magnesium;Metal-binding;Methyltransferase;Reference proteome;S-adenosyl-L-methionine;Transferase	response to herbivore [GO:0080027]; response to jasmonic acid [GO:0009753]; response to molecule of fungal origin [GO:0002238]; response to salicylic acid [GO:0009751]; response to wounding [GO:0009611]
18	og	AT3G54270		Q93WU4	Arabidopsis thaliana (Mouse-ear cress)	SPP3A_ARATH	Probable sucrose-phosphatase 3a (AtSPP3a) (EC 3.1.3.24)	SPP3A SPP3 At3g54270 F24B22.230	PATHWAY: Glycan biosynthesis; sucrose biosynthesis; sucrose from D-fructose 6-phosphate and UDP-alpha-D-glucose: step 2/2.	Complete proteome;Hydrolase;Magnesium;Reference proteome	sucrose biosynthetic process [GO:0005986]
19	gg	AT3G25760		Q9LS03	Arabidopsis thaliana (Mouse-ear cress)	AOC1_ARATH	Allene oxide cyclase 1, chloroplastic (EC 5.3.99.6) (Early-responsive to dehydration 12 protein)	AOC1 ERD12 At3g25760 K13N2.10 K13N2_8		3D-structure;Chloroplast;Complete proteome;Isomerase;Plastid;Reference proteome;Stress response;Transit peptide	jasmonic acid biosynthetic process [GO:0009695]
20	gg	AT3G45140		P38418	Arabidopsis thaliana (Mouse-ear cress)	LOX2_ARATH	Lipoxygenase 2, chloroplastic (AtLOX2) (EC 1.13.11.12)	LOX2 At3g45140 T14D3.80	PATHWAY: Lipid metabolism; oxylipin biosynthesis. {ECO:0000255|PROSITE-ProRule:PRU00726}.	Chloroplast;Complete proteome;Cytoplasm;Dioxygenase;Fatty acid biosynthesis;Fatty acid metabolism;Iron;Lipid biosynthesis;Lipid metabolism;Metal-binding;Oxidoreductase;Oxylipin biosynthesis;Plastid;Reference proteome;Transit peptide	green leaf volatile biosynthetic process [GO:0010597]; jasmonic acid biosynthetic process [GO:0009695]; lipid oxidation [GO:0034440]; oxylipin biosynthetic process [GO:0031408]; response to bacterium [GO:0009617]; response to fungus [GO:0009620]; response to herbivore [GO:0080027]; response to jasmonic acid [GO:0009753]; response to wounding [GO:0009611]
21	gg	AT4G05160		Q9M0X9	Arabidopsis thaliana (Mouse-ear cress)	4CLL7_ARATH	4-coumarate--CoA ligase-like 7 (EC 6.2.1.-) (4-coumarate--CoA ligase isoform 6) (At4CL6)	4CLL7 At4g05160 C17L7.80		ATP-binding;Complete proteome;Fatty acid biosynthesis;Fatty acid metabolism;Ligase;Lipid biosynthesis;Lipid metabolism;Nucleotide-binding;Oxylipin biosynthesis;Peroxisome;Reference proteome	jasmonic acid biosynthetic process [GO:0009695]; oxylipin biosynthetic process [GO:0031408]
22	og	AT4G24690		Q9SB64	Arabidopsis thaliana (Mouse-ear cress)	NBR1_ARATH	Protein NBR1 homolog (AtNBR1) (At4g24690)	NBR1 At4g24690 F22K18.110		Acetylation;Autophagy;Complete proteome;Cytoplasm;Metal-binding;Protein transport;Reference proteome;Stress response;Transport;Vacuole;Zinc;Zinc-finger	macroautophagy [GO:0016236]; protein polymerization [GO:0051258]; protein transport [GO:0015031]
23	gg	AT4G19010		Q84P24	Arabidopsis thaliana (Mouse-ear cress)	4CLL6_ARATH	4-coumarate--CoA ligase-like 6 (EC 6.2.1.-) (4-coumarate--CoA ligase isoform 7) (At4CL7)	4CLL6 At4g19010 F13C5.180		ATP-binding;Complete proteome;Ligase;Nucleotide-binding;Peroxisome;Reference proteome	ubiquinone biosynthetic process [GO:0006744]
24	gg	AT4G29010		Q9ZPI6	Arabidopsis thaliana (Mouse-ear cress)	AIM1_ARATH	Peroxisomal fatty acid beta-oxidation multifunctional protein AIM1 (Protein ABNORMAL INFLORESCENCE MERISTEM 1) (AtAIM1) [Includes: Enoyl-CoA hydratase/3-2-trans-enoyl-CoA isomerase/3-hydroxybutyryl-CoA epimerase (EC 4.2.1.17) (EC 5.1.2.3) (EC 5.3.3.8); 3-hydroxyacyl-CoA dehydrogenase (EC 1.1.1.35)]	AIM1 At4g29010 F19B15.40	PATHWAY: Lipid metabolism; fatty acid beta-oxidation.	Complete proteome;Fatty acid metabolism;Isomerase;Lipid metabolism;Lyase;Multifunctional enzyme;NAD;Oxidoreductase;Peroxisome;Reference proteome	fatty acid beta-oxidation [GO:0006635]; flower development [GO:0009908]; jasmonic acid biosynthetic process [GO:0009695]
25	og	AT4G16210		Q6NL24	Arabidopsis thaliana (Mouse-ear cress)	ECH1P_ARATH	Probable enoyl-CoA hydratase 1, peroxisomal (EC 4.2.1.17) (Enoyl-CoA hydratase isoform A)	ECHIA At4g16210 dl4145c	PATHWAY: Lipid metabolism; fatty acid beta-oxidation. {ECO:0000305}.	Acetylation;Complete proteome;Fatty acid metabolism;Lipid metabolism;Lyase;Peroxisome;Reference proteome	fatty acid beta-oxidation [GO:0006635]
26	ag	AT4G23600	AT4G23600 -> Q9SUR6-1;Q9SUR6-2	Q9SUR6	Arabidopsis thaliana (Mouse-ear cress)	CORI3_ARATH	Cystine lyase CORI3 (EC 4.4.1.35) (Protein CORONATINE INDUCED 3) (Protein JASMONATE RESPONSIVE 2)	CORI3 JR2 At4g23600 F9D16.70		Alternative splicing;Complete proteome;Lyase;Reference proteome	biosynthetic process [GO:0009058]; cellular amino acid metabolic process [GO:0006520]; hyperosmotic salinity response [GO:0042538]; response to abscisic acid [GO:0009737]; response to jasmonic acid [GO:0009753]; response to microbial phytotoxin [GO:0010188]; response to wounding [GO:0009611]
27	og	AT5G39130		Q9FIC8	Arabidopsis thaliana (Mouse-ear cress)	GL116_ARATH	Germin-like protein subfamily 1 member 16	At5g39130 MXF12.16 MXF12_140		Apoplast;Complete proteome;Disulfide bond;Glycoprotein;Manganese;Metal-binding;Reference proteome;Secreted;Signal
28	og	AT5G53350		Q9FK07	Arabidopsis thaliana (Mouse-ear cress)	CLPX1_ARATH	CLP protease regulatory subunit CLPX1, mitochondrial	CLPX1 At5g53350 K19E1.15		ATP-binding;Complete proteome;Hydrolase;Mitochondrion;Nucleotide-binding;Protease;Reference proteome;Transit peptide	protein catabolic process [GO:0030163]; protein folding [GO:0006457]; proteolysis [GO:0006508]
29	og	AT5G02940		Q8VZM7	Arabidopsis thaliana (Mouse-ear cress)	POLL1_ARATH	Putative ion channel POLLUX-like 1	At5g02940 F9G14.250		Complete proteome;Membrane;Reference proteome;Transmembrane;Transmembrane helix	potassium ion transport [GO:0006813]
30	gg	AT5G42650		Q96242	Arabidopsis thaliana (Mouse-ear cress)	CP74A_ARATH	Allene oxide synthase, chloroplastic (EC 4.2.1.92) (Cytochrome P450 74A) (Hydroperoxide dehydrase)	CYP74A AOS At5g42650 MJB21.2	PATHWAY: Lipid metabolism; oxylipin biosynthesis. {ECO:0000305}.	3D-structure;Chloroplast;Complete proteome;Fatty acid biosynthesis;Fatty acid metabolism;Heme;Iron;Lipid biosynthesis;Lipid metabolism;Lyase;Metal-binding;Oxylipin biosynthesis;Plastid;Reference proteome;Transit peptide	defense response [GO:0006952]; defense response to fungus [GO:0050832]; epoxygenase P450 pathway [GO:0019373]; jasmonic acid biosynthetic process [GO:0009695]; oxylipin biosynthetic process [GO:0031408]; oxylipin metabolic process [GO:0031407]; response to fungus [GO:0009620]; response to jasmonic acid [GO:0009753]; response to wounding [GO:0009611]; sterol metabolic process [GO:0016125]
31	gg	AT5G38120		Q84P26	Arabidopsis thaliana (Mouse-ear cress)	4CLL8_ARATH	4-coumarate--CoA ligase-like 8 (EC 6.2.1.-) (4-coumarate--CoA ligase isoform 11) (At4CL11)	4CLL8 At5g38120 MXA21.23 MXA21_10		ATP-binding;Complete proteome;Ligase;Nucleotide-binding;Peroxisome;Reference proteome	metabolic process [GO:0008152]

## Sheet: Arabidopsis_thaliana_RNA-seq_full
	gg	GeneID	ProtID	Entry	Organism	Entry name	Protein names	Gene names	Pathway	Keywords	Gene ontology (biological process)
1	ag	AT1G17380		Q9LDU5	Arabidopsis thaliana (Mouse-ear cress)	TI11A_ARATH	Protein TIFY 11A (Jasmonate ZIM domain-containing protein 5)	TIFY11A JAZ5 At1g17380 F1L3.3 F28G4.16		Coiled coil;Complete proteome;Jasmonic acid signaling pathway;Nucleus;Plant defense;Reference proteome;Transcription;Transcription regulation;Ubl conjugation	defense response [GO:0006952]; negative regulation of nucleic acid-templated transcription [GO:1903507]; regulation of defense response [GO:0031347]; regulation of jasmonic acid mediated signaling pathway [GO:2000022]; regulation of transcription, DNA-templated [GO:0006355]; response to jasmonic acid [GO:0009753]; response to wounding [GO:0009611]; transcription, DNA-templated [GO:0006351]
2	gg	AT1G17420		Q9LNR3	Arabidopsis thaliana (Mouse-ear cress)	LOX3_ARATH	Lipoxygenase 3, chloroplastic (AtLOX3) (EC 1.13.11.12)	LOX3 At1g17420 F28G4.10	PATHWAY: Lipid metabolism; oxylipin biosynthesis. {ECO:0000255|PROSITE-ProRule:PRU00726}.	Chloroplast;Complete proteome;Dioxygenase;Fatty acid biosynthesis;Fatty acid metabolism;Iron;Lipid biosynthesis;Lipid metabolism;Metal-binding;Oxidoreductase;Oxylipin biosynthesis;Plastid;Reference proteome;Transit peptide	anther dehiscence [GO:0009901]; anther development [GO:0048653]; lipid oxidation [GO:0034440]; oxylipin biosynthetic process [GO:0031408]; pollen development [GO:0009555]; response to fungus [GO:0009620]; response to high light intensity [GO:0009644]; response to jasmonic acid [GO:0009753]; response to wounding [GO:0009611]; stamen filament development [GO:0080086]
3	ag	AT1G61890		O80695	Arabidopsis thaliana (Mouse-ear cress)	DTX37_ARATH	Protein DETOXIFICATION 37 (AtDTX37) (Multidrug and toxic compound extrusion protein 37) (MATE protein 37)	DTX37 At1g61890 F8K4.9		Complete proteome;Membrane;Reference proteome;Transmembrane;Transmembrane helix;Transport	drug transmembrane transport [GO:0006855]; response to karrikin [GO:0080167]
4	ag	AT1G72450		Q9C9E3	Arabidopsis thaliana (Mouse-ear cress)	TI11B_ARATH	Protein TIFY 11B (Jasmonate ZIM domain-containing protein 6)	TIFY11B JAZ6 At1g72450 T10D10.8		Complete proteome;Jasmonic acid signaling pathway;Nucleus;Plant defense;Reference proteome;Transcription;Transcription regulation;Ubl conjugation	defense response [GO:0006952]; negative regulation of nucleic acid-templated transcription [GO:1903507]; regulation of defense response [GO:0031347]; regulation of jasmonic acid mediated signaling pathway [GO:2000022]; regulation of transcription, DNA-templated [GO:0006355]; response to jasmonic acid [GO:0009753]; response to wounding [GO:0009611]; transcription, DNA-templated [GO:0006351]
5	gg	AT1G72520		Q9FNX8	Arabidopsis thaliana (Mouse-ear cress)	LOX4_ARATH	Lipoxygenase 4, chloroplastic (AtLOX4) (EC 1.13.11.12) (LOX3-like protein)	LOX4 LOX3 At1g72520 F28P22.29 T10D10.1	PATHWAY: Lipid metabolism; oxylipin biosynthesis. {ECO:0000255|PROSITE-ProRule:PRU00726}.	Chloroplast;Complete proteome;Dioxygenase;Fatty acid biosynthesis;Fatty acid metabolism;Iron;Lipid biosynthesis;Lipid metabolism;Metal-binding;Oxidoreductase;Oxylipin biosynthesis;Plastid;Reference proteome;Transit peptide	anther dehiscence [GO:0009901]; anther development [GO:0048653]; lipid oxidation [GO:0034440]; oxylipin biosynthetic process [GO:0031408]; pollen development [GO:0009555]; response to bacterium [GO:0009617]; response to ozone [GO:0010193]; response to wounding [GO:0009611]; stamen filament development [GO:0080086]
6	ag	AT1G30135		Q8LBM2	Arabidopsis thaliana (Mouse-ear cress)	TIF5A_ARATH	Protein TIFY 5A (Jasmonate ZIM domain-containing protein 8)	TIFY5A JAZ8 At1g30135 T2H7		Complete proteome;Jasmonic acid signaling pathway;Nucleus;Plant defense;Reference proteome;Transcription;Transcription regulation;Ubl conjugation	defense response [GO:0006952]; negative regulation of nucleic acid-templated transcription [GO:1903507]; regulation of defense response [GO:0031347]; regulation of jasmonic acid mediated signaling pathway [GO:2000022]; regulation of transcription, DNA-templated [GO:0006355]; response to wounding [GO:0009611]; transcription, DNA-templated [GO:0006351]
7	ag	AT1G28370		Q9C5I3	Arabidopsis thaliana (Mouse-ear cress)	ERF76_ARATH	Ethylene-responsive transcription factor 11 (AtERF11) (Ethylene-responsive element-binding factor 11) (EREBP-11)	ERF11 ERF-11 ERF076 At1g28370 F3M18.20		Complete proteome;DNA-binding;Ethylene signaling pathway;Nucleus;Reference proteome;Repressor;Transcription;Transcription regulation	cell division [GO:0051301]; ethylene-activated signaling pathway [GO:0009873]; phloem or xylem histogenesis [GO:0010087]; transcription, DNA-templated [GO:0006351]
8	gg	AT1G20480		Q84P25	Arabidopsis thaliana (Mouse-ear cress)	4CLL2_ARATH	4-coumarate--CoA ligase-like 2 (EC 6.2.1.-)	4CLL2 At1g20480 F5M15.29		ATP-binding;Complete proteome;Ligase;Nucleotide-binding;Peroxisome;Reference proteome	metabolic process [GO:0008152]
9	gg	AT1G76690		Q8GYB8	Arabidopsis thaliana (Mouse-ear cress)	OPR2_ARATH	12-oxophytodienoate reductase 2 (EC 1.3.1.42) (12-oxophytodienoate-10,11-reductase 2) (AtOPR2) (OPDA-reductase 2)	OPR2 At1g76690 F28O16.6	PATHWAY: Lipid metabolism; oxylipin biosynthesis.	Acetylation;Complete proteome;Cytoplasm;FMN;Fatty acid biosynthesis;Fatty acid metabolism;Flavoprotein;Lipid biosynthesis;Lipid metabolism;NADP;Oxidoreductase;Oxylipin biosynthesis;Reference proteome	oxidation-reduction process [GO:0055114]; oxylipin biosynthetic process [GO:0031408]; response to wounding [GO:0009611]
10	gg	AT1G20500		P0C5B6	Arabidopsis thaliana (Mouse-ear cress)	4CLL4_ARATH	4-coumarate--CoA ligase-like 4 (EC 6.2.1.-)	4CLL4 At1g20500 F5M15.18		ATP-binding;Complete proteome;Ligase;Nucleotide-binding;Peroxisome;Reference proteome	metabolic process [GO:0008152]
11	gg	AT1G20510	AT1G20510 -> Q84P21-1	Q84P21	Arabidopsis thaliana (Mouse-ear cress)	4CLL5_ARATH	4-coumarate--CoA ligase-like 5 (EC 6.2.1.-) (4-coumarate--CoA ligase isoform 9) (At4CL9) (Peroxisomal OPC-8:0-CoA ligase 1)	4CLL5 OPCL1 At1g20510 F5M15.17		ATP-binding;Alternative splicing;Complete proteome;Ligase;Nucleotide-binding;Peroxisome;Reference proteome	jasmonic acid biosynthetic process [GO:0009695]; response to wounding [GO:0009611]
12	gg	AT2G06050		Q9FUP0	Arabidopsis thaliana (Mouse-ear cress)	OPR3_ARATH	12-oxophytodienoate reductase 3 (EC 1.3.1.42) (12-oxophytodienoate-10,11-reductase 3) (AtOPR3) (OPDA-reductase 3) (Delayed dehiscence 1) [Cleaved into: 12-oxophytodienoate reductase 3, N-terminally processed]	OPR3 DDE1 At2g06050 F5K7.19	PATHWAY: Lipid metabolism; oxylipin biosynthesis.	3D-structure;Acetylation;Complete proteome;FMN;Fatty acid biosynthesis;Fatty acid metabolism;Flavoprotein;Lipid biosynthesis;Lipid metabolism;NADP;Oxidoreductase;Oxylipin biosynthesis;Peroxisome;Reference proteome	jasmonic acid biosynthetic process [GO:0009695]; oxylipin biosynthetic process [GO:0031408]; response to fungus [GO:0009620]; response to ozone [GO:0010193]; stamen development [GO:0048443]
13	gg	AT2G33150		Q56WD9	Arabidopsis thaliana (Mouse-ear cress)	THIK2_ARATH	3-ketoacyl-CoA thiolase 2, peroxisomal (EC 2.3.1.16) (Acetyl-CoA acyltransferase 2) (Beta-ketothiolase 2) (Peroxisomal 3-oxoacyl-CoA thiolase 2) (Peroxisome defective protein 1)	PED1 KAT2 At2g33150 F25I18.11	PATHWAY: Lipid metabolism; fatty acid metabolism.	3D-structure;Acyltransferase;Complete proteome;Fatty acid biosynthesis;Fatty acid metabolism;Glyoxysome;Lipid biosynthesis;Lipid metabolism;Oxylipin biosynthesis;Peroxisome;Reference proteome;Transferase;Transit peptide	fatty acid beta-oxidation [GO:0006635]; glyoxysome organization [GO:0010111]; jasmonic acid biosynthetic process [GO:0009695]; oxylipin biosynthetic process [GO:0031408]; positive regulation of abscisic acid-activated signaling pathway [GO:0009789]; response to wounding [GO:0009611]
14	og	AT2G36760		Q9ZQ98	Arabidopsis thaliana (Mouse-ear cress)	U73C2_ARATH	UDP-glycosyltransferase 73C2 (EC 2.4.1.-)	UGT73C2 At2g36760 F13K3.16		Complete proteome;Glycosyltransferase;Reference proteome;Transferase	metabolic process [GO:0008152]
15	gg	AT2G35690		Q9ZQP2	Arabidopsis thaliana (Mouse-ear cress)	ACO12_ARATH	Putative peroxisomal acyl-coenzyme A oxidase 1.2 (EC 1.3.3.6)	ACX1.2 At2g35690 T20F21.12		Complete proteome;FAD;Fatty acid metabolism;Flavoprotein;Lipid metabolism;Oxidoreductase;Peroxisome;Reference proteome	fatty acid beta-oxidation using acyl-CoA dehydrogenase [GO:0033539]
16	og	AT3G51450		Q9SD04	Arabidopsis thaliana (Mouse-ear cress)	SSL7_ARATH	Protein STRICTOSIDINE SYNTHASE-LIKE 7 (AtSSL7)	SSL7 At3g51450 F26O13.90		Complete proteome;Glycoprotein;Phosphoprotein;Reference proteome;Signal;Vacuole	biosynthetic process [GO:0009058]; response to ethylene [GO:0009723]; response to fungus [GO:0009620]; response to jasmonic acid [GO:0009753]; response to salicylic acid [GO:0009751]; response to virus [GO:0009615]; response to wounding [GO:0009611]
17	gg	AT3G25770		Q9LS02	Arabidopsis thaliana (Mouse-ear cress)	AOC2_ARATH	Allene oxide cyclase 2, chloroplastic (EC 5.3.99.6)	AOC2 At3g25770 K13N2.11 K13N2_9		3D-structure;Chloroplast;Complete proteome;Isomerase;Plastid;Reference proteome;Transit peptide	jasmonic acid biosynthetic process [GO:0009695]; response to cold [GO:0009409]
18	gg	AT3G25760		Q9LS03	Arabidopsis thaliana (Mouse-ear cress)	AOC1_ARATH	Allene oxide cyclase 1, chloroplastic (EC 5.3.99.6) (Early-responsive to dehydration 12 protein)	AOC1 ERD12 At3g25760 K13N2.10 K13N2_8		3D-structure;Chloroplast;Complete proteome;Isomerase;Plastid;Reference proteome;Stress response;Transit peptide	jasmonic acid biosynthetic process [GO:0009695]
19	gg	AT3G45140		P38418	Arabidopsis thaliana (Mouse-ear cress)	LOX2_ARATH	Lipoxygenase 2, chloroplastic (AtLOX2) (EC 1.13.11.12)	LOX2 At3g45140 T14D3.80	PATHWAY: Lipid metabolism; oxylipin biosynthesis. {ECO:0000255|PROSITE-ProRule:PRU00726}.	Chloroplast;Complete proteome;Cytoplasm;Dioxygenase;Fatty acid biosynthesis;Fatty acid metabolism;Iron;Lipid biosynthesis;Lipid metabolism;Metal-binding;Oxidoreductase;Oxylipin biosynthesis;Plastid;Reference proteome;Transit peptide	green leaf volatile biosynthetic process [GO:0010597]; jasmonic acid biosynthetic process [GO:0009695]; lipid oxidation [GO:0034440]; oxylipin biosynthetic process [GO:0031408]; response to bacterium [GO:0009617]; response to fungus [GO:0009620]; response to herbivore [GO:0080027]; response to jasmonic acid [GO:0009753]; response to wounding [GO:0009611]
20	gg	AT4G19010		Q84P24	Arabidopsis thaliana (Mouse-ear cress)	4CLL6_ARATH	4-coumarate--CoA ligase-like 6 (EC 6.2.1.-) (4-coumarate--CoA ligase isoform 7) (At4CL7)	4CLL6 At4g19010 F13C5.180		ATP-binding;Complete proteome;Ligase;Nucleotide-binding;Peroxisome;Reference proteome	ubiquinone biosynthetic process [GO:0006744]
21	gg	AT4G16760	AT4G16760 -> O65202-1	O65202	Arabidopsis thaliana (Mouse-ear cress)	ACOX1_ARATH	Peroxisomal acyl-coenzyme A oxidase 1 (AOX 1) (EC 1.3.3.6) (Long-chain acyl-CoA oxidase) (AtCX1)	ACX1 At4g16760 dl4405c FCAALL.119		3D-structure;Alternative splicing;Complete proteome;Disulfide bond;FAD;Fatty acid metabolism;Flavoprotein;Lipid metabolism;Oxidoreductase;Peroxisome;Reference proteome	fatty acid beta-oxidation [GO:0006635]; fatty acid beta-oxidation using acyl-CoA dehydrogenase [GO:0033539]; jasmonic acid biosynthetic process [GO:0009695]; long-chain fatty acid metabolic process [GO:0001676]; response to cadmium ion [GO:0046686]; response to fungus [GO:0009620]; response to wounding [GO:0009611]
22	ag	AT4G23600	AT4G23600 -> Q9SUR6-1;Q9SUR6-2	Q9SUR6	Arabidopsis thaliana (Mouse-ear cress)	CORI3_ARATH	Cystine lyase CORI3 (EC 4.4.1.35) (Protein CORONATINE INDUCED 3) (Protein JASMONATE RESPONSIVE 2)	CORI3 JR2 At4g23600 F9D16.70		Alternative splicing;Complete proteome;Lyase;Reference proteome	biosynthetic process [GO:0009058]; cellular amino acid metabolic process [GO:0006520]; hyperosmotic salinity response [GO:0042538]; response to abscisic acid [GO:0009737]; response to jasmonic acid [GO:0009753]; response to microbial phytotoxin [GO:0010188]; response to wounding [GO:0009611]
23	og	AT5G16150		Q56ZZ7	Arabidopsis thaliana (Mouse-ear cress)	PLST4_ARATH	Plastidic glucose transporter 4 (AtpGlcT)	At5g16150 T21H19.70		Chloroplast;Complete proteome;Membrane;Plastid;Plastid inner membrane;Reference proteome;Sugar transport;Transmembrane;Transmembrane helix;Transport	glucose import [GO:0046323]
24	og	AT5G47240		Q8L7W2	Arabidopsis thaliana (Mouse-ear cress)	NUDT8_ARATH	Nudix hydrolase 8 (AtNUDT8) (EC 3.6.1.-)	NUDT8 NUDX8 At5g47240 MQL5.10		Complete proteome;Hydrolase;Magnesium;Manganese;Metal-binding;Reference proteome	response to wounding [GO:0009611]
25	og	AT5G11520		P46644	Arabidopsis thaliana (Mouse-ear cress)	AAT3_ARATH	Aspartate aminotransferase 3, chloroplastic (EC 2.6.1.1) (Protein YELLOW-LEAF-SPECIFIC GENE 4) (Transaminase A)	ASP3 YLS4 At5g11520 F15N18.110		Aminotransferase;Chloroplast;Complete proteome;Plastid;Pyridoxal phosphate;Reference proteome;Transferase;Transit peptide	2-oxoglutarate metabolic process [GO:0006103]; aspartate metabolic process [GO:0006531]; biosynthetic process [GO:0009058]; glutamate metabolic process [GO:0006536]; leaf senescence [GO:0010150]
26	ag	AT5G02320		Q6R032	Arabidopsis thaliana (Mouse-ear cress)	MB3R5_ARATH	Transcription factor MYB3R-5 (Myb-related protein 3R-5)	MYB3R5 At5g02320 T1E22.80		Complete proteome;DNA-binding;Nucleus;Reference proteome;Repeat;Repressor;Transcription;Transcription regulation	cell differentiation [GO:0030154]; negative regulation of cell proliferation [GO:0008285]; negative regulation of transcription, DNA-templated [GO:0045892]; regulation of transcription by RNA polymerase II [GO:0006357]; response to ethylene [GO:0009723]; response to salicylic acid [GO:0009751]; transcription, DNA-templated [GO:0006351]
27	gg	AT5G63380		Q84P23	Arabidopsis thaliana (Mouse-ear cress)	4CLL9_ARATH	4-coumarate--CoA ligase-like 9 (EC 6.2.1.-) (4-coumarate--CoA ligase isoform 4) (At4CL4)	4CLL9 At5g63380 K9H21.11 K9H21.8		ATP-binding;Complete proteome;Fatty acid biosynthesis;Fatty acid metabolism;Ligase;Lipid biosynthesis;Lipid metabolism;Nucleotide-binding;Oxylipin biosynthesis;Peroxisome;Reference proteome	jasmonic acid biosynthetic process [GO:0009695]; oxylipin biosynthetic process [GO:0031408]
28	ag	AT5G48100		Q84J37	Arabidopsis thaliana (Mouse-ear cress)	LAC15_ARATH	Laccase-15 (EC 1.10.3.2) (Benzenediol:oxygen oxidoreductase 15) (Diphenol oxidase 15) (Protein TRANSPARENT TESTA 10) (Urishiol oxidase 15)	TT10 LAC15 At5g48100 MDN11.18		Apoplast;Complete proteome;Copper;Glycoprotein;Lignin degradation;Metal-binding;Oxidoreductase;Reference proteome;Repeat;Secreted;Signal	lignin biosynthetic process [GO:0009809]; lignin catabolic process [GO:0046274]; proanthocyanidin biosynthetic process [GO:0010023]; response to copper ion [GO:0046688]
29	og	AT5G50750		Q9LUE6	Arabidopsis thaliana (Mouse-ear cress)	RGP4_ARATH	Probable UDP-arabinopyranose mutase 4 (EC 5.4.99.30) (Reversibly glycosylated polypeptide 4) (AtRGP4) (UDP-L-arabinose mutase 4)	RGP4 At5g50750 MFB16.25		Cell wall biogenesis/degradation;Complete proteome;Cytoplasm;Glycoprotein;Golgi apparatus;Isomerase;Reference proteome	cell wall organization [GO:0071555]; plant-type cell wall biogenesis [GO:0009832]; UDP-L-arabinose metabolic process [GO:0033356]
30	gg	AT5G42650		Q96242	Arabidopsis thaliana (Mouse-ear cress)	CP74A_ARATH	Allene oxide synthase, chloroplastic (EC 4.2.1.92) (Cytochrome P450 74A) (Hydroperoxide dehydrase)	CYP74A AOS At5g42650 MJB21.2	PATHWAY: Lipid metabolism; oxylipin biosynthesis. {ECO:0000305}.	3D-structure;Chloroplast;Complete proteome;Fatty acid biosynthesis;Fatty acid metabolism;Heme;Iron;Lipid biosynthesis;Lipid metabolism;Lyase;Metal-binding;Oxylipin biosynthesis;Plastid;Reference proteome;Transit peptide	defense response [GO:0006952]; defense response to fungus [GO:0050832]; epoxygenase P450 pathway [GO:0019373]; jasmonic acid biosynthetic process [GO:0009695]; oxylipin biosynthetic process [GO:0031408]; oxylipin metabolic process [GO:0031407]; response to fungus [GO:0009620]; response to jasmonic acid [GO:0009753]; response to wounding [GO:0009611]; sterol metabolic process [GO:0016125]
31	og	AT5G20070		Q94A82	Arabidopsis thaliana (Mouse-ear cress)	NUD19_ARATH	Nudix hydrolase 19, chloroplastic (AtNUDT19) (EC 3.6.1.22) (NADH pyrophosphatase NUDT19)	NUDT19 NUDX19 At5g20070 F28I16.220		Chloroplast;Complete proteome;Hydrolase;Magnesium;Manganese;Metal-binding;NAD;Plastid;Reference proteome;Transit peptide

## Sheet: plc_ja_res2_15.csvSolanum_lycopersicum_microarrays_full
	gg	GeneID	ProtID	Entry	Organism	Entry name	Protein names	Gene names	Pathway	Keywords	Gene ontology (biological process)
1	og	Solyc01g008180.2		K4AT16	Solanum lycopersicum (Tomato) (Lycopersicon esculentum)	K4AT16_SOLLC	Uncharacterized protein	101245575		Coiled coil;Complete proteome;Reference proteome
2	og	Solyc01g008560.2		K4AT54	Solanum lycopersicum (Tomato) (Lycopersicon esculentum)	K4AT54_SOLLC	Uncharacterized protein	101263635		Coiled coil;Complete proteome;Reference proteome	NAD metabolic process [GO:0019674]; NADP biosynthetic process [GO:0006741]
3	og	Solyc01g090310.2		K4AYX2	Solanum lycopersicum (Tomato) (Lycopersicon esculentum)	K4AYX2_SOLLC	Uncharacterized protein	101249870		Complete proteome;DNA-binding;Nucleus;Reference proteome;Transcription;Transcription regulation	transcription, DNA-templated [GO:0006351]
4	ag	Solyc01g095140.2		P93220	Solanum lycopersicum (Tomato) (Lycopersicon esculentum)	P93220_SOLLC	Ethylene-responsive late embryogenesis-like protein	ER5 544031		Complete proteome;Reference proteome	response to desiccation [GO:0009269]
5	og	Solyc01g100010.2		K4B135	Solanum lycopersicum (Tomato) (Lycopersicon esculentum)	K4B135_SOLLC	Uncharacterized protein	101262356		Complete proteome;Reference proteome
6	og	Solyc01g108240.2		K4B340	Solanum lycopersicum (Tomato) (Lycopersicon esculentum)	K4B340_SOLLC	Uncharacterized protein	101267746		Complete proteome;DNA-binding;Nucleus;Reference proteome;Transcription;Transcription regulation	transcription, DNA-templated [GO:0006351]
7	og	Solyc02g064830.2		K4B6R8	Solanum lycopersicum (Tomato) (Lycopersicon esculentum)	K4B6R8_SOLLC	Uncharacterized protein	101268544		Complete proteome;Reference proteome
8	og	Solyc02g078480.2		K4B972	Solanum lycopersicum (Tomato) (Lycopersicon esculentum)	K4B972_SOLLC	Uncharacterized protein	101268829		CBS domain;Complete proteome;Reference proteome
9	ag	Solyc02g091990.2		Q42881	Solanum lycopersicum (Tomato) (Lycopersicon esculentum)	1A13_SOLLC	1-aminocyclopropane-1-carboxylate synthase 3 (ACC synthase 3) (EC 4.4.1.14) (Le-ACS3) (ACS-3) (S-adenosyl-L-methionine methylthioadenosine-lyase 3)	ACS3	PATHWAY: Alkene biosynthesis; ethylene biosynthesis via S-adenosyl-L-methionine; ethylene from S-adenosyl-L-methionine: step 1/2.	Complete proteome;Direct protein sequencing;Ethylene biosynthesis;Fruit ripening;Lyase;Pyridoxal phosphate;Reference proteome;S-adenosyl-L-methionine	ethylene biosynthetic process [GO:0009693]; fruit ripening [GO:0009835]
10	og	Solyc02g093050.2		K4BDA1	Solanum lycopersicum (Tomato) (Lycopersicon esculentum)	K4BDA1_SOLLC	Uncharacterized protein	544202		Complete proteome;DNA-binding;Nucleus;Reference proteome;Transcription;Transcription regulation	transcription, DNA-templated [GO:0006351]
11	og	Solyc10g054440.1		Q5F307	Solanum lycopersicum (Tomato) (Lycopersicon esculentum)	Q5F307_SOLLC	Arginine decarboxylase (EC 4.1.1.19)	adc1 543807	PATHWAY: Amine and polyamine biosynthesis; agmatine biosynthesis; agmatine from L-arginine: step 1/1. {ECO:0000256|RuleBase:RU003740}.	Complete proteome;Decarboxylase;Lyase;Magnesium;Pyridoxal phosphate;Reference proteome;Spermidine biosynthesis	arginine catabolic process [GO:0006527]; spermidine biosynthetic process [GO:0008295]
12	og	Solyc10g079130.1		K4D2F4	Solanum lycopersicum (Tomato) (Lycopersicon esculentum)	K4D2F4_SOLLC	Uncharacterized protein	101260188		Calcium;Coiled coil;Complete proteome;Reference proteome	abscisic acid-activated signaling pathway [GO:0009738]; intracellular signal transduction [GO:0035556]; peptidyl-serine phosphorylation [GO:0018105]; protein autophosphorylation [GO:0046777]
13	og	Solyc06g005170.2		Q84MI4	Solanum lycopersicum (Tomato) (Lycopersicon esculentum)	Q84MI4_SOLLC	Mitogen-activated protein kinase (EC 2.7.11.24)	MPK3 543880 MAPK3		ATP-binding;Complete proteome;Kinase;Magnesium;Nucleotide-binding;Reference proteome;Serine/threonine-protein kinase;Transferase	defense response to bacterium [GO:0042742]; defense response to fungus [GO:0050832]; positive regulation of response to salt stress [GO:1901002]; regulation of gene expression [GO:0010468]; response to cold [GO:0009409]; response to water deprivation [GO:0009414]
14	og	Solyc06g034110.2		K4C4N5	Solanum lycopersicum (Tomato) (Lycopersicon esculentum)	K4C4N5_SOLLC	Uncharacterized protein	544065		Complete proteome;Reference proteome;Signal
15	og	Solyc06g050810.2		K4C5M5	Solanum lycopersicum (Tomato) (Lycopersicon esculentum)	K4C5M5_SOLLC	Uncharacterized protein	101267530		Complete proteome;Reference proteome
16	og	Solyc06g074530.1		K4C9H1	Solanum lycopersicum (Tomato) (Lycopersicon esculentum)	K4C9H1_SOLLC	Arogenate dehydratase (EC 4.2.1.91)	101247331	PATHWAY: Amino-acid biosynthesis; L-phenylalanine biosynthesis; L-phenylalanine from L-arogenate: step 1/1. {ECO:0000256|RuleBase:RU363004}.	Amino-acid biosynthesis;Aromatic amino acid biosynthesis;Chloroplast;Complete proteome;Lyase;Phenylalanine biosynthesis;Plastid;Reference proteome;Transit peptide	L-phenylalanine biosynthetic process [GO:0009094]
17	og	Solyc06g076020.2		K4C9W3	Solanum lycopersicum (Tomato) (Lycopersicon esculentum)	K4C9W3_SOLLC	Uncharacterized protein	100736433		ATP-binding;Coiled coil;Complete proteome;Nucleotide-binding;Reference proteome
18	og	Solyc06g076300.2		K4C9Z0	Solanum lycopersicum (Tomato) (Lycopersicon esculentum)	K4C9Z0_SOLLC	Uncharacterized protein			Complete proteome;Reference proteome	metabolic process [GO:0008152]
19	ag	Solyc09g005080.1		C4NAS6	Solanum lycopersicum (Tomato) (Lycopersicon esculentum)	C4NAS6_SOLLC	Verticillium wilt disease resistance protein	Ve2		Complete proteome;Leucine-rich repeat;Membrane;Reference proteome;Repeat;Signal;Transmembrane;Transmembrane helix
20	og	Solyc03g083730.1		K4BIE9	Solanum lycopersicum (Tomato) (Lycopersicon esculentum)	K4BIE9_SOLLC	Uncharacterized protein	101248653		Complete proteome;Reference proteome;Signal
21	og	Solyc03g098660.2		K4BJS9	Solanum lycopersicum (Tomato) (Lycopersicon esculentum)	K4BJS9_SOLLC	Uncharacterized protein			Complete proteome;Reference proteome
22	og	Solyc03g116890.2		K4BLJ1	Solanum lycopersicum (Tomato) (Lycopersicon esculentum)	K4BLJ1_SOLLC	Uncharacterized protein	101246812		Coiled coil;Complete proteome;DNA-binding;Nucleus;Reference proteome;Transcription;Transcription regulation	transcription, DNA-templated [GO:0006351]
23	ag	Solyc03g122190.2		B6D1Q5	Solanum lycopersicum (Tomato) (Lycopersicon esculentum)	B6D1Q5_SOLLC	Salt responsive protein 1	SlSRG1 100301927		Complete proteome;Reference proteome	negative regulation of nucleic acid-templated transcription [GO:1903507]; regulation of defense response [GO:0031347]; regulation of jasmonic acid mediated signaling pathway [GO:2000022]; response to wounding [GO:0009611]
24	ag	Solyc03g122340.2		K4BN32	Solanum lycopersicum (Tomato) (Lycopersicon esculentum)	K4BN32_SOLLC	Lipoxygenase (EC 1.13.11.-)	544009	PATHWAY: Lipid metabolism; oxylipin biosynthesis. {ECO:0000256|RuleBase:RU003975}.	Complete proteome;Dioxygenase;Fatty acid biosynthesis;Fatty acid metabolism;Iron;Lipid biosynthesis;Lipid metabolism;Metal-binding;Oxidoreductase;Oxylipin biosynthesis;Reference proteome	oxylipin biosynthetic process [GO:0031408]
25	ag	Solyc08g036640.2		K4CK24	Solanum lycopersicum (Tomato) (Lycopersicon esculentum)	K4CK24_SOLLC	Uncharacterized protein	101252907		Complete proteome;Reference proteome	negative regulation of nucleic acid-templated transcription [GO:1903507]; regulation of defense response [GO:0031347]; regulation of jasmonic acid mediated signaling pathway [GO:2000022]; response to wounding [GO:0009611]
26	og	Solyc08g028780.1		K4CJU2	Solanum lycopersicum (Tomato) (Lycopersicon esculentum)	K4CJU2_SOLLC	Uncharacterized protein	101262938		Complete proteome;Reference proteome
27	ag	Solyc11g017240.1		K4D6M7	Solanum lycopersicum (Tomato) (Lycopersicon esculentum)	K4D6M7_SOLLC	Chorismate mutase (EC 5.4.99.5)	543970		Amino-acid biosynthesis;Aromatic amino acid biosynthesis;Complete proteome;Isomerase;Reference proteome	aromatic amino acid family biosynthetic process [GO:0009073]; chorismate metabolic process [GO:0046417]
28	og	Solyc11g018800.1		K4D6T3	Solanum lycopersicum (Tomato) (Lycopersicon esculentum)	K4D6T3_SOLLC	Peroxidase (EC 1.11.1.7)			Calcium;Complete proteome;Disulfide bond;Heme;Hydrogen peroxide;Iron;Metal-binding;Oxidoreductase;Peroxidase;Reference proteome;Secreted;Signal	hydrogen peroxide catabolic process [GO:0042744]; response to oxidative stress [GO:0006979]
29	gg	Solyc11g069800.1		Q9LLB0	Solanum lycopersicum (Tomato) (Lycopersicon esculentum)	AOS2_SOLLC	Allene oxide synthase 2, chloroplastic (LeAOS2) (EC 4.2.1.92) (Cytochrome P450 74A)	AOS2 Solyc11g069800		Chloroplast;Complete proteome;Fatty acid biosynthesis;Fatty acid metabolism;Heme;Iron;Lipid biosynthesis;Lipid metabolism;Lyase;Membrane;Metal-binding;Oxylipin biosynthesis;Plant defense;Plastid;Plastid inner membrane;Reference proteome;Transit peptide	defense response [GO:0006952]; jasmonic acid biosynthetic process [GO:0009695]; oxylipin biosynthetic process [GO:0031408]; sterol metabolic process [GO:0016125]
30	og	Solyc11g071930.1		K4DAQ0	Solanum lycopersicum (Tomato) (Lycopersicon esculentum)	K4DAQ0_SOLLC	Uncharacterized protein	101262382		Complete proteome;Reference proteome
31	og	Solyc04g005050.1		I7JCM3	Solanum lycopersicum (Tomato) (Lycopersicon esculentum)	I7JCM3_SOLLC	Matrix metalloproteinases protein 3	SlMMP1 101055590		Complete proteome;Hydrolase;Metal-binding;Metalloprotease;Protease;Reference proteome;Signal;Zinc
32	ag	Solyc04g009440.2		Q6RH27	Solanum lycopersicum (Tomato) (Lycopersicon esculentum)	Q6RH27_SOLLC	NAC domain protein 1	NAC1 543917 SlNAC1		Complete proteome;DNA-binding;Nucleus;Reference proteome;Transcription;Transcription regulation	regulation of transcription, DNA-templated [GO:0006355]; transcription, DNA-templated [GO:0006351]
33	og	Solyc04g074950.2		K4BU33	Solanum lycopersicum (Tomato) (Lycopersicon esculentum)	K4BU33_SOLLC	Uncharacterized protein	101246341		Complete proteome;Reference proteome
34	gg	Solyc04g079730.1		K4BV52	Solanum lycopersicum (Tomato) (Lycopersicon esculentum)	AOS1_SOLLC	Allene oxide synthase 1, chloroplastic (LeAOS1) (EC 4.2.1.92) (Cytochrome P450 74A)	AOS1 Solyc04g079730		Chloroplast;Complete proteome;Fatty acid biosynthesis;Fatty acid metabolism;Heme;Iron;Lipid biosynthesis;Lipid metabolism;Lyase;Metal-binding;Oxylipin biosynthesis;Plant defense;Plastid;Reference proteome;Transit peptide	defense response [GO:0006952]; jasmonic acid biosynthetic process [GO:0009695]; oxylipin biosynthetic process [GO:0031408]; sterol metabolic process [GO:0016125]
35	og	Solyc04g081530.1		K4BVN2	Solanum lycopersicum (Tomato) (Lycopersicon esculentum)	K4BVN2_SOLLC	Uncharacterized protein	100037515		Complete proteome;Reference proteome
36	og	Solyc07g018010.2		K4CCL5	Solanum lycopersicum (Tomato) (Lycopersicon esculentum)	K4CCL5_SOLLC	Uncharacterized protein	101266736		Coiled coil;Complete proteome;Reference proteome
37	og	Solyc07g048060.1		K4CF10	Solanum lycopersicum (Tomato) (Lycopersicon esculentum)	K4CF10_SOLLC	Uncharacterized protein	101260840		Complete proteome;Reference proteome

## Sheet: Solanum_lycopersicum_RNA-seq_full
	gg	GeneID	ProtID	Entry	Organism	Entry name	Protein names	Gene names	Pathway	Keywords	Gene ontology (biological process)
1	gg	Solyc01g006570.1		K4ASM3	Solanum lycopersicum (Tomato) (Lycopersicon esculentum)	K4ASM3_SOLLC	Uncharacterized protein			Complete proteome;Metal-binding;Oxidoreductase;Reference proteome
2	og	Solyc01g020490.1		K4AV30	Solanum lycopersicum (Tomato) (Lycopersicon esculentum)	K4AV30_SOLLC	Uncharacterized protein			Complete proteome;Reference proteome
3	og	Solyc01g098360.1		K4B0M3	Solanum lycopersicum (Tomato) (Lycopersicon esculentum)	K4B0M3_SOLLC	Uncharacterized protein			Complete proteome;Membrane;Reference proteome;Transmembrane;Transmembrane helix
4	og	Solyc01g099780.2		K4B112	Solanum lycopersicum (Tomato) (Lycopersicon esculentum)	K4B112_SOLLC	Uncharacterized protein	101255927		Complete proteome;Reference proteome	cell differentiation [GO:0030154]
5	og	Solyc02g064920.1		K4B6S7	Solanum lycopersicum (Tomato) (Lycopersicon esculentum)	K4B6S7_SOLLC	Uncharacterized protein			ATP-binding;Complete proteome;Kinase;Nucleotide-binding;Reference proteome;Serine/threonine-protein kinase;Transferase	activation of protein kinase activity [GO:0032147]; regulation of mitotic cell cycle [GO:0007346]; signal transduction by protein phosphorylation [GO:0023014]; stress-activated protein kinase signaling cascade [GO:0031098]
6	og	Solyc10g019010.1		K4CZ20	Solanum lycopersicum (Tomato) (Lycopersicon esculentum)	K4CZ20_SOLLC	Uncharacterized protein			Complete proteome;Reference proteome
7	og	Solyc10g036750.1		K4CZ99	Solanum lycopersicum (Tomato) (Lycopersicon esculentum)	K4CZ99_SOLLC	Uncharacterized protein			Complete proteome;Reference proteome
8	gg	Solyc10g046870.1		K4CZV2	Solanum lycopersicum (Tomato) (Lycopersicon esculentum)	K4CZV2_SOLLC	Uncharacterized protein			Complete proteome;Metal-binding;Oxidoreductase;Reference proteome
9	og	Solyc10g050630.1		K4D0L8	Solanum lycopersicum (Tomato) (Lycopersicon esculentum)	K4D0L8_SOLLC	Uncharacterized protein			Coiled coil;Complete proteome;Reference proteome
10	og	Solyc10g084940.1		K4D3S8	Solanum lycopersicum (Tomato) (Lycopersicon esculentum)	K4D3S8_SOLLC	Uncharacterized protein			Complete proteome;Membrane;Reference proteome;Transmembrane;Transmembrane helix	oligopeptide transport [GO:0006857]
11	gg	Solyc06g009570.1		K4C3Y7	Solanum lycopersicum (Tomato) (Lycopersicon esculentum)	K4C3Y7_SOLLC	Uncharacterized protein			Complete proteome;Metal-binding;Oxidoreductase;Reference proteome
12	og	Solyc06g082330.1		K4CA92	Solanum lycopersicum (Tomato) (Lycopersicon esculentum)	K4CA92_SOLLC	Uncharacterized protein	101268771		Complete proteome;Reference proteome
13	og	Solyc09g014670.1		K4CRU3	Solanum lycopersicum (Tomato) (Lycopersicon esculentum)	K4CRU3_SOLLC	Uncharacterized protein			Complete proteome;Reference proteome
14	og	Solyc09g061590.1		K4CTZ2	Solanum lycopersicum (Tomato) (Lycopersicon esculentum)	K4CTZ2_SOLLC	Uncharacterized protein			Complete proteome;Reference proteome
15	ag	Solyc09g074170.1		K4CUZ4	Solanum lycopersicum (Tomato) (Lycopersicon esculentum)	K4CUZ4_SOLLC	Uncharacterized protein			Complete proteome;Reference proteome	regulation of signal transduction [GO:0009966]
16	og	Solyc09g074580.1		K4CV35	Solanum lycopersicum (Tomato) (Lycopersicon esculentum)	K4CV35_SOLLC	Uncharacterized protein	101258188		Complete proteome;Reference proteome	cell redox homeostasis [GO:0045454]
17	og	Solyc09g089840.1		K4CW10	Solanum lycopersicum (Tomato) (Lycopersicon esculentum)	K4CW10_SOLLC	Uncharacterized protein	101260478		Complete proteome;Reference proteome
18	og	Solyc03g044640.1		K4BG83	Solanum lycopersicum (Tomato) (Lycopersicon esculentum)	K4BG83_SOLLC	Uncharacterized protein			Complete proteome;Reference proteome
19	og	Solyc03g071820.1		K4BHL1	Solanum lycopersicum (Tomato) (Lycopersicon esculentum)	K4BHL1_SOLLC	Uncharacterized protein			Complete proteome;Reference proteome
20	og	Solyc03g058680.1		K4BGR8	Solanum lycopersicum (Tomato) (Lycopersicon esculentum)	K4BGR8_SOLLC	Uncharacterized protein			Complete proteome;Membrane;Reference proteome;Transmembrane;Transmembrane helix
21	og	Solyc03g013330.1		K4BEQ4	Solanum lycopersicum (Tomato) (Lycopersicon esculentum)	K4BEQ4_SOLLC	Uncharacterized protein			Complete proteome;Reference proteome
22	og	Solyc08g016310.2		K4CJF5	Solanum lycopersicum (Tomato) (Lycopersicon esculentum)	K4CJF5_SOLLC	Uncharacterized protein			Complete proteome;Reference proteome
23	og	Solyc08g047940.1		K4CKE8	Solanum lycopersicum (Tomato) (Lycopersicon esculentum)	K4CKE8_SOLLC	Uncharacterized protein			Complete proteome;Reference proteome
24	og	Solyc11g027970.1		K4D7E0	Solanum lycopersicum (Tomato) (Lycopersicon esculentum)	K4D7E0_SOLLC	Uncharacterized protein			Complete proteome;Reference proteome
25	og	Solyc11g042970.1		K4D864	Solanum lycopersicum (Tomato) (Lycopersicon esculentum)	K4D864_SOLLC	Uncharacterized protein			Complete proteome;Reference proteome
26	gg	Solyc11g069800.1		Q9LLB0	Solanum lycopersicum (Tomato) (Lycopersicon esculentum)	AOS2_SOLLC	Allene oxide synthase 2, chloroplastic (LeAOS2) (EC 4.2.1.92) (Cytochrome P450 74A)	AOS2 Solyc11g069800		Chloroplast;Complete proteome;Fatty acid biosynthesis;Fatty acid metabolism;Heme;Iron;Lipid biosynthesis;Lipid metabolism;Lyase;Membrane;Metal-binding;Oxylipin biosynthesis;Plant defense;Plastid;Plastid inner membrane;Reference proteome;Transit peptide	defense response [GO:0006952]; jasmonic acid biosynthetic process [GO:0009695]; oxylipin biosynthetic process [GO:0031408]; sterol metabolic process [GO:0016125]
27	og	Solyc11g072020.1		K4DAQ9	Solanum lycopersicum (Tomato) (Lycopersicon esculentum)	K4DAQ9_SOLLC	Uncharacterized protein			Complete proteome;Reference proteome
28	gg	Solyc04g079730.1		K4BV52	Solanum lycopersicum (Tomato) (Lycopersicon esculentum)	AOS1_SOLLC	Allene oxide synthase 1, chloroplastic (LeAOS1) (EC 4.2.1.92) (Cytochrome P450 74A)	AOS1 Solyc04g079730		Chloroplast;Complete proteome;Fatty acid biosynthesis;Fatty acid metabolism;Heme;Iron;Lipid biosynthesis;Lipid metabolism;Lyase;Metal-binding;Oxylipin biosynthesis;Plant defense;Plastid;Reference proteome;Transit peptide	defense response [GO:0006952]; jasmonic acid biosynthetic process [GO:0009695]; oxylipin biosynthetic process [GO:0031408]; sterol metabolic process [GO:0016125]
29	og	Solyc12g005640.1		K4DBA2	Solanum lycopersicum (Tomato) (Lycopersicon esculentum)	K4DBA2_SOLLC	Uncharacterized protein	101255770		Complete proteome;Reference proteome	cell differentiation [GO:0030154]; regulation of transcription by RNA polymerase II [GO:0006357]
30	gg	Solyc07g022850.1		K4CD42	Solanum lycopersicum (Tomato) (Lycopersicon esculentum)	K4CD42_SOLLC	Uncharacterized protein			Complete proteome;Metal-binding;Oxidoreductase;Reference proteome
31	gg	Solyc07g032650.1		K4CDK5	Solanum lycopersicum (Tomato) (Lycopersicon esculentum)	K4CDK5_SOLLC	Uncharacterized protein			Complete proteome;Metal-binding;Oxidoreductase;Reference proteome
32	gg	Solyc07g032660.1		K4CDK6	Solanum lycopersicum (Tomato) (Lycopersicon esculentum)	K4CDK6_SOLLC	Uncharacterized protein			Complete proteome;Metal-binding;Oxidoreductase;Reference proteome
33	og	Solyc07g053230.2		K4CFM1	Solanum lycopersicum (Tomato) (Lycopersicon esculentum)	K4CFM1_SOLLC	Uncharacterized protein			Complete proteome;Reference proteome	cell differentiation [GO:0030154]; regulation of transcription by RNA polymerase II [GO:0006357]

## Sheet: Zea_mays_microarrays_full
	gg	GeneID	ProtID	Entry	Organism	Entry name	Protein names	Gene names	Pathway	Keywords	Gene ontology (biological process)
1	og	GRMZM2G004534		A0A1D6IT47	Zea mays (Maize)	A0A1D6IT47_MAIZE	Pyruvate kinase (EC 2.7.1.40)	ZEAMMB73_Zm00001d023379	PATHWAY: Carbohydrate degradation; glycolysis; pyruvate from D-glyceraldehyde 3-phosphate: step 5/5. {ECO:0000256|RuleBase:RU000504}.	Complete proteome;Glycolysis;Kinase;Magnesium;Pyruvate;Reference proteome;Transferase
2	ag	GRMZM2G011523		A0A1D6MMA1	Zea mays (Maize)	A0A1D6MMA1_MAIZE	Bowman-Birk type wound-induced proteinase inhibitor WIP1	100281945 ZEAMMB73_Zm00001d040029		Complete proteome;Reference proteome
3	og	GRMZM2G020631		A0A1D6KKF4	Zea mays (Maize)	A0A1D6KKF4_MAIZE	Putative aldo-keto reductase 4	100273138 ZEAMMB73_Zm00001d031666		Complete proteome;Reference proteome
4	og	GRMZM2G026855		A0A1D6N563	Zea mays (Maize)	A0A1D6N563_MAIZE	Zinc-binding dehydrogenase family protein	ZEAMMB73_Zm00001d042555		Complete proteome;Reference proteome
5	og	GRMZM2G027198		C0P5X8	Zea mays (Maize)	C0P5X8_MAIZE	Uclacyanin-3	ZEAMMB73_Zm00001d019725		Complete proteome;Reference proteome;Signal
6	og	GRMZM2G027860		A0A1D6P057	Zea mays (Maize)	A0A1D6P057_MAIZE	Phospholipid-transporting ATPase (EC 3.6.3.1)	103638375 ZEAMMB73_Zm00001d045956		ATP-binding;Complete proteome;Hydrolase;Magnesium;Membrane;Nucleotide-binding;Reference proteome;Transmembrane;Transmembrane helix
7	og	GRMZM2G038973		A0A1D6KBM1	Zea mays (Maize)	A0A1D6KBM1_MAIZE	Putative alpha-mannosidase	103638174 ZEAMMB73_Zm00001d030282		Coiled coil;Complete proteome;Reference proteome	carbohydrate metabolic process [GO:0005975]
8	og	GRMZM2G052389		A0A1D6NXM9	Zea mays (Maize)	A0A1D6NXM9_MAIZE	Acyl-coenzyme A oxidase	100382424 ZEAMMB73_Zm00001d045606		Complete proteome;FAD;Flavoprotein;Reference proteome	fatty acid beta-oxidation [GO:0006635]
9	og	GRMZM2G054905		A0A1D6N9W3	Zea mays (Maize)	A0A1D6N9W3_MAIZE	Insulin-degrading enzyme-like 1 peroxisomal	103651144 ZEAMMB73_Zm00001d043274		Complete proteome;Reference proteome
10	gg	GRMZM2G067225		C0P4G2	Zea mays (Maize)	C0P4G2_MAIZE	Allene oxide synthase1	542150 ZEAMMB73_Zm00001d048021		Complete proteome;Reference proteome
11	gg	GRMZM2G068947		Q49HD9	Zea mays (Maize)	Q49HD9_MAIZE	12-oxo-phytodienoic acid reductase6	OPR6 732733 ZEAMMB73_Zm00001d040842		Complete proteome;Reference proteome
12	og	GRMZM2G071602		C0HFP3	Zea mays (Maize)	C0HFP3_MAIZE	RING/U-box superfamily protein	100272915 ZEAMMB73_Zm00001d045517		Complete proteome;Metal-binding;Reference proteome;Zinc;Zinc-finger
13	gg	GRMZM2G087192		A0A1D6E9V7	Zea mays (Maize)	A0A1D6E9V7_MAIZE	12-oxo-phytodienoic acid reductase5	732829 ZEAMMB73_Zm00001d003584		Complete proteome;Reference proteome
14	og	GRMZM2G090609		A0A1D6HJI0	Zea mays (Maize)	A0A1D6HJI0_MAIZE	Putative peroxygenase 4	100282316 ZEAMMB73_Zm00001d017953		Complete proteome;Reference proteome
15	og	GRMZM2G094705		A0A1D6HEZ0	Zea mays (Maize)	A0A1D6HEZ0_MAIZE	Ubiquitin carboxyl-terminal hydrolase (EC 3.4.19.12)	ZEAMMB73_Zm00001d017460		Complete proteome;Hydrolase;Protease;Reference proteome;Thiol protease;Ubl conjugation pathway	ubiquitin-dependent protein catabolic process [GO:0006511]
16	gg	GRMZM2G096020		B4G058	Zea mays (Maize)	B4G058_MAIZE	4-coumarate--CoA ligase-like 5	100274307 ZEAMMB73_Zm00001d027519		Complete proteome;Ligase;Membrane;Reference proteome;Transmembrane;Transmembrane helix	metabolic process [GO:0008152]
17	ag	GRMZM2G099454		B4F9D5	Zea mays (Maize)	B4F9D5_MAIZE	Basic endochitinase B	100191592 ZEAMMB73_Zm00001d027524		Complete proteome;Disulfide bond;Reference proteome;Signal	carbohydrate metabolic process [GO:0005975]; cell wall macromolecule catabolic process [GO:0016998]; chitin catabolic process [GO:0006032]
18	gg	GRMZM2G106303		A0A1D6NS79	Zea mays (Maize)	A0A1D6NS79_MAIZE	12-oxo-phytodienoic acid reductase1	732815 ZEAMMB73_Zm00001d044908		Complete proteome;Reference proteome
19	og	GRMZM2G113655		A0A1D6GU08	Zea mays (Maize)	A0A1D6GU08_MAIZE	Glycosyltransferases (EC 2.4.-.-)	606446 ZEAMMB73_Zm00001d014525		Cell wall biogenesis/degradation;Complete proteome;Golgi apparatus;Membrane;Reference proteome;Signal-anchor;Transferase;Transmembrane;Transmembrane helix	cell wall organization [GO:0071555]
20	og	GRMZM2G114954		A0A1D6FPB9	Zea mays (Maize)	A0A1D6FPB9_MAIZE	Acidic ribosomal protein P2b (Rpp2b)	542340 ZEAMMB73_Zm00001d010128		Complete proteome;Reference proteome;Ribonucleoprotein;Ribosomal protein	translational elongation [GO:0006414]
21	og	GRMZM2G131785		A0A1D6PBN7	Zea mays (Maize)	A0A1D6PBN7_MAIZE	ABC transporter I family member 20	100191337 ZEAMMB73_Zm00001d047583		ATP-binding;Complete proteome;Nucleotide-binding;Reference proteome	response to karrikin [GO:0080167]
22	og	GRMZM2G134476		B4G239	Zea mays (Maize)	B4G239_MAIZE	Chaperone DnaJ-domain superfamily protein	100274587 ZEAMMB73_Zm00001d047687		Complete proteome;Reference proteome
23	gg	GRMZM2G148281		A0A1D6KN99	Zea mays (Maize)	A0A1D6KN99_MAIZE	12-oxo-phytodienoic acid reductase7	732830 ZEAMMB73_Zm00001d032049		Complete proteome;Reference proteome
24	og	GRMZM2G148495		K7TSM1	Zea mays (Maize)	K7TSM1_MAIZE	Uncharacterized protein	ZEAMMB73_Zm00001d026354		Complete proteome;Reference proteome
25	og	GRMZM2G148881		A0A1D6GBH7	Zea mays (Maize)	A0A1D6GBH7_MAIZE	Optic atrophy 3 protein (OPA3)	100277999 ZEAMMB73_Zm00001d012732		Coiled coil;Complete proteome;Reference proteome
26	gg	GRMZM2G156712		Q49HE2	Zea mays (Maize)	Q49HE2_MAIZE	12-oxo-phytodienoic acid reductase3	OPR3 732731 ZEAMMB73_Zm00001d037182		Complete proteome;Reference proteome
27	og	GRMZM2G179031		A0A1D6ESW2	Zea mays (Maize)	A0A1D6ESW2_MAIZE	Double-stranded RNA-binding protein 3	100274020 ZEAMMB73_Zm00001d006103		Complete proteome;RNA-binding;Reference proteome
28	og	GRMZM2G368662		A0A1D6MRT4	Zea mays (Maize)	A0A1D6MRT4_MAIZE	DUF3511 domain protein	ZEAMMB73_Zm00001d040623		Complete proteome;Reference proteome
29	gg	GRMZM2G415793		A0A1D6P8Q2	Zea mays (Maize)	A0A1D6P8Q2_MAIZE	Allene oxide cyclase 3 chloroplastic	100273356 ZEAMMB73_Zm00001d047340		Coiled coil;Complete proteome;Reference proteome
30	ag	GRMZM2G422644		A0A1D6ETP7	Zea mays (Maize)	A0A1D6ETP7_MAIZE	B-box zinc finger protein 19	100193329 ZEAMMB73_Zm00001d006198		Complete proteome;Metal-binding;Reference proteome;Zinc;Zinc-finger
31	ag	GRMZM2G481755		A0A1D6HFV1	Zea mays (Maize)	A0A1D6HFV1_MAIZE	Lysophospholipid acyltransferase 1	103627540 ZEAMMB73_Zm00001d017584		Acyltransferase;Complete proteome;Reference proteome;Transferase
32	gg	GRMZM5G805585		A0A1D6G6W4	Zea mays (Maize)	A0A1D6G6W4_MAIZE	4-coumarate--CoA ligase-like 9	ZEAMMB73_Zm00001d012144		Coiled coil;Complete proteome;Ligase;Reference proteome	metabolic process [GO:0008152]
33	og	GRMZM5G814314		A0A1D6NGW9	Zea mays (Maize)	A0A1D6NGW9_MAIZE	Ubiquitin-conjugating enzyme E2 8	100280571 ZEAMMB73_Zm00001d043998		ATP-binding;Complete proteome;Nucleotide-binding;Reference proteome;Transferase;Ubl conjugation pathway
34	gg	GRMZM5G848768		A0A1D6HPL2	Zea mays (Maize)	A0A1D6HPL2_MAIZE	3-ketoacyl-CoA thiolase 2 peroxisomal	100192501 ZEAMMB73_Zm00001d018487		Complete proteome;Reference proteome	metabolic process [GO:0008152]
35	gg	GRMZM5G864319		A0A1D6NUS9	Zea mays (Maize)	A0A1D6NUS9_MAIZE	Acyl-coenzyme A oxidase	100191469 ZEAMMB73_Zm00001d045251		Complete proteome;Reference proteome

## Sheet: Zea_mays_RNA-seq_full
	gg	GeneID	ProtID	Entry	Organism	Entry name	Protein names	Gene names	Pathway	Keywords	Gene ontology (biological process)
1	gg	GRMZM2G002178		A0A096PQR7	Zea mays (Maize)	A0A096PQR7_MAIZE	Cytochrome P450 CYP74A19	ZEAMMB73_Zm00001d028282		Complete proteome;Reference proteome
2	og	GRMZM2G004396		B6TI24	Zea mays (Maize)	B6TI24_MAIZE	uncharacterized protein	100276777 ZEAMMB73_Zm00001d034991		Complete proteome;Membrane;Reference proteome;Transmembrane;Transmembrane helix
3	og	GRMZM2G005444		A0A1D6N641	Zea mays (Maize)	A0A1D6N641_MAIZE	Embryogenesis-associated protein EMB8	100285416 ZEAMMB73_Zm00001d042690		Complete proteome;Membrane;Reference proteome;Transmembrane;Transmembrane helix
4	gg	GRMZM2G009479		A0A1D6H4A9	Zea mays (Maize)	A0A1D6H4A9_MAIZE	Lipoxygenase11	ZEAMMB73_Zm00001d015852		Complete proteome;Reference proteome
5	gg	GRMZM2G015419		A0A1D6QRF9	Zea mays (Maize)	A0A1D6QRF9_MAIZE	Lipoxygenase10	100037809 ZEAMMB73_Zm00001d053675		Complete proteome;Metal-binding;Oxidoreductase;Reference proteome
6	ag	GRMZM2G040095		A0A1D6DVH5	Zea mays (Maize)	A0A1D6DVH5_MAIZE	Lipoxygenase (EC 1.13.11.-)	100037805 ZEAMMB73_Zm00001d002000	PATHWAY: Lipid metabolism; oxylipin biosynthesis. {ECO:0000256|RuleBase:RU003975}.	Complete proteome;Dioxygenase;Fatty acid biosynthesis;Fatty acid metabolism;Iron;Lipid biosynthesis;Lipid metabolism;Metal-binding;Oxidoreductase;Oxylipin biosynthesis;Reference proteome	oxylipin biosynthetic process [GO:0031408]
7	og	GRMZM2G041831		A0A1D6P328	Zea mays (Maize)	A0A1D6P328_MAIZE	Mitochondrial substrate carrier family protein	100279872 ZEAMMB73_Zm00001d046509		Calcium;Complete proteome;Membrane;Reference proteome;Repeat;Transmembrane;Transmembrane helix;Transport	transmembrane transport [GO:0055085]
8	og	GRMZM2G052610		B6SR15	Zea mays (Maize)	B6SR15_MAIZE	Rhodanese-like domain containing protein	100282634 ZEAMMB73_Zm00001d021245		Complete proteome;Reference proteome
9	og	GRMZM2G052630		A0A1D6FV51	Zea mays (Maize)	A0A1D6FV51_MAIZE	Isovaleryl-CoA dehydrogenase mitochondrial	ZEAMMB73_Zm00001d010970		Complete proteome;Reference proteome
10	ag	GRMZM2G056247		A0A1D6FZX2	Zea mays (Maize)	A0A1D6FZX2_MAIZE	Cytochrome P450 family 72 subfamily A polypeptide 8	100384816 ZEAMMB73_Zm00001d011418		Complete proteome;Heme;Iron;Metal-binding;Monooxygenase;Oxidoreductase;Reference proteome
11	og	GRMZM2G060800		A0A1X7YEY9	Zea mays (Maize)	A0A1X7YEY9_MAIZE	Aldehyde dehydrogenase			Coiled coil;Complete proteome;Oxidoreductase;Reference proteome	cellular aldehyde metabolic process [GO:0006081]
12	gg	GRMZM2G087192		A0A1D6E9V7	Zea mays (Maize)	A0A1D6E9V7_MAIZE	12-oxo-phytodienoic acid reductase5	732829 ZEAMMB73_Zm00001d003584		Complete proteome;Reference proteome
13	gg	GRMZM2G091643		A0A1D6I1A3	Zea mays (Maize)	A0A1D6I1A3_MAIZE	4-coumarate--CoA ligase-like 9	ZEAMMB73_Zm00001d019957		Complete proteome;Ligase;Reference proteome	metabolic process [GO:0008152]
14	gg	GRMZM2G096020		B4G058	Zea mays (Maize)	B4G058_MAIZE	4-coumarate--CoA ligase-like 5	100274307 ZEAMMB73_Zm00001d027519		Complete proteome;Ligase;Membrane;Reference proteome;Transmembrane;Transmembrane helix	metabolic process [GO:0008152]
15	ag	GRMZM2G111926		K7VBY0	Zea mays (Maize)	K7VBY0_MAIZE	Bidirectional sugar transporter SWEET	103635056 ZEAMMB73_Zm00001d009071		Complete proteome;Membrane;Reference proteome;Repeat;Sugar transport;Transmembrane;Transmembrane helix;Transport	carbohydrate transport [GO:0008643]
16	gg	GRMZM2G122787		A0A096S078	Zea mays (Maize)	A0A096S078_MAIZE	4-coumarate--CoA ligase-like 7	100191850 ZEAMMB73_Zm00001d027711		Complete proteome;Ligase;Membrane;Reference proteome;Transmembrane;Transmembrane helix	metabolic process [GO:0008152]
17	gg	GRMZM2G148281		A0A1D6KN99	Zea mays (Maize)	A0A1D6KN99_MAIZE	12-oxo-phytodienoic acid reductase7	732830 ZEAMMB73_Zm00001d032049		Complete proteome;Reference proteome
18	og	GRMZM2G153476		A0A1D6L1G4	Zea mays (Maize)	A0A1D6L1G4_MAIZE	30S ribosomal protein S13 chloroplastic	ZEAMMB73_Zm00001d033665		Complete proteome;Reference proteome;Ribonucleoprotein;Ribosomal protein	translation [GO:0006412]
19	gg	GRMZM2G156712		Q49HE2	Zea mays (Maize)	Q49HE2_MAIZE	12-oxo-phytodienoic acid reductase3	OPR3 732731 ZEAMMB73_Zm00001d037182		Complete proteome;Reference proteome
20	gg	GRMZM2G174574		A0A1D6KW34	Zea mays (Maize)	A0A1D6KW34_MAIZE	4-coumarate--CoA ligase-like 7	ZEAMMB73_Zm00001d033055		Complete proteome;Ligase;Reference proteome	metabolic process [GO:0008152]
21	ag	GRMZM2G354909		A0A1D6E4T3	Zea mays (Maize)	A0A1D6E4T3_MAIZE	(+)-neomenthol dehydrogenase	100217183 ZEAMMB73_Zm00001d002848		Complete proteome;Reference proteome
22	gg	GRMZM2G376661		A0A1D6L635	Zea mays (Maize)	A0A1D6L635_MAIZE	Allene oxide synthesis3	103644066 ZEAMMB73_Zm00001d034186		Complete proteome;Iron;Metal-binding;Reference proteome
23	ag	GRMZM2G470442		K0BW16	Zea mays (Maize)	K0BW16_MAIZE	Cytochrome P-450 18 (Cytochrome P450 protein)	GE2 103636404 ZEAMMB73_Zm00001d029526		Complete proteome;Heme;Iron;Membrane;Metal-binding;Monooxygenase;Oxidoreductase;Reference proteome;Transmembrane;Transmembrane helix
24	og	GRMZM2G703354		A0A1D6F0G0	Zea mays (Maize)	A0A1D6F0G0_MAIZE	40S ribosomal protein S3a-2	ZEAMMB73_Zm00001d006766		Complete proteome;Cytoplasm;Reference proteome;Ribonucleoprotein;Ribosomal protein	translation [GO:0006412]
25	og	GRMZM5G806449		A0A1D6HP32	Zea mays (Maize)	A0A1D6HP32_MAIZE	Glutathione reductase cytosolic	100273659 ZEAMMB73_Zm00001d018454		Complete proteome;FAD;Flavoprotein;Oxidoreductase;Redox-active center;Reference proteome	cell redox homeostasis [GO:0045454]
26	gg	GRMZM5G822593		A0A1D6KIW6	Zea mays (Maize)	A0A1D6KIW6_MAIZE	Lipoxygenase (EC 1.13.11.-)	103642039 ZEAMMB73_Zm00001d031449	PATHWAY: Lipid metabolism; oxylipin biosynthesis. {ECO:0000256|RuleBase:RU003975}.	Complete proteome;Dioxygenase;Fatty acid biosynthesis;Fatty acid metabolism;Iron;Lipid biosynthesis;Lipid metabolism;Metal-binding;Oxidoreductase;Oxylipin biosynthesis;Reference proteome	oxylipin biosynthetic process [GO:0031408]
27	gg	GRMZM5G848768		A0A1D6HPL2	Zea mays (Maize)	A0A1D6HPL2_MAIZE	3-ketoacyl-CoA thiolase 2 peroxisomal	100192501 ZEAMMB73_Zm00001d018487		Complete proteome;Reference proteome	metabolic process [GO:0008152]
28	og	GRMZM5G860137		A0A1D6FCW7	Zea mays (Maize)	A0A1D6FCW7_MAIZE	Putative acetyl-CoA acetyltransferase cytosolic 2	ZEAMMB73_Zm00001d008432		Acyltransferase;Complete proteome;Reference proteome;Transferase	metabolic process [GO:0008152]
29	gg	GRMZM5G864319		A0A1D6NUS9	Zea mays (Maize)	A0A1D6NUS9_MAIZE	Acyl-coenzyme A oxidase	100191469 ZEAMMB73_Zm00001d045251		Complete proteome;Reference proteome

## Sheet: cooc_1M_random_CHGA_Arabidopsis_thaliana_microarrays_50
	gg	GeneID	ProtID	Entry	Organism	Entry name	Protein names	Gene names	Pathway	Keywords	Gene ontology (biological process)
1	ag	AT1G17380		Q9LDU5	Arabidopsis thaliana (Mouse-ear cress)	TI11A_ARATH	Protein TIFY 11A (Jasmonate ZIM domain-containing protein 5)	TIFY11A JAZ5 At1g17380 F1L3.3 F28G4.16		Coiled coil	Complete proteome	Jasmonic acid signaling pathway	Nucleus	Plant defense	Reference proteome	Transcription	Transcription regulation	Ubl conjugation	defense response [GO:0006952]; negative regulation of nucleic acid-templated transcription [GO:1903507]; regulation of defense response [GO:0031347]; regulation of jasmonic acid mediated signaling pathway [GO:2000022]; regulation of transcription, DNA-templated [GO:0006355]; response to jasmonic acid [GO:0009753]; response to wounding [GO:0009611]; transcription, DNA-templated [GO:0006351]
2	gg	AT1G17420		Q9LNR3	Arabidopsis thaliana (Mouse-ear cress)	LOX3_ARATH	Lipoxygenase 3, chloroplastic (AtLOX3) (EC 1.13.11.12)	LOX3 At1g17420 F28G4.10	PATHWAY: Lipid metabolism	oxylipin biosynthesis. {ECO:0000255|PROSITE-ProRule:PRU00726}.	Chloroplast	Complete proteome	Dioxygenase	Fatty acid biosynthesis	Fatty acid metabolism	Iron	Lipid biosynthesis	Lipid metabolism	Metal-binding	Oxidoreductase	Oxylipin biosynthesis	Plastid	Reference proteome	Transit peptide	anther dehiscence [GO:0009901]	anther development [GO:0048653]	lipid oxidation [GO:0034440]	oxylipin biosynthetic process [GO:0031408]	pollen development [GO:0009555]	response to fungus [GO:0009620]	response to high light intensity [GO:0009644]	response to jasmonic acid [GO:0009753]	response to wounding [GO:0009611]	stamen filament development [GO:0080086]
3	ag	AT1G19670		O22527	Arabidopsis thaliana (Mouse-ear cress)	CLH1_ARATH	Chlorophyllase-1 (AtCLH1) (EC 3.1.1.14) (Chlorophyll-chlorophyllido hydrolase 1) (Chlase 1) (Coronatine-induced protein 1) (CORI1)	CLH1 ATHCOR1 COR1 At1g19670 F6F9.28	PATHWAY: Porphyrin-containing compound metabolism	chlorophyll degradation.	Chlorophyll catabolism	Complete proteome	Glycoprotein	Hydrolase	Reference proteome	chlorophyll catabolic process [GO:0015996]	defense response to bacterium [GO:0042742]	defense response to fungus [GO:0050832]
4	ag	AT1G80840		Q9SAH7	Arabidopsis thaliana (Mouse-ear cress)	WRK40_ARATH	Probable WRKY transcription factor 40 (WRKY DNA-binding protein 40)	WRKY40 At1g80840 F23A5.19		Complete proteome	DNA-binding	Nucleus	Reference proteome	Transcription	Transcription regulation	defense response to bacterium [GO:0042742]; defense response to fungus [GO:0050832]; negative regulation of transcription, DNA-templated [GO:0045892]; regulation of defense response [GO:0031347]; response to chitin [GO:0010200]; response to molecule of bacterial origin [GO:0002237]; response to salicylic acid [GO:0009751]; response to wounding [GO:0009611]; transcription, DNA-templated [GO:000635…
5	ag	AT1G52890		Q9C932	Arabidopsis thaliana (Mouse-ear cress)	NAC19_ARATH	NAC domain-containing protein 19 (ANAC019) (Abscisic-acid-responsive NAC) (ANAC)	NAC019 ANAC At1g52890 F14G24.16		3D-structure	Complete proteome	DNA-binding	Nucleus	Reference proteome	Transcription	Transcription regulation	response to water deprivation [GO:0009414]; transcription, DNA-templated [GO:0006351]
6	gg	AT1G72520		Q9FNX8	Arabidopsis thaliana (Mouse-ear cress)	LOX4_ARATH	Lipoxygenase 4, chloroplastic (AtLOX4) (EC 1.13.11.12) (LOX3-like protein)	LOX4 LOX3 At1g72520 F28P22.29 T10D10.1	PATHWAY: Lipid metabolism	oxylipin biosynthesis. {ECO:0000255|PROSITE-ProRule:PRU00726}.	Chloroplast	Complete proteome	Dioxygenase	Fatty acid biosynthesis	Fatty acid metabolism	Iron	Lipid biosynthesis	Lipid metabolism	Metal-binding	Oxidoreductase	Oxylipin biosynthesis	Plastid	Reference proteome	Transit peptide	anther dehiscence [GO:0009901]	anther development [GO:0048653]	lipid oxidation [GO:0034440]	oxylipin biosynthetic process [GO:0031408]	pollen development [GO:0009555]	response to bacterium [GO:0009617]	response to ozone [GO:0010193]	response to wounding [GO:0009611]	stamen filament development [GO:0080086]
7	ag	AT1G30135		Q8LBM2	Arabidopsis thaliana (Mouse-ear cress)	TIF5A_ARATH	Protein TIFY 5A (Jasmonate ZIM domain-containing protein 8)	TIFY5A JAZ8 At1g30135 T2H7		Complete proteome	Jasmonic acid signaling pathway	Nucleus	Plant defense	Reference proteome	Transcription	Transcription regulation	Ubl conjugation	defense response [GO:0006952]; negative regulation of nucleic acid-templated transcription [GO:1903507]; regulation of defense response [GO:0031347]; regulation of jasmonic acid mediated signaling pathway [GO:2000022]; regulation of transcription, DNA-templated [GO:0006355]; response to wounding [GO:0009611]; transcription, DNA-templated [GO:0006351]
8	og	AT1G24140		Q5XF51	Arabidopsis thaliana (Mouse-ear cress)	3MMP_ARATH	Metalloendoproteinase 3-MMP (At3-MMP) (EC 3.4.24.-)	3MMP At1g24140 F3I6.6		Cell membrane	Complete proteome	GPI-anchor	Glycoprotein	Hydrolase	Lipoprotein	Membrane	Metal-binding	Metalloprotease	Protease	Reference proteome	Signal	Zinc	Zymogen
9	ag	AT1G28370		Q9C5I3	Arabidopsis thaliana (Mouse-ear cress)	ERF76_ARATH	Ethylene-responsive transcription factor 11 (AtERF11) (Ethylene-responsive element-binding factor 11) (EREBP-11)	ERF11 ERF-11 ERF076 At1g28370 F3M18.20		Complete proteome	DNA-binding	Ethylene signaling pathway	Nucleus	Reference proteome	Repressor	Transcription	Transcription regulation	cell division [GO:0051301]; ethylene-activated signaling pathway [GO:0009873]; phloem or xylem histogenesis [GO:0010087]; transcription, DNA-templated [GO:0006351]
10	gg	AT1G20510	AT1G20510 -> Q84P21-1	Q84P21	Arabidopsis thaliana (Mouse-ear cress)	4CLL5_ARATH	4-coumarate--CoA ligase-like 5 (EC 6.2.1.-) (4-coumarate--CoA ligase isoform 9) (At4CL9) (Peroxisomal OPC-8:0-CoA ligase 1)	4CLL5 OPCL1 At1g20510 F5M15.17		ATP-binding	Alternative splicing	Complete proteome	Ligase	Nucleotide-binding	Peroxisome	Reference proteome	jasmonic acid biosynthetic process [GO:0009695]	response to wounding [GO:0009611]
11	ag	AT1G31550	AT1G31550 -> Q9C857-1	Q9C857-2	Q9C857	Arabidopsis thaliana (Mouse-ear cress)	GDL16_ARATH	GDSL esterase/lipase At1g31550 (EC 3.1.1.-) (Extracellular lipase At1g31550)	At1g31550 F27M3.22 T8E3.19		Alternative splicing	Complete proteome	Glycoprotein	Hydrolase	Lipid degradation	Lipid metabolism	Reference proteome	Secreted	Signal	lipid catabolic process [GO:0016042]
12	ag	AT1G01560	AT1G01560 -> Q9LMM5-1	Q9LMM5-2	Q9LMM5	Arabidopsis thaliana (Mouse-ear cress)	MPK11_ARATH	Mitogen-activated protein kinase 11 (AtMPK11) (MAP kinase 11) (EC 2.7.11.24)	MPK11 At1g01560 F22L4.10		ATP-binding	Alternative splicing	Complete proteome	Kinase	Nucleotide-binding	Phosphoprotein	Reference proteome	Serine/threonine-protein kinase	Transferase	regulation of gene expression [GO:0010468]	response to abscisic acid [GO:0009737]
13	og	AT2G42790		Q9SJH7	Arabidopsis thaliana (Mouse-ear cress)	CISY3_ARATH	Citrate synthase 3, peroxisomal (EC 2.3.3.16)	CSY3 At2g42790 F7D19.21	PATHWAY: Carbohydrate metabolism	tricarboxylic acid cycle	isocitrate from oxaloacetate: step 1/2.	Complete proteome	Peroxisome	Reference proteome	Transferase	Transit peptide	Tricarboxylic acid cycle	fatty acid beta-oxidation [GO:0006635]	tricarboxylic acid cycle [GO:0006099]
14	gg	AT2G06050		Q9FUP0	Arabidopsis thaliana (Mouse-ear cress)	OPR3_ARATH	12-oxophytodienoate reductase 3 (EC 1.3.1.42) (12-oxophytodienoate-10,11-reductase 3) (AtOPR3) (OPDA-reductase 3) (Delayed dehiscence 1) [Cleaved into: 12-oxophytodienoate reductase 3, N-terminally processed]	OPR3 DDE1 At2g06050 F5K7.19	PATHWAY: Lipid metabolism	oxylipin biosynthesis.	3D-structure	Acetylation	Complete proteome	FMN	Fatty acid biosynthesis	Fatty acid metabolism	Flavoprotein	Lipid biosynthesis	Lipid metabolism	NADP	Oxidoreductase	Oxylipin biosynthesis	Peroxisome	Reference proteome	jasmonic acid biosynthetic process [GO:0009695]	oxylipin biosynthetic process [GO:0031408]	response to fungus [GO:0009620]	response to ozone [GO:0010193]	stamen development [GO:0048443]
15	gg	AT2G33150		Q56WD9	Arabidopsis thaliana (Mouse-ear cress)	THIK2_ARATH	3-ketoacyl-CoA thiolase 2, peroxisomal (EC 2.3.1.16) (Acetyl-CoA acyltransferase 2) (Beta-ketothiolase 2) (Peroxisomal 3-oxoacyl-CoA thiolase 2) (Peroxisome defective protein 1)	PED1 KAT2 At2g33150 F25I18.11	PATHWAY: Lipid metabolism	fatty acid metabolism.	3D-structure	Acyltransferase	Complete proteome	Fatty acid biosynthesis	Fatty acid metabolism	Glyoxysome	Lipid biosynthesis	Lipid metabolism	Oxylipin biosynthesis	Peroxisome	Reference proteome	Transferase	Transit peptide	fatty acid beta-oxidation [GO:0006635]	glyoxysome organization [GO:0010111]	jasmonic acid biosynthetic process [GO:0009695]	oxylipin biosynthetic process [GO:0031408]	positive regulation of abscisic acid-activated signaling pathway [GO:0009789]	response to wounding [GO:0009611]
16	ag	AT2G33580		O22808	Arabidopsis thaliana (Mouse-ear cress)	LYK5_ARATH	Protein LYK5 (LysM domain receptor-like kinase 5) (LysM-containing receptor-like kinase 5)	LYK5 At2g33580 F4P9.35		ATP-binding	Cell membrane	Complete proteome	Disulfide bond	Glycoprotein	Membrane	Nucleotide-binding	Reference proteome	Repeat	Signal	Transmembrane	Transmembrane helix	cell surface receptor signaling pathway [GO:0007166]	cellular response to chitin [GO:0071323]	innate immune response [GO:0045087]	protein phosphorylation [GO:0006468]
17	ag	AT2G46400		Q9SKD9	Arabidopsis thaliana (Mouse-ear cress)	WRK46_ARATH	Probable WRKY transcription factor 46 (WRKY DNA-binding protein 46)	WRKY46 At2g46400 F11C10.9		Complete proteome	DNA-binding	Nucleus	Reference proteome	Transcription	Transcription regulation	lateral root development [GO:0048527]; regulation of transcription, DNA-templated [GO:0006355]; response to chitin [GO:0010200]; transcription, DNA-templated [GO:0006351]
18	og	AT3G01830	AT3G01830 -> Q9SGI8-1	Q9SGI8-2	Q9SGI8	Arabidopsis thaliana (Mouse-ear cress)	CML40_ARATH	Probable calcium-binding protein CML40 (Calmodulin-like protein 40)	CML40 At3g01830 F28J7.16		Alternative splicing	Calcium	Complete proteome	Metal-binding	Reference proteome	Repeat
19	ag	AT3G51450		Q9SD04	Arabidopsis thaliana (Mouse-ear cress)	SSL7_ARATH	Protein STRICTOSIDINE SYNTHASE-LIKE 7 (AtSSL7)	SSL7 At3g51450 F26O13.90		Complete proteome	Glycoprotein	Phosphoprotein	Reference proteome	Signal	Vacuole	biosynthetic process [GO:0009058]	response to ethylene [GO:0009723]	response to fungus [GO:0009620]	response to jasmonic acid [GO:0009753]	response to salicylic acid [GO:0009751]	response to virus [GO:0009615]	response to wounding [GO:0009611]
20	ag	AT3G61190	AT3G61190 -> Q941L2-1	Q941L2	Arabidopsis thaliana (Mouse-ear cress)	BAP1_ARATH	BON1-associated protein 1	BAP1 At3g61190 T20K12.90		Alternative splicing	Complete proteome	Membrane	Plant defense	Reference proteome	cellular homeostasis [GO:0019725]	defense response [GO:0006952]	negative regulation of defense response [GO:0031348]	response to cold [GO:0009409]	response to heat [GO:0009408]	response to salicylic acid [GO:0009751]	response to temperature stimulus [GO:0009266]	response to wounding [GO:0009611]
21	ag	AT3G44860		Q9FYC4	Arabidopsis thaliana (Mouse-ear cress)	FAMT_ARATH	Farnesoic acid carboxyl-O-methyltransferase (EC 2.1.1.325) (SABATH methyltransferase FAMT)	FAMT At3g44860 F28D10.50	PATHWAY: Sesquiterpene biosynthesis. {ECO:0000269|PubMed:16165084}.	Complete proteome	Magnesium	Metal-binding	Methyltransferase	Reference proteome	S-adenosyl-L-methionine	Transferase	response to herbivore [GO:0080027]	response to jasmonic acid [GO:0009753]	response to molecule of fungal origin [GO:0002238]	response to salicylic acid [GO:0009751]	response to wounding [GO:0009611]
22	ag	AT3G23250		Q9LTC4	Arabidopsis thaliana (Mouse-ear cress)	MYB15_ARATH	Transcription factor MYB15 (Myb-related protein 15) (AtMYB15) (Myb-related protein Y19) (AtY19)	MYB15 At3g23250		Complete proteome	DNA-binding	Nucleus	Reference proteome	Repeat	Stress response	Transcription	Transcription regulation	cell differentiation [GO:0030154]; regulation of transcription by RNA polymerase II [GO:0006357]; response to auxin [GO:0009733]; response to cadmium ion [GO:0046686]; response to chitin [GO:0010200]; response to cold [GO:0009409]; response to ethylene [GO:0009723]; response to jasmonic acid [GO:0009753]; response to salt stress [GO:0009651]; response to water deprivation [GO:0009414]; transcript…
23	gg	AT3G25780		Q9LS01	Arabidopsis thaliana (Mouse-ear cress)	AOC3_ARATH	Allene oxide cyclase 3, chloroplastic (EC 5.3.99.6)	AOC3 At3g25780 K13N2.12 K13N2_10		Chloroplast	Complete proteome	Isomerase	Plastid	Reference proteome	Transit peptide	jasmonic acid biosynthetic process [GO:0009695]	response to fungus [GO:0009620]	response to salt stress [GO:0009651]
24	gg	AT3G25760		Q9LS03	Arabidopsis thaliana (Mouse-ear cress)	AOC1_ARATH	Allene oxide cyclase 1, chloroplastic (EC 5.3.99.6) (Early-responsive to dehydration 12 protein)	AOC1 ERD12 At3g25760 K13N2.10 K13N2_8		3D-structure	Chloroplast	Complete proteome	Isomerase	Plastid	Reference proteome	Stress response	Transit peptide	jasmonic acid biosynthetic process [GO:0009695]
25	gg	AT3G45140		P38418	Arabidopsis thaliana (Mouse-ear cress)	LOX2_ARATH	Lipoxygenase 2, chloroplastic (AtLOX2) (EC 1.13.11.12)	LOX2 At3g45140 T14D3.80	PATHWAY: Lipid metabolism	oxylipin biosynthesis. {ECO:0000255|PROSITE-ProRule:PRU00726}.	Chloroplast	Complete proteome	Cytoplasm	Dioxygenase	Fatty acid biosynthesis	Fatty acid metabolism	Iron	Lipid biosynthesis	Lipid metabolism	Metal-binding	Oxidoreductase	Oxylipin biosynthesis	Plastid	Reference proteome	Transit peptide	green leaf volatile biosynthetic process [GO:0010597]	jasmonic acid biosynthetic process [GO:0009695]	lipid oxidation [GO:0034440]	oxylipin biosynthetic process [GO:0031408]	response to bacterium [GO:0009617]	response to fungus [GO:0009620]	response to herbivore [GO:0080027]	response to jasmonic acid [GO:0009753]	response to wounding [GO:0009611]
26	og	AT3G28340		Q9LHD2	Arabidopsis thaliana (Mouse-ear cress)	GATLA_ARATH	Probable galacturonosyltransferase-like 10 (EC 2.4.1.-) (Galactinol synthase 8) (AtGolS8) (GolS-8)	GATL10 GOLS8 At3g28340 MZF16.17	PATHWAY: Glycan metabolism	pectin biosynthesis.	Cell wall biogenesis/degradation	Complete proteome	Glycoprotein	Glycosyltransferase	Golgi apparatus	Membrane	Reference proteome	Signal-anchor	Transferase	Transmembrane	Transmembrane helix	cell wall organization [GO:0071555]	pectin biosynthetic process [GO:0045489]	polysaccharide biosynthetic process [GO:0000271]	response to oxidative stress [GO:0006979]
27	ag	AT4G37980	AT4G37980 -> Q02971-1	Q02971-2	Q02971	Arabidopsis thaliana (Mouse-ear cress)	CADH7_ARATH	Cinnamyl alcohol dehydrogenase 7 (AtCAD7) (EC 1.1.1.195) (Cinnamyl alcohol dehydrogenase-like protein B)	CAD7 CAD4 CADB1 ELI3-1 LCAD-B At4g37980 F20D10.100	PATHWAY: Aromatic compound metabolism	phenylpropanoid biosynthesis.	Alternative splicing	Complete proteome	Lignin biosynthesis	Metal-binding	NADP	Oxidoreductase	Reference proteome	Zinc	lignin biosynthetic process [GO:0009809]	response to bacterium [GO:0009617]
28	ag	AT4G23600	AT4G23600 -> Q9SUR6-1	Q9SUR6-2	Q9SUR6	Arabidopsis thaliana (Mouse-ear cress)	CORI3_ARATH	Cystine lyase CORI3 (EC 4.4.1.35) (Protein CORONATINE INDUCED 3) (Protein JASMONATE RESPONSIVE 2)	CORI3 JR2 At4g23600 F9D16.70		Alternative splicing	Complete proteome	Lyase	Reference proteome	biosynthetic process [GO:0009058]	cellular amino acid metabolic process [GO:0006520]	hyperosmotic salinity response [GO:0042538]	response to abscisic acid [GO:0009737]	response to jasmonic acid [GO:0009753]	response to microbial phytotoxin [GO:0010188]	response to wounding [GO:0009611]
29	ag	AT5G22250		Q9FMS6	Arabidopsis thaliana (Mouse-ear cress)	CAF1K_ARATH	Probable CCR4-associated factor 1 homolog 11 (EC 3.1.13.4)	CAF1-11 At5g22250 T6G21.2		Complete proteome	Cytoplasm	Exonuclease	Hydrolase	Metal-binding	Nuclease	Nucleus	RNA-binding	Reference proteome	Transcription	Transcription regulation	defense response to bacterium [GO:0042742]; exonucleolytic nuclear-transcribed mRNA catabolic process involved in deadenylation-dependent decay [GO:0043928]; negative regulation of translation [GO:0017148]; nuclear-transcribed mRNA poly(A) tail shortening [GO:0000289]; regulation of transcription, DNA-templated [GO:0006355]; transcription, DNA-templated [GO:0006351]
30	og	AT5G35735		Q9FKH6	Arabidopsis thaliana (Mouse-ear cress)	B561P_ARATH	Cytochrome b561 and DOMON domain-containing protein At5g35735 (Protein b561A.tha16)	At5g35735 F28J9_6		Complete proteome	Electron transport	Heme	Iron	Membrane	Metal-binding	Reference proteome	Signal	Transmembrane	Transmembrane helix	Transport	oxidation-reduction process [GO:0055114]
31	og	AT5G02940		Q8VZM7	Arabidopsis thaliana (Mouse-ear cress)	POLL1_ARATH	Putative ion channel POLLUX-like 1	At5g02940 F9G14.250		Complete proteome	Membrane	Reference proteome	Transmembrane	Transmembrane helix	potassium ion transport [GO:0006813]
32	gg	AT5G42650		Q96242	Arabidopsis thaliana (Mouse-ear cress)	CP74A_ARATH	Allene oxide synthase, chloroplastic (EC 4.2.1.92) (Cytochrome P450 74A) (Hydroperoxide dehydrase)	CYP74A AOS At5g42650 MJB21.2	PATHWAY: Lipid metabolism	oxylipin biosynthesis. {ECO:0000305}.	3D-structure	Chloroplast	Complete proteome	Fatty acid biosynthesis	Fatty acid metabolism	Heme	Iron	Lipid biosynthesis	Lipid metabolism	Lyase	Metal-binding	Oxylipin biosynthesis	Plastid	Reference proteome	Transit peptide	defense response [GO:0006952]	defense response to fungus [GO:0050832]	epoxygenase P450 pathway [GO:0019373]	jasmonic acid biosynthetic process [GO:0009695]	oxylipin biosynthetic process [GO:0031408]	oxylipin metabolic process [GO:0031407]	response to fungus [GO:0009620]	response to jasmonic acid [GO:0009753]	response to wounding [GO:0009611]	sterol metabolic process [GO:0016125]

[truncated: 20 more sheets: Arabidopsis_thaliana_microarrays_subset_highAUROC, hrr_1M_kmeans_all_Arabidopsis_thaliana_microarrays_66, cooc_1M_random_all_Arabidopsis_thaliana_RNA-seq_65, hrr_1M_kmeans_HHGA_Arabidopsis_thaliana_RNA-seq_6, cooc_1M_random_all_Solanum_lycopersicum_microarrays_12, hrr_1M_kmeans_all_Solanum_lycopersicum_microarrays_6, cooc_1M_random_CHGA_Solanum_lycopersicum_RNA-seq_5, hrr_1M_kmeans_all_Solanum_lycopersicum_RNA-seq_3, cooc_1M_random_all_Zea_mays_microarrays_6, hrr_1M_kmeans_all_Zea_mays_microarrays_5_0.5, cooc_1M_random_all_Zea_mays_RNA-seq_100, Arabidopsis_thaliana_microarrays_subset_highChi, hrr_1M_random_all_Zea_mays_RNA-seq_20, Arabidopsis_thaliana_RNA-seq_subset_highAUROC, Arabidopsis_thaliana_RNA-seq_subset_highChi, Solanum_lycopersicum_microarrays_subset_highAUROC, Solanum_lycopersicum_microarrays_subset_highChi, Solanum_lycopersicum_RNA-seq_subset_highAUROC, Solanum_lycopersicum_RNA-seq_subset_highChi, Zea_mays_microarrays_subset_highAuroc]
